# Supplementary material for: Oligomerised RIPK1 is the main core component of the CD95 necrosome
Source: EMBO J. 2025 Apr 16;44(11):3231–65. doi: 10.1038/s44318-025-00433-0 (PMC12130296; doi:10.1038/s44318-025-00433-0)
Supplement: Supplementary file 3 — Data Set_EV1 [file 44318_2025_433_MOESM3_ESM.xlsx]

## Sheet: Description
Dataset EV1: The mass spectrometry data for the FADD IP/CBZ, FLIP IP/CBZ, pRIPK1/CBZ, FADD IP/control, FLIP IP/control, pRIPK/control, and beads control.
HT29 cells were pretreated for 1 h with 5 µM BV6 and 50 µM zVAD-fmk and subsequently treated with 500 ng/ml CD95L for 5 h, which was followed by IPs. CD95/BV6/zVAD-fmk (CBZ)-treated and untreated (medium) IP samples were analysed by mass spectrometry. Obtained proteins are shown for CBZ-treated cells (FADD IP/CBZ, FLIP IP/CBZ, pRIPK1/CBZ) and untreated cells (FADD IP/medium control, FLIP IP/mediu…

## Sheet: IP_beads_control
	Protein Group	Protein ID	Accession	-10lgP	Coverage (%)	#Peptides	#Unique	PTM	Avg. Mass	Description	experiment	protein_names
1020	4	2	P35527|K1C9_HUMAN	311.05	35	15	14	Oxidation (M); Deamidation (NQ); Amidation; Dehydration; Pyro-glu from Q; 3 more	62064	Keratin type I cytoskeletal 9 OS=Homo sapiens OX=9606 GN=KRT9 PE=1 SV=3	IP/beads control	K1C9
1021	1	1	P04264|K2C1_HUMAN	287.47	41	19	15	Beta-methylthiolation; Oxidation (M); Deamidation (NQ); Methyl ester; Diethylation	66039	Keratin type II cytoskeletal 1 OS=Homo sapiens OX=9606 GN=KRT1 PE=1 SV=6	IP/beads control	K2C1
1022	7	3	P35908|K22E_HUMAN	276.79	36	16	14	Beta-methylthiolation; Oxidation (M); Deamidation (NQ); Propionamide (K X@N-term); Proline oxidation to pyrrolidinone; Mutation	65433	Keratin type II cytoskeletal 2 epidermal OS=Homo sapiens OX=9606 GN=KRT2 PE=1 SV=2	IP/beads control	K22E
1023	2	1254	Q7Z406|MYH14_HUMAN	260.4	11	17	16	Acetylation (N-term); Amidation; Methyl ester; Phosphorylation (STY); Propionamide (K X@N-term)	227868	Myosin-14 OS=Homo sapiens OX=9606 GN=MYH14 PE=1 SV=2	IP/beads control	MYH14
1024	5	4	P13645|K1C10_HUMAN	230.24	30	15	12	Beta-methylthiolation; Dehydration; Tryptophan oxidation to kynurenin; Dihydroxy; Mutation	58827	Keratin type I cytoskeletal 10 OS=Homo sapiens OX=9606 GN=KRT10 PE=1 SV=6	IP/beads control	K1C10
1025	10	31	P51659|DHB4_HUMAN	227.44	17	10	9	Beta-methylthiolation; Oxidation (M); Deamidation (NQ); Carbamidomethylation (DHKE X@N-term)	79686	Peroxisomal multifunctional enzyme type 2 OS=Homo sapiens OX=9606 GN=HSD17B4 PE=1 SV=3	IP/beads control	DHB4
1026	3	5382	P35579|MYH9_HUMAN	203.96	9	14	13	Oxidation (M); Deamidation (NQ); Methyl ester; Sodium adduct; Carbamidomethylation (DHKE X@N-term)	226530	Myosin-9 OS=Homo sapiens OX=9606 GN=MYH9 PE=1 SV=4	IP/beads control	MYH9
1027	16	11	P63261|ACTG_HUMAN	193.84	28	8	3	Oxidation (M); Deamidation (NQ); Pyro-glu from Q; Replacement of proton with ammonium ion	41793	Actin cytoplasmic 2 OS=Homo sapiens OX=9606 GN=ACTG1 PE=1 SV=1	IP/beads control	ACTG
1028	16	10	P60709|ACTB_HUMAN	193.84	28	8	3	Oxidation (M); Deamidation (NQ); Pyro-glu from Q; Replacement of proton with ammonium ion	41737	Actin cytoplasmic 1 OS=Homo sapiens OX=9606 GN=ACTB PE=1 SV=1	IP/beads control	ACTB
1029	48	23	P67809|YBOX1_HUMAN	191.98	29	5	5	Deamidation (NQ); Methyl ester; Sodium adduct	35924	Y-box-binding protein 1 OS=Homo sapiens OX=9606 GN=YBX1 PE=1 SV=3	IP/beads control	YBOX1
1030	20	6	Q86YZ3|HORN_HUMAN	167.77	6	4	4	Beta-methylthiolation; Deamidation (NQ); Pyro-glu from Q	282389	Hornerin OS=Homo sapiens OX=9606 GN=HRNR PE=1 SV=2	IP/beads control	HORN
1031	32	6137	P60660|MYL6_HUMAN	167.67	42	5	5	Beta-methylthiolation; Oxidation (M); Deamidation (NQ); Methyl ester; Dihydroxy	16930	Myosin light polypeptide 6 OS=Homo sapiens OX=9606 GN=MYL6 PE=1 SV=2	IP/beads control	MYL6
1032	12	14	Q6S8J3|POTEE_HUMAN	167.11	8	7	1	Oxidation (M); Deamidation (NQ); Methyl ester; Pyro-glu from Q	121363	POTE ankyrin domain family member E OS=Homo sapiens OX=9606 GN=POTEE PE=2 SV=3	IP/beads control	POTEE
1033	19	6239	P10809|CH60_HUMAN	166.8	11	6	6	Sodium adduct; Mutation	61055	60 kDa heat shock protein mitochondrial OS=Homo sapiens OX=9606 GN=HSPD1 PE=1 SV=2	IP/beads control	CH60
1034	25	44215	P23246|SFPQ_HUMAN	164.35	16	6	6	Oxidation (M); Hydroxylation; Pyro-glu from Q; Propionamide (K X@N-term); Deamidation followed by a methylation	76150	Splicing factor proline- and glutamine-rich OS=Homo sapiens OX=9606 GN=SFPQ PE=1 SV=2	IP/beads control	SFPQ
1035	11	21	P05787|K2C8_HUMAN	153.69	12	7	3	Glycerophospho	53704	Keratin type II cytoskeletal 8 OS=Homo sapiens OX=9606 GN=KRT8 PE=1 SV=7	IP/beads control	K2C8
1036	18	24	P11142|HSP7C_HUMAN	148.69	19	7	5	Oxidation (M); Deamidation (NQ); Arginine oxidation to glutamic semialdehyde; Mutation	70898	Heat shock cognate 71 kDa protein OS=Homo sapiens OX=9606 GN=HSPA8 PE=1 SV=1	IP/beads control	HSP7C
1037	33	17369	P04350|TBB4A_HUMAN	146.88	11	4	0	Oxidation (M)	49586	Tubulin beta-4A chain OS=Homo sapiens OX=9606 GN=TUBB4A PE=1 SV=2	IP/beads control	TBB4A
1038	34	5756	P68371|TBB4B_HUMAN	146.88	11	4	0	Oxidation (M)	49831	Tubulin beta-4B chain OS=Homo sapiens OX=9606 GN=TUBB4B PE=1 SV=1	IP/beads control	TBB4B
1039	17	259	P39023|RL3_HUMAN	146.33	11	6	6	Oxidation (M); Deamidation (NQ); Carbamylation; 2-OH-ethyl thio-Ser	46109	60S ribosomal protein L3 OS=Homo sapiens OX=9606 GN=RPL3 PE=1 SV=2	IP/beads control	RL3
1040	24	6219	P0DMV8|HS71A_HUMAN	140.98	9	5	3	Oxidation (M); Deamidation (NQ)	70052	Heat shock 70 kDa protein 1A OS=Homo sapiens OX=9606 GN=HSPA1A PE=1 SV=1	IP/beads control	HS71A
1041	24	6218	P0DMV9|HS71B_HUMAN	140.98	9	5	3	Oxidation (M); Deamidation (NQ)	70052	Heat shock 70 kDa protein 1B OS=Homo sapiens OX=9606 GN=HSPA1B PE=1 SV=1	IP/beads control	HS71B
1042	39	662	P11021|BIP_HUMAN	139.01	7	3	3	Oxidation (M); Guanidination	72333	Endoplasmic reticulum chaperone BiP OS=Homo sapiens OX=9606 GN=HSPA5 PE=1 SV=2	IP/beads control	BIP
1043	14	8	P13647|K2C5_HUMAN	136.04	13	7	3	Beta-methylthiolation; Deamidation (NQ); Carbamylation; Heptose	62378	Keratin type II cytoskeletal 5 OS=Homo sapiens OX=9606 GN=KRT5 PE=1 SV=3	IP/beads control	K2C5
1044	136	6149	P09651|ROA1_HUMAN	135.15	8	2	2	Oxidation (M)	38747	Heterogeneous nuclear ribonucleoprotein A1 OS=Homo sapiens OX=9606 GN=HNRNPA1 PE=1 SV=5	IP/beads control	ROA1
1045	38	29177	P05387|RLA2_HUMAN	135	50	3	3	Deamidation (NQ)	11665	60S acidic ribosomal protein P2 OS=Homo sapiens OX=9606 GN=RPLP2 PE=1 SV=1	IP/beads control	RLA2
1046	49	286	P08238|HS90B_HUMAN	133.07	6	4	1	Oxidation (M)	83264	Heat shock protein HSP 90-beta OS=Homo sapiens OX=9606 GN=HSP90AB1 PE=1 SV=4	IP/beads control	HS90B
1047	26	12	P06748|NPM_HUMAN	132.93	32	5	5	Oxidation (M); Deamidation (NQ); Methyl ester	32575	Nucleophosmin OS=Homo sapiens OX=9606 GN=NPM1 PE=1 SV=2	IP/beads control	NPM
1048	89	5	P05783|K1C18_HUMAN	128.98	10	3	3	Oxidation (M)	48058	Keratin type I cytoskeletal 18 OS=Homo sapiens OX=9606 GN=KRT18 PE=1 SV=2	IP/beads control	K1C18
1049	62	21226	Q9BQE3|TBA1C_HUMAN	125.9	10	3	2		49895	Tubulin alpha-1C chain OS=Homo sapiens OX=9606 GN=TUBA1C PE=1 SV=1	IP/beads control	TBA1C
1050	62	21231	P68363|TBA1B_HUMAN	125.9	10	3	2		50152	Tubulin alpha-1B chain OS=Homo sapiens OX=9606 GN=TUBA1B PE=1 SV=1	IP/beads control	TBA1B
1051	35	17371	Q13509|TBB3_HUMAN	123.51	7	3	0	Oxidation (M)	50433	Tubulin beta-3 chain OS=Homo sapiens OX=9606 GN=TUBB3 PE=1 SV=2	IP/beads control	TBB3
1052	88	21222	Q06830|PRDX1_HUMAN	121.85	20	3	3	Beta-methylthiolation	22110	Peroxiredoxin-1 OS=Homo sapiens OX=9606 GN=PRDX1 PE=1 SV=1	IP/beads control	PRDX1
1053	50	287	P07900|HS90A_HUMAN	120.04	5	3	0	Oxidation (M)	84660	Heat shock protein HSP 90-alpha OS=Homo sapiens OX=9606 GN=HSP90AA1 PE=1 SV=5	IP/beads control	HS90A
1054	63	53	Q86UE4|LYRIC_HUMAN	119.73	9	4	4	Deamidation (NQ); Acetylation (K); Oxidation (HW)	63837	Protein LYRIC OS=Homo sapiens OX=9606 GN=MTDH PE=1 SV=2	IP/beads control	LYRIC
1055	90	36	P23396|RS3_HUMAN	119.26	12	3	3		26688	40S ribosomal protein S3 OS=Homo sapiens OX=9606 GN=RPS3 PE=1 SV=2	IP/beads control	RS3
1056	29	19	P48668|K2C6C_HUMAN	118.6	8	5	1	Beta-methylthiolation; Deamidation (NQ); Carbamylation; Dehydration	60025	Keratin type II cytoskeletal 6C OS=Homo sapiens OX=9606 GN=KRT6C PE=1 SV=3	IP/beads control	K2C6C
1057	21	21236	P26373|RL13_HUMAN	117.57	25	4	4	Oxidation (M); Deamidation (NQ); Biotinylation	24261	60S ribosomal protein L13 OS=Homo sapiens OX=9606 GN=RPL13 PE=1 SV=4	IP/beads control	RL13
1058	6	9870	Q00610|CLH1_HUMAN	116.22	4	7	7	Oxidation (M); Deamidation (NQ); Acetylation (K); Acetylation (N-term); Methyl ester; 4 more	191613	Clathrin heavy chain 1 OS=Homo sapiens OX=9606 GN=CLTC PE=1 SV=5	IP/beads control	CLH1
1059	60	44217	Q3ZCM7|TBB8_HUMAN	114.69	8	3	0	Oxidation (M)	49776	Tubulin beta-8 chain OS=Homo sapiens OX=9606 GN=TUBB8 PE=1 SV=2	IP/beads control	TBB8
1060	37	21223	P22061|PIMT_HUMAN	112.81	15	3	3	Mutation	24636	Protein-L-isoaspartate(D-aspartate) O-methyltransferase OS=Homo sapiens OX=9606 GN=PCMT1 PE=1 SV=4	IP/beads control	PIMT
1061	40	34	P68133|ACTS_HUMAN	110.89	8	4	1	Oxidation (M)	42051	Actin alpha skeletal muscle OS=Homo sapiens OX=9606 GN=ACTA1 PE=1 SV=1	IP/beads control	ACTS
1062	40	33	P68032|ACTC_HUMAN	110.89	8	4	1	Oxidation (M)	42019	Actin alpha cardiac muscle 1 OS=Homo sapiens OX=9606 GN=ACTC1 PE=1 SV=1	IP/beads control	ACTC
1063	135	51323	P84077|ARF1_HUMAN	110.34	14	2	2	Oxidation (M)	20697	ADP-ribosylation factor 1 OS=Homo sapiens OX=9606 GN=ARF1 PE=1 SV=2	IP/beads control	ARF1
1064	135	51322	P61204|ARF3_HUMAN	110.34	14	2	2	Oxidation (M)	20601	ADP-ribosylation factor 3 OS=Homo sapiens OX=9606 GN=ARF3 PE=1 SV=2	IP/beads control	ARF3
1065	72	4810	P16403|H12_HUMAN	110.09	14	3	3	Acetylation (K); Acetylation (N-term); Phosphorylation (STY)	21365	Histone H1.2 OS=Homo sapiens OX=9606 GN=H1-2 PE=1 SV=2	IP/beads control	H12
1066	138	58	P61026|RAB10_HUMAN	109.89	12	2	1		22541	Ras-related protein Rab-10 OS=Homo sapiens OX=9606 GN=RAB10 PE=1 SV=1	IP/beads control	RAB10
1067	41	5316	P34931|HS71L_HUMAN	106.51	4	3	1	Oxidation (M); Carboxylation (DKW)	70375	Heat shock 70 kDa protein 1-like OS=Homo sapiens OX=9606 GN=HSPA1L PE=1 SV=2	IP/beads control	HS71L
1068	36	59	P19338|NUCL_HUMAN	105.59	5	4	4		76615	Nucleolin OS=Homo sapiens OX=9606 GN=NCL PE=1 SV=3	IP/beads control	NUCL
1069	100	51325	Q13409|DC1I2_HUMAN	104.93	3	1	1		71457	Cytoplasmic dynein 1 intermediate chain 2 OS=Homo sapiens OX=9606 GN=DYNC1I2 PE=1 SV=3	IP/beads control	DC1I2
1070	61	29212	P36578|RL4_HUMAN	103.35	10	3	3	Beta-methylthiolation; Oxidation (M)	47697	60S ribosomal protein L4 OS=Homo sapiens OX=9606 GN=RPL4 PE=1 SV=5	IP/beads control	RL4
1071	47	45	P62701|RS4X_HUMAN	102.88	14	5	5		29598	40S ribosomal protein S4 X isoform OS=Homo sapiens OX=9606 GN=RPS4X PE=1 SV=2	IP/beads control	RS4X
1072	99	51326	P51991|ROA3_HUMAN	102.27	6	1	1		39595	Heterogeneous nuclear ribonucleoprotein A3 OS=Homo sapiens OX=9606 GN=HNRNPA3 PE=1 SV=2	IP/beads control	ROA3
1073	137	25210	Q9Y3U8|RL36_HUMAN	101.57	20	2	2	Beta-methylthiolation; Oxidation (M)	12254	60S ribosomal protein L36 OS=Homo sapiens OX=9606 GN=RPL36 PE=1 SV=3	IP/beads control	RL36
1074	55	448	P52597|HNRPF_HUMAN	101.05	7	3	3	Methyl ester; Dihydroxy	45672	Heterogeneous nuclear ribonucleoprotein F OS=Homo sapiens OX=9606 GN=HNRNPF PE=1 SV=3	IP/beads control	HNRPF
1075	22	10183	P38646|GRP75_HUMAN	100.33	6	3	3	Acetylation (K); Methyl ester	73681	Stress-70 protein mitochondrial OS=Homo sapiens OX=9606 GN=HSPA9 PE=1 SV=2	IP/beads control	GRP75
1076	51	28	Q15233|NONO_HUMAN	99.56	5	2	2	Oxidation (M)	54232	Non-POU domain-containing octamer-binding protein OS=Homo sapiens OX=9606 GN=NONO PE=1 SV=4	IP/beads control	NONO
1077	156	10091	P06576|ATPB_HUMAN	99.05	4	1	1	Oxidation (M)	56560	ATP synthase subunit beta mitochondrial OS=Homo sapiens OX=9606 GN=ATP5F1B PE=1 SV=3	IP/beads control	ATPB
1078	64	44	P13646|K1C13_HUMAN	95.89	5	2	1	Oxidation (M)	49588	Keratin type I cytoskeletal 13 OS=Homo sapiens OX=9606 GN=KRT13 PE=1 SV=4	IP/beads control	K1C13
1079	69	25	P61978|HNRPK_HUMAN	95.74	6	2	2	Deamidation (NQ); Acetylation (K)	50976	Heterogeneous nuclear ribonucleoprotein K OS=Homo sapiens OX=9606 GN=HNRNPK PE=1 SV=1	IP/beads control	HNRPK
1080	141	69	P61803|DAD1_HUMAN	95.28	19	2	2		12497	Dolichyl-diphosphooligosaccharide--protein glycosyltransferase subunit DAD1 OS=Homo sapiens OX=9606 GN=DAD1 PE=1 SV=3	IP/beads control	DAD1
1081	139	17699	P16401|H15_HUMAN	93.56	9	2	2	Deamidation (NQ)	22580	Histone H1.5 OS=Homo sapiens OX=9606 GN=H1-5 PE=1 SV=3	IP/beads control	H15
1082	91	7	P62269|RS18_HUMAN	92.82	17	3	2		17719	40S ribosomal protein S18 OS=Homo sapiens OX=9606 GN=RPS18 PE=1 SV=3	IP/beads control	RS18
1083	94	21224	A6NMY6|AXA2L_HUMAN	89.53	6	2	0	Oxidation (M)	38659	Putative annexin A2-like protein OS=Homo sapiens OX=9606 GN=ANXA2P2 PE=5 SV=2	IP/beads control	AXA2L
1084	95	6196	P07355|ANXA2_HUMAN	89.53	6	2	0	Oxidation (M)	38604	Annexin A2 OS=Homo sapiens OX=9606 GN=ANXA2 PE=1 SV=2	IP/beads control	ANXA2
1085	155	51327	Q15005|SPCS2_HUMAN	88.82	10	1	1	Beta-methylthiolation	25003	Signal peptidase complex subunit 2 OS=Homo sapiens OX=9606 GN=SPCS2 PE=1 SV=3	IP/beads control	SPCS2
1086	150	38	Q5D862|FILA2_HUMAN	88.77	1	1	1		248072	Filaggrin-2 OS=Homo sapiens OX=9606 GN=FLG2 PE=1 SV=1	IP/beads control	FILA2
1087	54	9	P78527|PRKDC_HUMAN	86.91	1	2	2	Acetylation (N-term)	469093	DNA-dependent protein kinase catalytic subunit OS=Homo sapiens OX=9606 GN=PRKDC PE=1 SV=3	IP/beads control	PRKDC
1088	93	99	Q9NVI7|ATD3A_HUMAN	86.88	6	2	1	Oxidation (M)	71369	ATPase family AAA domain-containing protein 3A OS=Homo sapiens OX=9606 GN=ATAD3A PE=1 SV=2	IP/beads control	ATD3A
1089	53	168	P05141|ADT2_HUMAN	86.6	7	2	2	Acetylation (Protein N-term); Dehydration	32852	ADP/ATP translocase 2 OS=Homo sapiens OX=9606 GN=SLC25A5 PE=1 SV=7	IP/beads control	ADT2
1090	140	25722	Q92928|RAB1C_HUMAN	84.74	13	2	1	Oxidation (M)	22017	Putative Ras-related protein Rab-1C OS=Homo sapiens OX=9606 GN=RAB1C PE=5 SV=2	IP/beads control	RAB1C
1091	140	29193	Q9H0U4|RAB1B_HUMAN	84.74	13	2	1	Oxidation (M)	22171	Ras-related protein Rab-1B OS=Homo sapiens OX=9606 GN=RAB1B PE=1 SV=1	IP/beads control	RAB1B
1092	71	51328	P10606|COX5B_HUMAN	82.97	14	1	1		13696	Cytochrome c oxidase subunit 5B mitochondrial OS=Homo sapiens OX=9606 GN=COX5B PE=1 SV=2	IP/beads control	COX5B
1093	147	29189	P31943|HNRH1_HUMAN	81.85	5	2	2		49229	Heterogeneous nuclear ribonucleoprotein H OS=Homo sapiens OX=9606 GN=HNRNPH1 PE=1 SV=4	IP/beads control	HNRH1
1094	147	29188	P55795|HNRH2_HUMAN	81.85	5	2	2		49264	Heterogeneous nuclear ribonucleoprotein H2 OS=Homo sapiens OX=9606 GN=HNRNPH2 PE=1 SV=1	IP/beads control	HNRH2
1095	97	25204	Q9NY65|TBA8_HUMAN	81.49	3	1	0		50094	Tubulin alpha-8 chain OS=Homo sapiens OX=9606 GN=TUBA8 PE=1 SV=1	IP/beads control	TBA8
1096	52	21252	P25705|ATPA_HUMAN	81.03	4	3	2		59751	ATP synthase subunit alpha mitochondrial OS=Homo sapiens OX=9606 GN=ATP5F1A PE=1 SV=1	IP/beads control	ATPA
1097	68	6287	P14625|ENPL_HUMAN	80.58	5	3	3	Carbamylation	92469	Endoplasmin OS=Homo sapiens OX=9606 GN=HSP90B1 PE=1 SV=1	IP/beads control	ENPL
1098	320	21244	P19105|ML12A_HUMAN	79.15	6	1	1		19794	Myosin regulatory light chain 12A OS=Homo sapiens OX=9606 GN=MYL12A PE=1 SV=2	IP/beads control	ML12A
1099	320	21245	O14950|ML12B_HUMAN	79.15	6	1	1		19779	Myosin regulatory light chain 12B OS=Homo sapiens OX=9606 GN=MYL12B PE=1 SV=2	IP/beads control	ML12B
1100	65	1137	P54652|HSP72_HUMAN	77.67	3	2	0	Deamidation (NQ)	70021	Heat shock-related 70 kDa protein 2 OS=Homo sapiens OX=9606 GN=HSPA2 PE=1 SV=1	IP/beads control	HSP72
1101	159	21310	P18621|RL17_HUMAN	76.81	8	1	1		21397	60S ribosomal protein L17 OS=Homo sapiens OX=9606 GN=RPL17 PE=1 SV=3	IP/beads control	RL17
1102	319	44220	Q14165|MLEC_HUMAN	76.18	4	1	1		32234	Malectin OS=Homo sapiens OX=9606 GN=MLEC PE=1 SV=1	IP/beads control	MLEC
1103	96	43	Q32MZ4|LRRF1_HUMAN	75.9	2	1	1		89253	Leucine-rich repeat flightless-interacting protein 1 OS=Homo sapiens OX=9606 GN=LRRFIP1 PE=1 SV=2	IP/beads control	LRRF1
1104	153	44816	Q6UWP8|SBSN_HUMAN	75.77	3	1	1		60541	Suprabasin OS=Homo sapiens OX=9606 GN=SBSN PE=1 SV=2	IP/beads control	SBSN
1105	142	21251	P61254|RL26_HUMAN	75.33	11	2	2		17258	60S ribosomal protein L26 OS=Homo sapiens OX=9606 GN=RPL26 PE=1 SV=1	IP/beads control	RL26
1106	148	21248	P62306|RUXF_HUMAN	74.88	24	2	2	Beta-methylthiolation; Oxidation (M)	9725	Small nuclear ribonucleoprotein F OS=Homo sapiens OX=9606 GN=SNRPF PE=1 SV=1	IP/beads control	RUXF
1107	154	44226	P62263|RS14_HUMAN	74.5	14	1	1	Oxidation (M)	16273	40S ribosomal protein S14 OS=Homo sapiens OX=9606 GN=RPS14 PE=1 SV=3	IP/beads control	RS14
1108	92	10103	Q562R1|ACTBL_HUMAN	71.43	5	2	0	Oxidation (M)	42003	Beta-actin-like protein 2 OS=Homo sapiens OX=9606 GN=ACTBL2 PE=1 SV=2	IP/beads control	ACTBL
1109	67	768	Q7Z794|K2C1B_HUMAN	71.06	4	3	1	Oxidation (M); Ethylation	61901	Keratin type II cytoskeletal 1b OS=Homo sapiens OX=9606 GN=KRT77 PE=1 SV=3	IP/beads control	K2C1B
1110	66	1133	P08729|K2C7_HUMAN	70.83	6	3	1	Mutation	51386	Keratin type II cytoskeletal 7 OS=Homo sapiens OX=9606 GN=KRT7 PE=1 SV=5	IP/beads control	K2C7
1111	149	21246	P49411|EFTU_HUMAN	70.63	3	1	1		49542	Elongation factor Tu mitochondrial OS=Homo sapiens OX=9606 GN=TUFM PE=1 SV=2	IP/beads control	EFTU
1112	321	6380	P11166|GTR1_HUMAN	68.36	3	1	1	Oxidation (M)	54084	Solute carrier family 2 facilitated glucose transporter member 1 OS=Homo sapiens OX=9606 GN=SLC2A1 PE=1 SV=2	IP/beads control	GTR1
1113	160	9228	P50416|CPT1A_HUMAN	67.88	2	1	1		88368	Carnitine O-palmitoyltransferase 1 liver isoform OS=Homo sapiens OX=9606 GN=CPT1A PE=1 SV=2	IP/beads control	CPT1A
1114	144	51324	O00425|IF2B3_HUMAN	66.29	4	2	2	Oxidation (M)	63705	Insulin-like growth factor 2 mRNA-binding protein 3 OS=Homo sapiens OX=9606 GN=IGF2BP3 PE=1 SV=2	IP/beads control	IF2B3
1115	152	98	Q5T2N8|ATD3C_HUMAN	65.37	5	1	0	Oxidation (M)	46380	ATPase family AAA domain-containing protein 3C OS=Homo sapiens OX=9606 GN=ATAD3C PE=2 SV=2	IP/beads control	ATD3C
1116	322	25361	P56470|LEG4_HUMAN	64.45	3	1	1		35941	Galectin-4 OS=Homo sapiens OX=9606 GN=LGALS4 PE=1 SV=1	IP/beads control	LEG4
1117	151	21249	Q7Z3Y8|K1C27_HUMAN	63.83	2	1	0		49822	Keratin type I cytoskeletal 27 OS=Homo sapiens OX=9606 GN=KRT27 PE=1 SV=2	IP/beads control	K1C27
1118	70	83	P08727|K1C19_HUMAN	62.65	3	1	1	Oxidation (M)	44106	Keratin type I cytoskeletal 19 OS=Homo sapiens OX=9606 GN=KRT19 PE=1 SV=4	IP/beads control	K1C19
1119	323	62	P16442|BGAT_HUMAN	62.15	3	1	1		40934	Histo-blood group ABO system transferase OS=Homo sapiens OX=9606 GN=ABO PE=1 SV=2	IP/beads control	BGAT
1120	143	76	Q86Y46|K2C73_HUMAN	60.24	3	2	0	Beta-methylthiolation	58923	Keratin type II cytoskeletal 73 OS=Homo sapiens OX=9606 GN=KRT73 PE=1 SV=1	IP/beads control	K2C73
1121	98	5238	Q9P2E9|RRBP1_HUMAN	59.2	1	1	1		152456	Ribosome-binding protein 1 OS=Homo sapiens OX=9606 GN=RRBP1 PE=1 SV=5	IP/beads control	RRBP1
1122	327	67	P20674|COX5A_HUMAN	57.99	6	1	1		16762	Cytochrome c oxidase subunit 5A mitochondrial OS=Homo sapiens OX=9606 GN=COX5A PE=1 SV=2	IP/beads control	COX5A
1123	324	60	P60468|SC61B_HUMAN	57.76	16	1	1		9974	Protein transport protein Sec61 subunit beta OS=Homo sapiens OX=9606 GN=SEC61B PE=1 SV=2	IP/beads control	SC61B
1124	146	1265	Q16891|MIC60_HUMAN	57.64	2	2	2		83678	MICOS complex subunit MIC60 OS=Homo sapiens OX=9606 GN=IMMT PE=1 SV=1	IP/beads control	MIC60
1125	326	25240	Q15084|PDIA6_HUMAN	57.5	2	1	1		48121	Protein disulfide-isomerase A6 OS=Homo sapiens OX=9606 GN=PDIA6 PE=1 SV=1	IP/beads control	PDIA6
1126	145	82	P46779|RL28_HUMAN	57.21	9	2	2		15747	60S ribosomal protein L28 OS=Homo sapiens OX=9606 GN=RPL28 PE=1 SV=3	IP/beads control	RL28
1127	325	17402	P04406|G3P_HUMAN	56.8	4	1	1		36053	Glyceraldehyde-3-phosphate dehydrogenase OS=Homo sapiens OX=9606 GN=GAPDH PE=1 SV=3	IP/beads control	G3P
1128	161	68	P40429|RL13A_HUMAN	56.68	4	1	1		23577	60S ribosomal protein L13a OS=Homo sapiens OX=9606 GN=RPL13A PE=1 SV=2	IP/beads control	RL13A
1129	328	51331	P39656|OST48_HUMAN	55.92	2	1	1		50801	Dolichyl-diphosphooligosaccharide--protein glycosyltransferase 48 kDa subunit OS=Homo sapiens OX=9606 GN=DDOST PE=1 SV=4	IP/beads control	OST48
1130	329	17372	P51149|RAB7A_HUMAN	55.66	5	1	1		23490	Ras-related protein Rab-7a OS=Homo sapiens OX=9606 GN=RAB7A PE=1 SV=1	IP/beads control	RAB7A
1131	332	21270	Q04828|AK1C1_HUMAN	51.94	3	1	1		36788	Aldo-keto reductase family 1 member C1 OS=Homo sapiens OX=9606 GN=AKR1C1 PE=1 SV=1	IP/beads control	AK1C1
1132	332	21269	P42330|AK1C3_HUMAN	51.94	3	1	1		36853	Aldo-keto reductase family 1 member C3 OS=Homo sapiens OX=9606 GN=AKR1C3 PE=1 SV=4	IP/beads control	AK1C3
1133	332	21271	P51857|AK1D1_HUMAN	51.94	3	1	1		37377	Aldo-keto reductase family 1 member D1 OS=Homo sapiens OX=9606 GN=AKR1D1 PE=1 SV=1	IP/beads control	AK1D1
1134	330	44218	Q9HDC9|APMAP_HUMAN	51.72	3	1	1		46480	Adipocyte plasma membrane-associated protein OS=Homo sapiens OX=9606 GN=APMAP PE=1 SV=2	IP/beads control	APMAP
1135	331	51333	Q9Y285|SYFA_HUMAN	49.9	2	1	1	Oxidation (M)	57564	Phenylalanine--tRNA ligase alpha subunit OS=Homo sapiens OX=9606 GN=FARSA PE=1 SV=3	IP/beads control	SYFA
1136	334	101	P62937|PPIA_HUMAN	47.82	5	1	1		18012	Peptidyl-prolyl cis-trans isomerase A OS=Homo sapiens OX=9606 GN=PPIA PE=1 SV=2	IP/beads control	PPIA
1137	333	21254	P14618|KPYM_HUMAN	47.65	2	1	1		57937	Pyruvate kinase PKM OS=Homo sapiens OX=9606 GN=PKM PE=1 SV=4	IP/beads control	KPYM
1138	101	2318	P35580|MYH10_HUMAN	45.6	1	2	1	Deamidation (NQ)	228997	Myosin-10 OS=Homo sapiens OX=9606 GN=MYH10 PE=1 SV=3	IP/beads control	MYH10
1139	335	51334	P06733|ENOA_HUMAN	44.18	2	1	1		47169	Alpha-enolase OS=Homo sapiens OX=9606 GN=ENO1 PE=1 SV=2	IP/beads control	ENOA
1140	336	29202	Q14192|FHL2_HUMAN	43.94	4	1	1		32193	Four and a half LIM domains protein 2 OS=Homo sapiens OX=9606 GN=FHL2 PE=1 SV=3	IP/beads control	FHL2
1141	337	29178	P62851|RS25_HUMAN	43.71	7	1	1		13742	40S ribosomal protein S25 OS=Homo sapiens OX=9606 GN=RPS25 PE=1 SV=1	IP/beads control	RS25
1142	338	51335	P46977|STT3A_HUMAN	43.66	1	1	1		80530	Dolichyl-diphosphooligosaccharide--protein glycosyltransferase subunit STT3A OS=Homo sapiens OX=9606 GN=STT3A PE=1 SV=2	IP/beads control	STT3A
1143	163	86	Q04695|K1C17_HUMAN	43.42	5	2	1	Beta-methylthiolation	48106	Keratin type I cytoskeletal 17 OS=Homo sapiens OX=9606 GN=KRT17 PE=1 SV=2	IP/beads control	K1C17
1144	339	51336	P63244|RACK1_HUMAN	42.54	3	1	1		35077	Receptor of activated protein C kinase 1 OS=Homo sapiens OX=9606 GN=RACK1 PE=1 SV=3	IP/beads control	RACK1
1145	157	17856	Q9NSB4|KRT82_HUMAN	41.97	2	1	0		56653	Keratin type II cuticular Hb2 OS=Homo sapiens OX=9606 GN=KRT82 PE=1 SV=3	IP/beads control	KRT82
1146	158	1719	P14136|GFAP_HUMAN	41.97	2	1	0		49880	Glial fibrillary acidic protein OS=Homo sapiens OX=9606 GN=GFAP PE=1 SV=1	IP/beads control	GFAP
1147	342	25709	P62753|RS6_HUMAN	41.08	3	1	1		28681	40S ribosomal protein S6 OS=Homo sapiens OX=9606 GN=RPS6 PE=1 SV=1	IP/beads control	RS6
1148	340	9815	P04843|RPN1_HUMAN	41.02	1	1	1		68569	Dolichyl-diphosphooligosaccharide--protein glycosyltransferase subunit 1 OS=Homo sapiens OX=9606 GN=RPN1 PE=1 SV=1	IP/beads control	RPN1
1149	343	408	P17844|DDX5_HUMAN	40.83	1	1	1		69148	Probable ATP-dependent RNA helicase DDX5 OS=Homo sapiens OX=9606 GN=DDX5 PE=1 SV=1	IP/beads control	DDX5
1150	341	74	P39019|RS19_HUMAN	40.56	6	1	1		16060	40S ribosomal protein S19 OS=Homo sapiens OX=9606 GN=RPS19 PE=1 SV=2	IP/beads control	RS19
1151	344	25191	Q5VTE0|EF1A3_HUMAN	40.17	2	1	1		50185	Putative elongation factor 1-alpha-like 3 OS=Homo sapiens OX=9606 GN=EEF1A1P5 PE=5 SV=1	IP/beads control	EF1A3
1152	344	25190	P68104|EF1A1_HUMAN	40.17	2	1	1		50141	Elongation factor 1-alpha 1 OS=Homo sapiens OX=9606 GN=EEF1A1 PE=1 SV=1	IP/beads control	EF1A1
1153	344	102	Q05639|EF1A2_HUMAN	40.17	2	1	1		50470	Elongation factor 1-alpha 2 OS=Homo sapiens OX=9606 GN=EEF1A2 PE=1 SV=1	IP/beads control	EF1A2
1154	345	51337	P09429|HMGB1_HUMAN	39.1	8	1	1	Oxidation (M)	24894	High mobility group protein B1 OS=Homo sapiens OX=9606 GN=HMGB1 PE=1 SV=3	IP/beads control	HMGB1
1155	347	21259	O60656|UD19_HUMAN	38.7	2	1	1		59941	UDP-glucuronosyltransferase 1A9 OS=Homo sapiens OX=9606 GN=UGT1A9 PE=1 SV=1	IP/beads control	UD19
1156	347	21258	Q9HAW7|UD17_HUMAN	38.7	2	1	1		59819	UDP-glucuronosyltransferase 1A7 OS=Homo sapiens OX=9606 GN=UGT1A7 PE=1 SV=2	IP/beads control	UD17
1157	347	21257	Q9HAW8|UD110_HUMAN	38.7	2	1	1		59810	UDP-glucuronosyltransferase 1A10 OS=Homo sapiens OX=9606 GN=UGT1A10 PE=1 SV=1	IP/beads control	UD110
1158	347	21256	Q9HAW9|UD18_HUMAN	38.7	2	1	1		59742	UDP-glucuronosyltransferase 1A8 OS=Homo sapiens OX=9606 GN=UGT1A8 PE=1 SV=1	IP/beads control	UD18
1159	347	21225	P19224|UD16_HUMAN	38.7	2	1	1		60751	UDP-glucuronosyltransferase 1-6 OS=Homo sapiens OX=9606 GN=UGT1A6 PE=1 SV=2	IP/beads control	UD16
1160	347	21260	P22309|UD11_HUMAN	38.7	2	1	1		59591	UDP-glucuronosyltransferase 1A1 OS=Homo sapiens OX=9606 GN=UGT1A1 PE=1 SV=1	IP/beads control	UD11
1161	347	21263	P35504|UD15_HUMAN	38.7	1	1	1		60071	UDP-glucuronosyltransferase 1A5 OS=Homo sapiens OX=9606 GN=UGT1A5 PE=1 SV=1	IP/beads control	UD15
1162	347	21262	P35503|UD13_HUMAN	38.7	1	1	1		60338	UDP-glucuronosyltransferase 1A3 OS=Homo sapiens OX=9606 GN=UGT1A3 PE=1 SV=1	IP/beads control	UD13
1163	347	21261	P22310|UD14_HUMAN	38.7	1	1	1		60025	UDP-glucuronosyltransferase 1A4 OS=Homo sapiens OX=9606 GN=UGT1A4 PE=1 SV=1	IP/beads control	UD14
1164	73	276	P11532|DMD_HUMAN	38.41	0	2	0		426751	Dystrophin OS=Homo sapiens OX=9606 GN=DMD PE=1 SV=3	IP/beads control	DMD
1165	74	306	P46939|UTRN_HUMAN	38.41	0	2	0		394467	Utrophin OS=Homo sapiens OX=9606 GN=UTRN PE=1 SV=2	IP/beads control	UTRN
1166	103	104	Q5M775|CYTSB_HUMAN	38.41	1	2	0		118585	Cytospin-B OS=Homo sapiens OX=9606 GN=SPECC1 PE=1 SV=1	IP/beads control	CYTSB
1167	104	117	Q9H2G2|SLK_HUMAN	38.41	1	2	0		142695	STE20-like serine/threonine-protein kinase OS=Homo sapiens OX=9606 GN=SLK PE=1 SV=1	IP/beads control	SLK
1168	346	350	Q86TB3|ALPK2_HUMAN	37.95	1	1	1	Deamidation (NQ)	237010	Alpha-protein kinase 2 OS=Homo sapiens OX=9606 GN=ALPK2 PE=1 SV=3	IP/beads control	ALPK2
1169	348	94	P30536|TSPO_HUMAN	37.44	5	1	1		18828	Translocator protein OS=Homo sapiens OX=9606 GN=TSPO PE=1 SV=3	IP/beads control	TSPO
1170	162	80	P12036|NFH_HUMAN	36.54	1	1	0	Beta-methylthiolation	112479	Neurofilament heavy polypeptide OS=Homo sapiens OX=9606 GN=NEFH PE=1 SV=4	IP/beads control	NFH
1171	349	51338	P20042|IF2B_HUMAN	36.25	3	1	1		38388	Eukaryotic translation initiation factor 2 subunit 2 OS=Homo sapiens OX=9606 GN=EIF2S2 PE=1 SV=2	IP/beads control	IF2B
1172	350	21944	Q12906|ILF3_HUMAN	35.3	2	1	1	Oxidation (M)	95339	Interleukin enhancer-binding factor 3 OS=Homo sapiens OX=9606 GN=ILF3 PE=1 SV=3	IP/beads control	ILF3
1173	351	51339	O95831|AIFM1_HUMAN	35.28	2	1	1		66901	Apoptosis-inducing factor 1 mitochondrial OS=Homo sapiens OX=9606 GN=AIFM1 PE=1 SV=1	IP/beads control	AIFM1
1174	352	51341	Q9NY93|DDX56_HUMAN	34.21	3	1	1		61590	Probable ATP-dependent RNA helicase DDX56 OS=Homo sapiens OX=9606 GN=DDX56 PE=1 SV=1	IP/beads control	DDX56
1175	353	877	Q92945|FUBP2_HUMAN	32.86	1	1	1	Oxidation (M)	73115	Far upstream element-binding protein 2 OS=Homo sapiens OX=9606 GN=KHSRP PE=1 SV=4	IP/beads control	FUBP2
1176	166	164	P01011|AACT_HUMAN	32.6	3	2	0		47651	Alpha-1-antichymotrypsin OS=Homo sapiens OX=9606 GN=SERPINA3 PE=1 SV=2	IP/beads control	AACT
1177	355	124	Q96KK5|H2A1H_HUMAN	32.11	5	1	1		13906	Histone H2A type 1-H OS=Homo sapiens OX=9606 GN=H2AC12 PE=1 SV=3	IP/beads control	H2A1H
1178	355	123	Q71UI9|H2AV_HUMAN	32.11	5	1	1		13509	Histone H2A.V OS=Homo sapiens OX=9606 GN=H2AZ2 PE=1 SV=3	IP/beads control	H2AV
1179	355	122	Q99878|H2A1J_HUMAN	32.11	5	1	1		13936	Histone H2A type 1-J OS=Homo sapiens OX=9606 GN=H2AC14 PE=1 SV=3	IP/beads control	H2A1J
1180	355	121	P0C0S5|H2AZ_HUMAN	32.11	5	1	1		13553	Histone H2A.Z OS=Homo sapiens OX=9606 GN=H2AZ1 PE=1 SV=2	IP/beads control	H2AZ
1181	355	126	Q9BTM1|H2AJ_HUMAN	32.11	5	1	1		14019	Histone H2A.J OS=Homo sapiens OX=9606 GN=H2AJ PE=1 SV=1	IP/beads control	H2AJ
1182	355	125	Q16777|H2A2C_HUMAN	32.11	5	1	1		13988	Histone H2A type 2-C OS=Homo sapiens OX=9606 GN=H2AC20 PE=1 SV=4	IP/beads control	H2A2C
1183	355	132	Q6FI13|H2A2A_HUMAN	32.11	5	1	1		14095	Histone H2A type 2-A OS=Homo sapiens OX=9606 GN=H2AC18 PE=1 SV=3	IP/beads control	H2A2A
1184	355	131	P0C0S8|H2A1_HUMAN	32.11	5	1	1		14091	Histone H2A type 1 OS=Homo sapiens OX=9606 GN=H2AC11 PE=1 SV=2	IP/beads control	H2A1
1185	355	130	Q93077|H2A1C_HUMAN	32.11	5	1	1		14105	Histone H2A type 1-C OS=Homo sapiens OX=9606 GN=H2AC6 PE=1 SV=3	IP/beads control	H2A1C
1186	355	129	P20671|H2A1D_HUMAN	32.11	5	1	1		14107	Histone H2A type 1-D OS=Homo sapiens OX=9606 GN=H2AC7 PE=1 SV=2	IP/beads control	H2A1D
1187	355	128	P04908|H2A1B_HUMAN	32.11	5	1	1		14135	Histone H2A type 1-B/E OS=Homo sapiens OX=9606 GN=H2AC4 PE=1 SV=2	IP/beads control	H2A1B
1188	355	127	Q7L7L0|H2A3_HUMAN	32.11	5	1	1		14121	Histone H2A type 3 OS=Homo sapiens OX=9606 GN=H2AW PE=1 SV=3	IP/beads control	H2A3
1189	355	133	Q96QV6|H2A1A_HUMAN	32.11	5	1	1		14233	Histone H2A type 1-A OS=Homo sapiens OX=9606 GN=H2AC1 PE=1 SV=3	IP/beads control	H2A1A
1190	355	134	P16104|H2AX_HUMAN	32.11	5	1	1		15145	Histone H2AX OS=Homo sapiens OX=9606 GN=H2AX PE=1 SV=2	IP/beads control	H2AX
1191	354	51342	Q8TDN6|BRX1_HUMAN	31.94	4	1	1		41401	Ribosome biogenesis protein BRX1 homolog OS=Homo sapiens OX=9606 GN=BRIX1 PE=1 SV=2	IP/beads control	BRX1
1192	358	17	Q02878|RL6_HUMAN	31.51	2	1	1		32728	60S ribosomal protein L6 OS=Homo sapiens OX=9606 GN=RPL6 PE=1 SV=3	IP/beads control	RL6
1193	358	25196	O00571|DDX3X_HUMAN	31.51	1	1	1		73244	ATP-dependent RNA helicase DDX3X OS=Homo sapiens OX=9606 GN=DDX3X PE=1 SV=3	IP/beads control	DDX3X
1194	179	932	O95714|HERC2_HUMAN	31.47	1	2	1	Beta-methylthiolation; Deamidation (NQ)	527234	E3 ubiquitin-protein ligase HERC2 OS=Homo sapiens OX=9606 GN=HERC2 PE=1 SV=2	IP/beads control	HERC2
1195	356	51345	Q15370|ELOB_HUMAN	31.32	10	1	1		13133	Elongin-B OS=Homo sapiens OX=9606 GN=ELOB PE=1 SV=1	IP/beads control	ELOB
1196	357	21234	P62249|RS16_HUMAN	31.22	5	1	1		16445	40S ribosomal protein S16 OS=Homo sapiens OX=9606 GN=RPS16 PE=1 SV=2	IP/beads control	RS16
1197	107	29187	P67936|TPM4_HUMAN	30.88	8	2	2		28522	Tropomyosin alpha-4 chain OS=Homo sapiens OX=9606 GN=TPM4 PE=1 SV=3	IP/beads control	TPM4
1198	359	25233	P18077|RL35A_HUMAN	30.68	6	1	1		12538	60S ribosomal protein L35a OS=Homo sapiens OX=9606 GN=RPL35A PE=1 SV=2	IP/beads control	RL35A
1199	360	21267	P46781|RS9_HUMAN	29.84	4	1	1		22591	40S ribosomal protein S9 OS=Homo sapiens OX=9606 GN=RPS9 PE=1 SV=3	IP/beads control	RS9
1200	361	2214	P11940|PABP1_HUMAN	28.91	1	1	1		70671	Polyadenylate-binding protein 1 OS=Homo sapiens OX=9606 GN=PABPC1 PE=1 SV=2	IP/beads control	PABP1
1201	361	25232	Q13310|PABP4_HUMAN	28.91	1	1	1		70783	Polyadenylate-binding protein 4 OS=Homo sapiens OX=9606 GN=PABPC4 PE=1 SV=1	IP/beads control	PABP4
1202	362	48	P61353|RL27_HUMAN	28.56	6	1	1		15798	60S ribosomal protein L27 OS=Homo sapiens OX=9606 GN=RPL27 PE=1 SV=2	IP/beads control	RL27
1203	366	29209	Q00536|CDK16_HUMAN	27.57	1	1	1		55716	Cyclin-dependent kinase 16 OS=Homo sapiens OX=9606 GN=CDK16 PE=1 SV=1	IP/beads control	CDK16
1204	366	71	P27824|CALX_HUMAN	27.57	1	1	1		67568	Calnexin OS=Homo sapiens OX=9606 GN=CANX PE=1 SV=2	IP/beads control	CALX
1205	366	51350	O14967|CLGN_HUMAN	27.57	1	1	1		70039	Calmegin OS=Homo sapiens OX=9606 GN=CLGN PE=1 SV=1	IP/beads control	CLGN
1206	363	21284	P15880|RS2_HUMAN	26.46	4	1	1		31324	40S ribosomal protein S2 OS=Homo sapiens OX=9606 GN=RPS2 PE=1 SV=2	IP/beads control	RS2
1207	364	700	Q9Y512|SAM50_HUMAN	26.34	3	1	1		51976	Sorting and assembly machinery component 50 homolog OS=Homo sapiens OX=9606 GN=SAMM50 PE=1 SV=3	IP/beads control	SAM50
1208	365	379	O15050|TRNK1_HUMAN	25.72	1	1	1	Oxidation (M)	336221	TPR and ankyrin repeat-containing protein 1 OS=Homo sapiens OX=9606 GN=TRANK1 PE=2 SV=4	IP/beads control	TRNK1
1209	367	51352	P01909|DQA1_HUMAN	24.77	3	1	1		27805	HLA class II histocompatibility antigen DQ alpha 1 chain OS=Homo sapiens OX=9606 GN=HLA-DQA1 PE=1 SV=1	IP/beads control	DQA1
1210	367	25198	P62917|RL8_HUMAN	24.77	3	1	1		28025	60S ribosomal protein L8 OS=Homo sapiens OX=9606 GN=RPL8 PE=1 SV=2	IP/beads control	RL8
1211	368	575	Q8IVU3|HERC6_HUMAN	24.55	1	1	1		115126	Probable E3 ubiquitin-protein ligase HERC6 OS=Homo sapiens OX=9606 GN=HERC6 PE=1 SV=2	IP/beads control	HERC6
1212	369	95	P26641|EF1G_HUMAN	24.36	2	1	1		50119	Elongation factor 1-gamma OS=Homo sapiens OX=9606 GN=EEF1G PE=1 SV=3	IP/beads control	EF1G
1213	370	480	Q9NXD2|MTMRA_HUMAN	23.48	2	1	1		88273	Myotubularin-related protein 10 OS=Homo sapiens OX=9606 GN=MTMR10 PE=1 SV=3	IP/beads control	MTMRA
1214	371	51364	P29401|TKT_HUMAN	23.42	3	1	1	Oxidation (M)	67878	Transketolase OS=Homo sapiens OX=9606 GN=TKT PE=1 SV=3	IP/beads control	TKT
1215	108	442	Q8WWI1|LMO7_HUMAN	23.28	0	1	0		192694	LIM domain only protein 7 OS=Homo sapiens OX=9606 GN=LMO7 PE=1 SV=3	IP/beads control	LMO7
1216	373	51397	P29120|NEC1_HUMAN	22.61	2	1	1		84152	Neuroendocrine convertase 1 OS=Homo sapiens OX=9606 GN=PCSK1 PE=1 SV=2	IP/beads control	NEC1
1217	374	21268	P46782|RS5_HUMAN	22.2	4	1	1	Beta-methylthiolation	22876	40S ribosomal protein S5 OS=Homo sapiens OX=9606 GN=RPS5 PE=1 SV=4	IP/beads control	RS5
1218	132	2274	Q86XX4|FRAS1_HUMAN	21.72	0	1	0		443217	Extracellular matrix organizing protein FRAS1 OS=Homo sapiens OX=9606 GN=FRAS1 PE=1 SV=2	IP/beads control	FRAS1
1219	233	728	Q9Y6C2|EMIL1_HUMAN	21.72	0	1	0		106695	EMILIN-1 OS=Homo sapiens OX=9606 GN=EMILIN1 PE=1 SV=3	IP/beads control	EMIL1
1220	291	2448	Q03164|KMT2A_HUMAN	21.72	0	1	0		431768	Histone-lysine N-methyltransferase 2A OS=Homo sapiens OX=9606 GN=KMT2A PE=1 SV=5	IP/beads control	KMT2A
1221	376	1055	Q9H6X5|CS044_HUMAN	21.05	3	1	1	Deamidation (NQ)	71343	Uncharacterized protein C19orf44 OS=Homo sapiens OX=9606 GN=C19orf44 PE=1 SV=1	IP/beads control	CS044
1222	377	5989	Q7Z589|EMSY_HUMAN	20.94	1	1	1	Oxidation (M); Deamidation (NQ)	141467	BRCA2-interacting transcriptional repressor EMSY OS=Homo sapiens OX=9606 GN=EMSY PE=1 SV=2	IP/beads control	EMSY
1223	380	25352	Q16850|CP51A_HUMAN	20.58	1	1	1		56806	Lanosterol 14-alpha demethylase OS=Homo sapiens OX=9606 GN=CYP51A1 PE=1 SV=3	IP/beads control	CP51A
1224	382	179	Q12802|AKP13_HUMAN	20.26	0	1	1		307550	A-kinase anchor protein 13 OS=Homo sapiens OX=9606 GN=AKAP13 PE=1 SV=2	IP/beads control	AKP13
1225	379	1483	Q9UPX8|SHAN2_HUMAN	20.11	1	1	1	Oxidation (M)	158821	SH3 and multiple ankyrin repeat domains protein 2 OS=Homo sapiens OX=9606 GN=SHANK2 PE=1 SV=3	IP/beads control	SHAN2
1226	75	229	Q09666|AHNK_HUMAN	20.1	0	1	1		629114	Neuroblast differentiation-associated protein AHNAK OS=Homo sapiens OX=9606 GN=AHNAK PE=1 SV=2	IP/beads control	AHNK

## Sheet: FADD_IP_CBZ
	Protein Group	Protein ID	Accession	-10lgP	Coverage (%)	#Peptides	#Unique	PTM	Avg. Mass	Description	experiment	protein_names
0	2	1	P04264|K2C1_HUMAN	242.17	31	18	13	Beta-methylthiolation; Phosphorylation (STY); Pyro-glu from Q; Carbamidomethylation (DHKE X@N-term); Aminoethylbenzenesulfonylation; 2 more	66039	Keratin type II cytoskeletal 1 OS=Homo sapiens OX=9606 GN=KRT1 PE=1 SV=6	FADD IP/CBZ	K2C1
1	5	3	P35908|K22E_HUMAN	240.66	31	14	11	Beta-methylthiolation; Oxidation (M); Deamidation (NQ); Deamidation (R)	65433	Keratin type II cytoskeletal 2 epidermal OS=Homo sapiens OX=9606 GN=KRT2 PE=1 SV=2	FADD IP/CBZ	K22E
2	8	2	P35527|K1C9_HUMAN	228.85	33	12	12	Oxidation (M); Deamidation (NQ); Pyro-glu from Q	62064	Keratin type I cytoskeletal 9 OS=Homo sapiens OX=9606 GN=KRT9 PE=1 SV=3	FADD IP/CBZ	K1C9
3	1	6068	Q13428|TCOF_HUMAN	227.78	15	15	15	Oxidation (M); Deamidation (NQ); Hydroxylation; Phosphorylation (STY); Mutation	152105	Treacle protein OS=Homo sapiens OX=9606 GN=TCOF1 PE=1 SV=3	FADD IP/CBZ	TCOF
4	9	4	P13645|K1C10_HUMAN	185.74	23	9	6	Beta-methylthiolation; Oxidation (M)	58827	Keratin type I cytoskeletal 10 OS=Homo sapiens OX=9606 GN=KRT10 PE=1 SV=6	FADD IP/CBZ	K1C10
5	11	28	Q15233|NONO_HUMAN	180.23	37	11	11	Oxidation (M); Deamidation (NQ); Mutation	54232	Non-POU domain-containing octamer-binding protein OS=Homo sapiens OX=9606 GN=NONO PE=1 SV=4	FADD IP/CBZ	NONO
6	15	31	P51659|DHB4_HUMAN	165.71	10	6	6	Beta-methylthiolation; Oxidation (M); Dehydration	79686	Peroxisomal multifunctional enzyme type 2 OS=Homo sapiens OX=9606 GN=HSD17B4 PE=1 SV=3	FADD IP/CBZ	DHB4
7	38	662	P11021|BIP_HUMAN	164.54	12	6	6	Oxidation (M); Hydroxylation	72333	Endoplasmic reticulum chaperone BiP OS=Homo sapiens OX=9606 GN=HSPA5 PE=1 SV=2	FADD IP/CBZ	BIP
8	24	25188	Q96DH6|MSI2H_HUMAN	164.11	29	7	7	Oxidation (M); Deamidation (NQ); Acetylation (Protein N-term)	35197	RNA-binding protein Musashi homolog 2 OS=Homo sapiens OX=9606 GN=MSI2 PE=1 SV=1	FADD IP/CBZ	MSI2H
9	19	5	P05783|K1C18_HUMAN	149.04	27	7	7	Oxidation (M); Deamidation (NQ)	48058	Keratin type I cytoskeletal 18 OS=Homo sapiens OX=9606 GN=KRT18 PE=1 SV=2	FADD IP/CBZ	K1C18
10	39	12	P06748|NPM_HUMAN	147.89	36	5	5	Beta-methylthiolation; Oxidation (M); Phosphorylation (STY)	32575	Nucleophosmin OS=Homo sapiens OX=9606 GN=NPM1 PE=1 SV=2	FADD IP/CBZ	NPM
11	30	29	Q14790|CASP8_HUMAN	143.29	14	5	4	Oxidation (M)	55391	Caspase-8 OS=Homo sapiens OX=9606 GN=CASP8 PE=1 SV=1	FADD IP/CBZ	CASP8
12	7	5382	P35579|MYH9_HUMAN	132.92	4	6	6	Oxidation (M); Deamidation (NQ); Acetylation (N-term); Mutation	226530	Myosin-9 OS=Homo sapiens OX=9606 GN=MYH9 PE=1 SV=4	FADD IP/CBZ	MYH9
13	53	6149	P09651|ROA1_HUMAN	128.42	11	3	2	Beta-methylthiolation; Oxidation (M); Deamidation (NQ)	38747	Heterogeneous nuclear ribonucleoprotein A1 OS=Homo sapiens OX=9606 GN=HNRNPA1 PE=1 SV=5	FADD IP/CBZ	ROA1
14	88	25	P61978|HNRPK_HUMAN	123.63	10	3	3		50976	Heterogeneous nuclear ribonucleoprotein K OS=Homo sapiens OX=9606 GN=HNRNPK PE=1 SV=1	FADD IP/CBZ	HNRPK
15	41	25189	Q13158|FADD_HUMAN	123.34	30	5	5	Beta-methylthiolation; Oxidation (M)	23279	FAS-associated death domain protein OS=Homo sapiens OX=9606 GN=FADD PE=1 SV=1	FADD IP/CBZ	FADD
16	14	21	P05787|K2C8_HUMAN	121.94	8	6	1		53704	Keratin type II cytoskeletal 8 OS=Homo sapiens OX=9606 GN=KRT8 PE=1 SV=7	FADD IP/CBZ	K2C8
17	40	11	P63261|ACTG_HUMAN	121.89	17	6	0	Oxidation (M)	41793	Actin cytoplasmic 2 OS=Homo sapiens OX=9606 GN=ACTG1 PE=1 SV=1	FADD IP/CBZ	ACTG
18	40	10	P60709|ACTB_HUMAN	121.89	17	6	0	Oxidation (M)	41737	Actin cytoplasmic 1 OS=Homo sapiens OX=9606 GN=ACTB PE=1 SV=1	FADD IP/CBZ	ACTB
19	60	17370	P07437|TBB5_HUMAN	119.24	7	3	3	Oxidation (M)	49671	Tubulin beta chain OS=Homo sapiens OX=9606 GN=TUBB PE=1 SV=2	FADD IP/CBZ	TBB5
20	20	34	P68133|ACTS_HUMAN	117.42	21	7	2	Oxidation (M)	42051	Actin alpha skeletal muscle OS=Homo sapiens OX=9606 GN=ACTA1 PE=1 SV=1	FADD IP/CBZ	ACTS
21	20	33	P68032|ACTC_HUMAN	117.42	21	7	2	Oxidation (M)	42019	Actin alpha cardiac muscle 1 OS=Homo sapiens OX=9606 GN=ACTC1 PE=1 SV=1	FADD IP/CBZ	ACTC
22	26	15	A5A3E0|POTEF_HUMAN	114.3	7	6	0	Oxidation (M); Phosphorylation (STY); Carbamidomethylation (DHKE X@N-term)	121444	POTE ankyrin domain family member F OS=Homo sapiens OX=9606 GN=POTEF PE=1 SV=2	FADD IP/CBZ	POTEF
23	95	10091	P06576|ATPB_HUMAN	113.26	6	2	2	Oxidation (M)	56560	ATP synthase subunit beta mitochondrial OS=Homo sapiens OX=9606 GN=ATP5F1B PE=1 SV=3	FADD IP/CBZ	ATPB
24	54	739	Q13546|RIPK1_HUMAN	113.16	8	4	4	Dehydrated 4-Oxononenal Michael adduct; Mutation	75931	Receptor-interacting serine/threonine-protein kinase 1 OS=Homo sapiens OX=9606 GN=RIPK1 PE=1 SV=3	FADD IP/CBZ	RIPK1
25	27	6	Q86YZ3|HORN_HUMAN	111.56	2	3	3	Deamidation (NQ)	282389	Hornerin OS=Homo sapiens OX=9606 GN=HRNR PE=1 SV=2	FADD IP/CBZ	HORN
26	25	8	P13647|K2C5_HUMAN	111.27	7	7	1	Beta-methylthiolation	62378	Keratin type II cytoskeletal 5 OS=Homo sapiens OX=9606 GN=KRT5 PE=1 SV=3	FADD IP/CBZ	K2C5
27	6	1254	Q7Z406|MYH14_HUMAN	109.58	2	4	4	Ethylation	227868	Myosin-14 OS=Homo sapiens OX=9606 GN=MYH14 PE=1 SV=2	FADD IP/CBZ	MYH14
28	32	6219	P0DMV8|HS71A_HUMAN	109.52	6	3	3	Methyl ester	70052	Heat shock 70 kDa protein 1A OS=Homo sapiens OX=9606 GN=HSPA1A PE=1 SV=1	FADD IP/CBZ	HS71A
29	32	6218	P0DMV9|HS71B_HUMAN	109.52	6	3	3	Methyl ester	70052	Heat shock 70 kDa protein 1B OS=Homo sapiens OX=9606 GN=HSPA1B PE=1 SV=1	FADD IP/CBZ	HS71B
30	94	25194	Q92734|TFG_HUMAN	107.91	11	2	2	Oxidation (M)	43448	Protein TFG OS=Homo sapiens OX=9606 GN=TFG PE=1 SV=2	FADD IP/CBZ	TFG
31	59	17699	P16401|H15_HUMAN	105.93	16	3	3	Deamidation (NQ)	22580	Histone H1.5 OS=Homo sapiens OX=9606 GN=H1-5 PE=1 SV=3	FADD IP/CBZ	H15
32	31	18	P04259|K2C6B_HUMAN	104.5	6	6	0	Beta-methylthiolation	60067	Keratin type II cytoskeletal 6B OS=Homo sapiens OX=9606 GN=KRT6B PE=1 SV=5	FADD IP/CBZ	K2C6B
33	28	25190	P68104|EF1A1_HUMAN	103.81	9	4	4	3-Sulfobenzoic succinimidyl ester	50141	Elongation factor 1-alpha 1 OS=Homo sapiens OX=9606 GN=EEF1A1 PE=1 SV=1	FADD IP/CBZ	EF1A1
34	62	23	P67809|YBOX1_HUMAN	102.85	22	3	3		35924	Y-box-binding protein 1 OS=Homo sapiens OX=9606 GN=YBX1 PE=1 SV=3	FADD IP/CBZ	YBOX1
35	43	168	P05141|ADT2_HUMAN	100.23	13	4	4	Beta-methylthiolation; Acetylation (N-term)	32852	ADP/ATP translocase 2 OS=Homo sapiens OX=9606 GN=SLC25A5 PE=1 SV=7	FADD IP/CBZ	ADT2
36	147	339	Q14568|HS902_HUMAN	97.62	7	2	1	Oxidation (M)	39365	Heat shock protein HSP 90-alpha A2 OS=Homo sapiens OX=9606 GN=HSP90AA2P PE=1 SV=2	FADD IP/CBZ	HS902
37	147	287	P07900|HS90A_HUMAN	97.62	3	2	1	Oxidation (M)	84660	Heat shock protein HSP 90-alpha OS=Homo sapiens OX=9606 GN=HSP90AA1 PE=1 SV=5	FADD IP/CBZ	HS90A
38	63	25192	P62244|RS15A_HUMAN	97.6	22	3	3	Oxidation (M)	14840	40S ribosomal protein S15a OS=Homo sapiens OX=9606 GN=RPS15A PE=1 SV=2	FADD IP/CBZ	RS15A
39	90	25195	P62424|RL7A_HUMAN	97.48	9	2	2		29996	60S ribosomal protein L7a OS=Homo sapiens OX=9606 GN=RPL7A PE=1 SV=2	FADD IP/CBZ	RL7A
40	87	21273	P62805|H4_HUMAN	96.4	29	3	3		11367	Histone H4 OS=Homo sapiens OX=9606 GN=H4C1 PE=1 SV=2	FADD IP/CBZ	H4
41	89	17	Q02878|RL6_HUMAN	94.64	9	3	2		32728	60S ribosomal protein L6 OS=Homo sapiens OX=9606 GN=RPL6 PE=1 SV=3	FADD IP/CBZ	RL6
42	64	71	P27824|CALX_HUMAN	93.69	7	4	4	Oxidation (M); Formylation	67568	Calnexin OS=Homo sapiens OX=9606 GN=CANX PE=1 SV=2	FADD IP/CBZ	CALX
43	151	36	P23396|RS3_HUMAN	92.7	9	2	2		26688	40S ribosomal protein S3 OS=Homo sapiens OX=9606 GN=RPS3 PE=1 SV=2	FADD IP/CBZ	RS3
44	21	16	P0CG38|POTEI_HUMAN	92.03	5	5	0	Phosphorylation (STY); Carbamidomethylation (DHKE X@N-term)	121282	POTE ankyrin domain family member I OS=Homo sapiens OX=9606 GN=POTEI PE=3 SV=1	FADD IP/CBZ	POTEI
45	91	21246	P49411|EFTU_HUMAN	90.43	5	2	2		49542	Elongation factor Tu mitochondrial OS=Homo sapiens OX=9606 GN=TUFM PE=1 SV=2	FADD IP/CBZ	EFTU
46	86	77	P46776|RL27A_HUMAN	88.25	20	3	3		16561	60S ribosomal protein L27a OS=Homo sapiens OX=9606 GN=RPL27A PE=1 SV=2	FADD IP/CBZ	RL27A
47	96	286	P08238|HS90B_HUMAN	87.75	3	2	1	Oxidation (M)	83264	Heat shock protein HSP 90-beta OS=Homo sapiens OX=9606 GN=HSP90AB1 PE=1 SV=4	FADD IP/CBZ	HS90B
48	65	9641	P05023|AT1A1_HUMAN	87.57	2	3	3		112896	Sodium/potassium-transporting ATPase subunit alpha-1 OS=Homo sapiens OX=9606 GN=ATP1A1 PE=1 SV=1	FADD IP/CBZ	AT1A1
49	92	21249	Q7Z3Y8|K1C27_HUMAN	87.41	4	2	0		49822	Keratin type I cytoskeletal 27 OS=Homo sapiens OX=9606 GN=KRT27 PE=1 SV=2	FADD IP/CBZ	K1C27
50	4	5238	Q9P2E9|RRBP1_HUMAN	86.61	1	1	1	Deamidation (NQ)	152456	Ribosome-binding protein 1 OS=Homo sapiens OX=9606 GN=RRBP1 PE=1 SV=5	FADD IP/CBZ	RRBP1
51	98	7	P62269|RS18_HUMAN	85.92	16	3	2	Deamidation (NQ)	17719	40S ribosomal protein S18 OS=Homo sapiens OX=9606 GN=RPS18 PE=1 SV=3	FADD IP/CBZ	RS18
52	46	21266	Q9Y4L1|HYOU1_HUMAN	84.45	2	2	1		111335	Hypoxia up-regulated protein 1 OS=Homo sapiens OX=9606 GN=HYOU1 PE=1 SV=1	FADD IP/CBZ	HYOU1
53	148	24	P11142|HSP7C_HUMAN	82.12	3	2	2	Oxidation (M); Deamidation (NQ)	70898	Heat shock cognate 71 kDa protein OS=Homo sapiens OX=9606 GN=HSPA8 PE=1 SV=1	FADD IP/CBZ	HSP7C
54	152	408	P17844|DDX5_HUMAN	81.76	3	2	1	Oxidation (M)	69148	Probable ATP-dependent RNA helicase DDX5 OS=Homo sapiens OX=9606 GN=DDX5 PE=1 SV=1	FADD IP/CBZ	DDX5
55	42	42	Q01546|K22O_HUMAN	81.48	7	4	1	Beta-methylthiolation; Formylation	65841	Keratin type II cytoskeletal 2 oral OS=Homo sapiens OX=9606 GN=KRT76 PE=1 SV=2	FADD IP/CBZ	K22O
56	22	224	P0DOX5|IGG1_HUMAN	78.83	10	5	1	Beta-methylthiolation; Dehydration; Phosphorylation (STY); Mutation	49329	Immunoglobulin gamma-1 heavy chain OS=Homo sapiens OX=9606 PE=1 SV=2	FADD IP/CBZ	IGG1
57	155	25196	O00571|DDX3X_HUMAN	78.18	3	2	0	Oxidation (M)	73244	ATP-dependent RNA helicase DDX3X OS=Homo sapiens OX=9606 GN=DDX3X PE=1 SV=3	FADD IP/CBZ	DDX3X
58	36	59	P19338|NUCL_HUMAN	78.11	9	4	4	Mutation	76615	Nucleolin OS=Homo sapiens OX=9606 GN=NCL PE=1 SV=3	FADD IP/CBZ	NUCL
59	67	25193	P27635|RL10_HUMAN	77.79	15	4	4	Oxidation (M)	24604	60S ribosomal protein L10 OS=Homo sapiens OX=9606 GN=RPL10 PE=1 SV=4	FADD IP/CBZ	RL10
60	160	21242	P62241|RS8_HUMAN	77.35	7	1	1		24205	40S ribosomal protein S8 OS=Homo sapiens OX=9606 GN=RPS8 PE=1 SV=2	FADD IP/CBZ	RS8
61	149	68	P40429|RL13A_HUMAN	77.14	9	2	2		23577	60S ribosomal protein L13a OS=Homo sapiens OX=9606 GN=RPL13A PE=1 SV=2	FADD IP/CBZ	RL13A
62	61	76	Q86Y46|K2C73_HUMAN	76.01	4	3	0	Beta-methylthiolation	58923	Keratin type II cytoskeletal 73 OS=Homo sapiens OX=9606 GN=KRT73 PE=1 SV=1	FADD IP/CBZ	K2C73
63	97	21251	P61254|RL26_HUMAN	74.74	12	2	2		17258	60S ribosomal protein L26 OS=Homo sapiens OX=9606 GN=RPL26 PE=1 SV=1	FADD IP/CBZ	RL26
64	102	6380	P11166|GTR1_HUMAN	74.54	3	1	1		54084	Solute carrier family 2 facilitated glucose transporter member 1 OS=Homo sapiens OX=9606 GN=SLC2A1 PE=1 SV=2	FADD IP/CBZ	GTR1
65	12	9	P78527|PRKDC_HUMAN	74.42	0	2	1		469093	DNA-dependent protein kinase catalytic subunit OS=Homo sapiens OX=9606 GN=PRKDC PE=1 SV=3	FADD IP/CBZ	PRKDC
66	55	40	Q5XKE5|K2C79_HUMAN	74.41	7	3	1	MDA adduct +54	57836	Keratin type II cytoskeletal 79 OS=Homo sapiens OX=9606 GN=KRT79 PE=1 SV=2	FADD IP/CBZ	K2C79
67	153	21235	P22626|ROA2_HUMAN	73.79	7	2	2		37430	Heterogeneous nuclear ribonucleoproteins A2/B1 OS=Homo sapiens OX=9606 GN=HNRNPA2B1 PE=1 SV=2	FADD IP/CBZ	ROA2
68	159	93	Q2M2I5|K1C24_HUMAN	72.86	7	2	1	Deamidation (NQ); Phosphorylation (STY)	55087	Keratin type I cytoskeletal 24 OS=Homo sapiens OX=9606 GN=KRT24 PE=1 SV=1	FADD IP/CBZ	K1C24
69	166	21241	P27348|1433T_HUMAN	72.03	6	1	1		27764	14-3-3 protein theta OS=Homo sapiens OX=9606 GN=YWHAQ PE=1 SV=1	FADD IP/CBZ	1433T
70	154	5166	O60832|DKC1_HUMAN	71.78	6	2	2		57674	H/ACA ribonucleoprotein complex subunit DKC1 OS=Homo sapiens OX=9606 GN=DKC1 PE=1 SV=3	FADD IP/CBZ	DKC1
71	369	58	P61026|RAB10_HUMAN	71.02	6	1	1		22541	Ras-related protein Rab-10 OS=Homo sapiens OX=9606 GN=RAB10 PE=1 SV=1	FADD IP/CBZ	RAB10
72	29	249	P01860|IGHG3_HUMAN	70.88	11	4	0	Dehydration; Phosphorylation (STY); Ethyl amino	41287	Immunoglobulin heavy constant gamma 3 OS=Homo sapiens OX=9606 GN=IGHG3 PE=1 SV=2	FADD IP/CBZ	IGHG3
73	66	73	Q8N1N4|K2C78_HUMAN	70.6	6	3	1	Beta-methylthiolation; Deamidation (NQ)	56866	Keratin type II cytoskeletal 78 OS=Homo sapiens OX=9606 GN=KRT78 PE=1 SV=2	FADD IP/CBZ	K2C78
74	164	9566	P63104|1433Z_HUMAN	70.28	6	1	1		27745	14-3-3 protein zeta/delta OS=Homo sapiens OX=9606 GN=YWHAZ PE=1 SV=1	FADD IP/CBZ	1433Z
75	158	9815	P04843|RPN1_HUMAN	69.95	3	2	1		68569	Dolichyl-diphosphooligosaccharide--protein glycosyltransferase subunit 1 OS=Homo sapiens OX=9606 GN=RPN1 PE=1 SV=1	FADD IP/CBZ	RPN1
76	45	75	Q7RTS7|K2C74_HUMAN	69.36	9	3	1	Beta-methylthiolation	57865	Keratin type II cytoskeletal 74 OS=Homo sapiens OX=9606 GN=KRT74 PE=1 SV=2	FADD IP/CBZ	K2C74
77	370	25202	P83731|RL24_HUMAN	68.53	8	1	1	Oxidation (M)	17779	60S ribosomal protein L24 OS=Homo sapiens OX=9606 GN=RPL24 PE=1 SV=1	FADD IP/CBZ	RL24
78	69	21231	P68363|TBA1B_HUMAN	68.45	6	2	2		50152	Tubulin alpha-1B chain OS=Homo sapiens OX=9606 GN=TUBA1B PE=1 SV=1	FADD IP/CBZ	TBA1B
79	69	21230	Q71U36|TBA1A_HUMAN	68.45	6	2	2		50136	Tubulin alpha-1A chain OS=Homo sapiens OX=9606 GN=TUBA1A PE=1 SV=1	FADD IP/CBZ	TBA1A
80	150	21232	P45880|VDAC2_HUMAN	68.24	7	2	2	Deamidation (NQ)	31567	Voltage-dependent anion-selective channel protein 2 OS=Homo sapiens OX=9606 GN=VDAC2 PE=1 SV=2	FADD IP/CBZ	VDAC2
81	371	67	P20674|COX5A_HUMAN	67.81	9	1	1		16762	Cytochrome c oxidase subunit 5A mitochondrial OS=Homo sapiens OX=9606 GN=COX5A PE=1 SV=2	FADD IP/CBZ	COX5A
82	372	6239	P10809|CH60_HUMAN	67.76	4	1	1	Deamidation (NQ)	61055	60 kDa heat shock protein mitochondrial OS=Homo sapiens OX=9606 GN=HSPD1 PE=1 SV=2	FADD IP/CBZ	CH60
83	68	25197	P06312|KV401_HUMAN	67.02	21	3	3	Tryptophan oxidation to kynurenin; Mutation	13380	Immunoglobulin kappa variable 4-1 OS=Homo sapiens OX=9606 GN=IGKV4-1 PE=1 SV=1	FADD IP/CBZ	KV401
84	163	25198	P62917|RL8_HUMAN	66.98	6	2	2	Beta-methylthiolation	28025	60S ribosomal protein L8 OS=Homo sapiens OX=9606 GN=RPL8 PE=1 SV=2	FADD IP/CBZ	RL8
85	373	5969	P26196|DDX6_HUMAN	66.6	5	1	1	Oxidation (M)	54417	Probable ATP-dependent RNA helicase DDX6 OS=Homo sapiens OX=9606 GN=DDX6 PE=1 SV=2	FADD IP/CBZ	DDX6
86	170	6137	P60660|MYL6_HUMAN	64.98	9	1	1		16930	Myosin light polypeptide 6 OS=Homo sapiens OX=9606 GN=MYL6 PE=1 SV=2	FADD IP/CBZ	MYL6
87	33	246	P01859|IGHG2_HUMAN	64.95	8	3	0	Ethyl amino	35901	Immunoglobulin heavy constant gamma 2 OS=Homo sapiens OX=9606 GN=IGHG2 PE=1 SV=2	FADD IP/CBZ	IGHG2
88	44	22	O95678|K2C75_HUMAN	63.92	3	2	0	Beta-methylthiolation	59560	Keratin type II cytoskeletal 75 OS=Homo sapiens OX=9606 GN=KRT75 PE=1 SV=2	FADD IP/CBZ	K2C75
89	374	21248	P62306|RUXF_HUMAN	63.48	15	1	1	Oxidation (M)	9725	Small nuclear ribonucleoprotein F OS=Homo sapiens OX=9606 GN=SNRPF PE=1 SV=1	FADD IP/CBZ	RUXF
90	375	60	P60468|SC61B_HUMAN	60.65	16	1	1		9974	Protein transport protein Sec61 subunit beta OS=Homo sapiens OX=9606 GN=SEC61B PE=1 SV=2	FADD IP/CBZ	SC61B
91	162	21222	Q06830|PRDX1_HUMAN	60.43	16	2	2	Beta-methylthiolation	22110	Peroxiredoxin-1 OS=Homo sapiens OX=9606 GN=PRDX1 PE=1 SV=1	FADD IP/CBZ	PRDX1
92	103	25203	Q13435|SF3B2_HUMAN	59.55	1	1	1		100228	Splicing factor 3B subunit 2 OS=Homo sapiens OX=9606 GN=SF3B2 PE=1 SV=2	FADD IP/CBZ	SF3B2
93	376	1788	O00116|ADAS_HUMAN	58.89	2	1	1		72912	Alkyldihydroxyacetonephosphate synthase peroxisomal OS=Homo sapiens OX=9606 GN=AGPS PE=1 SV=1	FADD IP/CBZ	ADAS
94	156	17402	P04406|G3P_HUMAN	58.79	7	2	2	Oxidation (M)	36053	Glyceraldehyde-3-phosphate dehydrogenase OS=Homo sapiens OX=9606 GN=GAPDH PE=1 SV=3	FADD IP/CBZ	G3P
95	100	768	Q7Z794|K2C1B_HUMAN	57.17	6	3	1		61901	Keratin type II cytoskeletal 1b OS=Homo sapiens OX=9606 GN=KRT77 PE=1 SV=3	FADD IP/CBZ	K2C1B
96	157	17372	P51149|RAB7A_HUMAN	56.46	10	2	2		23490	Ras-related protein Rab-7a OS=Homo sapiens OX=9606 GN=RAB7A PE=1 SV=1	FADD IP/CBZ	RAB7A
97	167	6148	Q32P51|RA1L2_HUMAN	55.31	3	1	0	Oxidation (M)	34225	Heterogeneous nuclear ribonucleoprotein A1-like 2 OS=Homo sapiens OX=9606 GN=HNRNPA1L2 PE=2 SV=2	FADD IP/CBZ	RA1L2
98	99	1894	Q9NSB2|KRT84_HUMAN	54.74	3	2	0		64842	Keratin type II cuticular Hb4 OS=Homo sapiens OX=9606 GN=KRT84 PE=2 SV=2	FADD IP/CBZ	KRT84
99	377	25205	Q71RC2|LARP4_HUMAN	53.73	2	1	1		80596	La-related protein 4 OS=Homo sapiens OX=9606 GN=LARP4 PE=1 SV=3	FADD IP/CBZ	LARP4
100	378	25207	P48643|TCPE_HUMAN	52.16	2	1	1		59671	T-complex protein 1 subunit epsilon OS=Homo sapiens OX=9606 GN=CCT5 PE=1 SV=1	FADD IP/CBZ	TCPE
101	101	25199	Q15542|TAF5_HUMAN	51.44	1	1	1		86830	Transcription initiation factor TFIID subunit 5 OS=Homo sapiens OX=9606 GN=TAF5 PE=1 SV=3	FADD IP/CBZ	TAF5
102	168	1391	P40939|ECHA_HUMAN	50.04	1	1	1		83000	Trifunctional enzyme subunit alpha mitochondrial OS=Homo sapiens OX=9606 GN=HADHA PE=1 SV=2	FADD IP/CBZ	ECHA
103	93	2214	P11940|PABP1_HUMAN	49.85	10	3	3	Oxidation (M); Deamidation (NQ)	70671	Polyadenylate-binding protein 1 OS=Homo sapiens OX=9606 GN=PABPC1 PE=1 SV=2	FADD IP/CBZ	PABP1
104	104	25200	Q9H0A0|NAT10_HUMAN	49.72	1	1	1		115730	RNA cytidine acetyltransferase OS=Homo sapiens OX=9606 GN=NAT10 PE=1 SV=2	FADD IP/CBZ	NAT10
105	165	448	P52597|HNRPF_HUMAN	49.21	4	1	1		45672	Heterogeneous nuclear ribonucleoprotein F OS=Homo sapiens OX=9606 GN=HNRNPF PE=1 SV=3	FADD IP/CBZ	HNRPF
106	380	101	P62937|PPIA_HUMAN	47.53	5	1	1		18012	Peptidyl-prolyl cis-trans isomerase A OS=Homo sapiens OX=9606 GN=PPIA PE=1 SV=2	FADD IP/CBZ	PPIA
107	169	1265	Q16891|MIC60_HUMAN	47.21	2	1	1		83678	MICOS complex subunit MIC60 OS=Homo sapiens OX=9606 GN=IMMT PE=1 SV=1	FADD IP/CBZ	MIC60
108	379	25209	Q9Y572|RIPK3_HUMAN	47.18	3	1	1	Oxidation (M)	56887	Receptor-interacting serine/threonine-protein kinase 3 OS=Homo sapiens OX=9606 GN=RIPK3 PE=1 SV=2	FADD IP/CBZ	RIPK3
109	381	25210	Q9Y3U8|RL36_HUMAN	46.05	10	1	1	Oxidation (M)	12254	60S ribosomal protein L36 OS=Homo sapiens OX=9606 GN=RPL36 PE=1 SV=3	FADD IP/CBZ	RL36
110	161	45	P62701|RS4X_HUMAN	45.18	6	2	2		29598	40S ribosomal protein S4 X isoform OS=Homo sapiens OX=9606 GN=RPS4X PE=1 SV=2	FADD IP/CBZ	RS4X
111	382	9979	B9A064|IGLL5_HUMAN	44.35	4	1	1		23063	Immunoglobulin lambda-like polypeptide 5 OS=Homo sapiens OX=9606 GN=IGLL5 PE=2 SV=2	FADD IP/CBZ	IGLL5
112	382	9980	P0DOX8|IGL1_HUMAN	44.35	4	1	1		22830	Immunoglobulin lambda-1 light chain OS=Homo sapiens OX=9606 PE=1 SV=1	FADD IP/CBZ	IGL1
113	106	1059	Q9NR09|BIRC6_HUMAN	41.48	0	2	1	Deamidation (NQ)	530260	Baculoviral IAP repeat-containing protein 6 OS=Homo sapiens OX=9606 GN=BIRC6 PE=1 SV=2	FADD IP/CBZ	BIRC6
114	72	4840	Q8NF91|SYNE1_HUMAN	40.45	0	2	0		1011108	Nesprin-1 OS=Homo sapiens OX=9606 GN=SYNE1 PE=1 SV=4	FADD IP/CBZ	SYNE1
115	179	120	Q9H3F6|BACD3_HUMAN	39.9	2	2	2		35432	BTB/POZ domain-containing adapter for CUL3-mediated RhoA degradation protein 3 OS=Homo sapiens OX=9606 GN=KCTD10 PE=1 SV=1	FADD IP/CBZ	BACD3
116	179	104	Q5M775|CYTSB_HUMAN	39.9	1	2	2		118585	Cytospin-B OS=Homo sapiens OX=9606 GN=SPECC1 PE=1 SV=1	FADD IP/CBZ	CYTSB
117	179	117	Q9H2G2|SLK_HUMAN	39.9	1	2	2		142695	STE20-like serine/threonine-protein kinase OS=Homo sapiens OX=9606 GN=SLK PE=1 SV=1	FADD IP/CBZ	SLK
118	179	306	P46939|UTRN_HUMAN	39.9	0	2	2		394467	Utrophin OS=Homo sapiens OX=9606 GN=UTRN PE=1 SV=2	FADD IP/CBZ	UTRN
119	179	276	P11532|DMD_HUMAN	39.9	0	2	2		426751	Dystrophin OS=Homo sapiens OX=9606 GN=DMD PE=1 SV=3	FADD IP/CBZ	DMD
120	189	1544	Q8IV33|K0825_HUMAN	39.14	1	2	1		147735	Uncharacterized protein KIAA0825 OS=Homo sapiens OX=9606 GN=KIAA0825 PE=1 SV=3	FADD IP/CBZ	K0825
121	386	259	P39023|RL3_HUMAN	38.89	2	1	1		46109	60S ribosomal protein L3 OS=Homo sapiens OX=9606 GN=RPL3 PE=1 SV=2	FADD IP/CBZ	RL3
122	385	21270	Q04828|AK1C1_HUMAN	38.61	2	1	1		36788	Aldo-keto reductase family 1 member C1 OS=Homo sapiens OX=9606 GN=AKR1C1 PE=1 SV=1	FADD IP/CBZ	AK1C1
123	385	25214	P17516|AK1C4_HUMAN	38.61	2	1	1		37067	Aldo-keto reductase family 1 member C4 OS=Homo sapiens OX=9606 GN=AKR1C4 PE=1 SV=3	FADD IP/CBZ	AK1C4
124	385	21269	P42330|AK1C3_HUMAN	38.61	2	1	1		36853	Aldo-keto reductase family 1 member C3 OS=Homo sapiens OX=9606 GN=AKR1C3 PE=1 SV=4	FADD IP/CBZ	AK1C3
125	385	25213	P52895|AK1C2_HUMAN	38.61	2	1	1		36735	Aldo-keto reductase family 1 member C2 OS=Homo sapiens OX=9606 GN=AKR1C2 PE=1 SV=3	FADD IP/CBZ	AK1C2
126	383	21284	P15880|RS2_HUMAN	38.42	3	1	1	Beta-methylthiolation	31324	40S ribosomal protein S2 OS=Homo sapiens OX=9606 GN=RPS2 PE=1 SV=2	FADD IP/CBZ	RS2
127	384	25212	Q56VL3|OCAD2_HUMAN	38.31	6	1	1	Beta-methylthiolation	16954	OCIA domain-containing protein 2 OS=Homo sapiens OX=9606 GN=OCIAD2 PE=1 SV=1	FADD IP/CBZ	OCAD2
128	180	82	P46779|RL28_HUMAN	37.33	9	2	2	Deamidation (NQ)	15747	60S ribosomal protein L28 OS=Homo sapiens OX=9606 GN=RPL28 PE=1 SV=3	FADD IP/CBZ	RL28
129	175	4853	Q14CN4|K2C72_HUMAN	36.61	1	1	0		55877	Keratin type II cytoskeletal 72 OS=Homo sapiens OX=9606 GN=KRT72 PE=1 SV=2	FADD IP/CBZ	K2C72
130	171	17856	Q9NSB4|KRT82_HUMAN	36.26	2	1	0		56653	Keratin type II cuticular Hb2 OS=Homo sapiens OX=9606 GN=KRT82 PE=1 SV=3	FADD IP/CBZ	KRT82
131	172	25216	P41219|PERI_HUMAN	36.26	2	1	0		53651	Peripherin OS=Homo sapiens OX=9606 GN=PRPH PE=1 SV=2	FADD IP/CBZ	PERI
132	387	21276	Q9NZ01|TECR_HUMAN	35.69	3	1	1		36034	Very-long-chain enoyl-CoA reductase OS=Homo sapiens OX=9606 GN=TECR PE=1 SV=1	FADD IP/CBZ	TECR
133	173	86	Q04695|K1C17_HUMAN	35.42	2	1	0		48106	Keratin type I cytoskeletal 17 OS=Homo sapiens OX=9606 GN=KRT17 PE=1 SV=2	FADD IP/CBZ	K1C17
134	174	1399	Q99456|K1C12_HUMAN	35.42	2	1	0		53511	Keratin type I cytoskeletal 12 OS=Homo sapiens OX=9606 GN=KRT12 PE=1 SV=1	FADD IP/CBZ	K1C12
135	176	25227	Q99877|H2B1N_HUMAN	32.89	9	1	1		13922	Histone H2B type 1-N OS=Homo sapiens OX=9606 GN=H2BC15 PE=1 SV=3	FADD IP/CBZ	H2B1N
136	176	25226	Q93079|H2B1H_HUMAN	32.89	9	1	1		13892	Histone H2B type 1-H OS=Homo sapiens OX=9606 GN=H2BC9 PE=1 SV=3	FADD IP/CBZ	H2B1H
137	176	25225	Q8N257|H2B3B_HUMAN	32.89	9	1	1		13908	Histone H2B type 3-B OS=Homo sapiens OX=9606 GN=H2BU1 PE=1 SV=3	FADD IP/CBZ	H2B3B
138	176	25224	Q99879|H2B1M_HUMAN	32.89	9	1	1		13989	Histone H2B type 1-M OS=Homo sapiens OX=9606 GN=H2BC14 PE=1 SV=3	FADD IP/CBZ	H2B1M
139	176	25223	P62807|H2B1C_HUMAN	32.89	9	1	1		13906	Histone H2B type 1-C/E/F/G/I OS=Homo sapiens OX=9606 GN=H2BC4 PE=1 SV=4	FADD IP/CBZ	H2B1C
140	388	25228	Q01105|SET_HUMAN	31.11	6	1	1		33489	Protein SET OS=Homo sapiens OX=9606 GN=SET PE=1 SV=3	FADD IP/CBZ	SET
141	388	25229	P0DME0|SETLP_HUMAN	31.11	6	1	1		34882	Protein SETSIP OS=Homo sapiens OX=9606 GN=SETSIP PE=1 SV=1	FADD IP/CBZ	SETLP
142	177	25230	P35221|CTNA1_HUMAN	30.47	1	1	1		100071	Catenin alpha-1 OS=Homo sapiens OX=9606 GN=CTNNA1 PE=1 SV=1	FADD IP/CBZ	CTNA1
143	178	145	Q6PK04|CC137_HUMAN	30.25	3	1	1		33231	Coiled-coil domain-containing protein 137 OS=Homo sapiens OX=9606 GN=CCDC137 PE=1 SV=1	FADD IP/CBZ	CC137
144	389	25233	P18077|RL35A_HUMAN	29.72	6	1	1		12538	60S ribosomal protein L35a OS=Homo sapiens OX=9606 GN=RPL35A PE=1 SV=2	FADD IP/CBZ	RL35A
145	142	340	Q96AY4|TTC28_HUMAN	28.74	0	1	0		270882	Tetratricopeptide repeat protein 28 OS=Homo sapiens OX=9606 GN=TTC28 PE=1 SV=4	FADD IP/CBZ	TTC28
146	186	25286	O75762|TRPA1_HUMAN	28.74	0	1	0		127501	Transient receptor potential cation channel subfamily A member 1 OS=Homo sapiens OX=9606 GN=TRPA1 PE=1 SV=3	FADD IP/CBZ	TRPA1
147	187	25289	O60674|JAK2_HUMAN	28.74	0	1	0		130673	Tyrosine-protein kinase JAK2 OS=Homo sapiens OX=9606 GN=JAK2 PE=1 SV=2	FADD IP/CBZ	JAK2
148	348	828	Q86UQ4|ABCAD_HUMAN	28.74	0	1	0		576166	ATP-binding cassette sub-family A member 13 OS=Homo sapiens OX=9606 GN=ABCA13 PE=2 SV=3	FADD IP/CBZ	ABCAD
149	358	9619	Q14008|CKAP5_HUMAN	28.74	0	1	0		225493	Cytoskeleton-associated protein 5 OS=Homo sapiens OX=9606 GN=CKAP5 PE=1 SV=3	FADD IP/CBZ	CKAP5
150	390	17571	Q6UXX5|ITIH6_HUMAN	28.71	1	1	1		143187	Inter-alpha-trypsin inhibitor heavy chain H6 OS=Homo sapiens OX=9606 GN=ITIH6 PE=1 SV=1	FADD IP/CBZ	ITIH6
151	391	21236	P26373|RL13_HUMAN	28.61	4	1	1		24261	60S ribosomal protein L13 OS=Homo sapiens OX=9606 GN=RPL13 PE=1 SV=4	FADD IP/CBZ	RL13
152	34	193	Q8WZ42|TITIN_HUMAN	28.55	0	2	2	Beta-methylthiolation	3815922	Titin OS=Homo sapiens OX=9606 GN=TTN PE=1 SV=4	FADD IP/CBZ	TITIN
153	392	25234	P61313|RL15_HUMAN	28.54	3	1	1		24146	60S ribosomal protein L15 OS=Homo sapiens OX=9606 GN=RPL15 PE=1 SV=2	FADD IP/CBZ	RL15
154	181	5575	P16144|ITB4_HUMAN	28.29	0	1	1		202166	Integrin beta-4 OS=Homo sapiens OX=9606 GN=ITGB4 PE=1 SV=5	FADD IP/CBZ	ITB4
155	393	25235	Q15631|TSN_HUMAN	28.23	3	1	1		26183	Translin OS=Homo sapiens OX=9606 GN=TSN PE=1 SV=1	FADD IP/CBZ	TSN
156	394	25239	Q14694|UBP10_HUMAN	27.38	2	1	1		87134	Ubiquitin carboxyl-terminal hydrolase 10 OS=Homo sapiens OX=9606 GN=USP10 PE=1 SV=2	FADD IP/CBZ	UBP10
157	395	2144	Q5TCQ9|MAGI3_HUMAN	27.25	1	1	1		162948	Membrane-associated guanylate kinase WW and PDZ domain-containing protein 3 OS=Homo sapiens OX=9606 GN=MAGI3 PE=1 SV=3	FADD IP/CBZ	MAGI3
158	396	124	Q96KK5|H2A1H_HUMAN	27.14	9	1	1		13906	Histone H2A type 1-H OS=Homo sapiens OX=9606 GN=H2AC12 PE=1 SV=3	FADD IP/CBZ	H2A1H
159	396	122	Q99878|H2A1J_HUMAN	27.14	9	1	1		13936	Histone H2A type 1-J OS=Homo sapiens OX=9606 GN=H2AC14 PE=1 SV=3	FADD IP/CBZ	H2A1J
160	396	126	Q9BTM1|H2AJ_HUMAN	27.14	9	1	1		14019	Histone H2A.J OS=Homo sapiens OX=9606 GN=H2AJ PE=1 SV=1	FADD IP/CBZ	H2AJ
161	396	125	Q16777|H2A2C_HUMAN	27.14	9	1	1		13988	Histone H2A type 2-C OS=Homo sapiens OX=9606 GN=H2AC20 PE=1 SV=4	FADD IP/CBZ	H2A2C
162	396	132	Q6FI13|H2A2A_HUMAN	27.14	8	1	1		14095	Histone H2A type 2-A OS=Homo sapiens OX=9606 GN=H2AC18 PE=1 SV=3	FADD IP/CBZ	H2A2A
163	396	131	P0C0S8|H2A1_HUMAN	27.14	8	1	1		14091	Histone H2A type 1 OS=Homo sapiens OX=9606 GN=H2AC11 PE=1 SV=2	FADD IP/CBZ	H2A1
164	396	129	P20671|H2A1D_HUMAN	27.14	8	1	1		14107	Histone H2A type 1-D OS=Homo sapiens OX=9606 GN=H2AC7 PE=1 SV=2	FADD IP/CBZ	H2A1D
165	396	128	P04908|H2A1B_HUMAN	27.14	8	1	1		14135	Histone H2A type 1-B/E OS=Homo sapiens OX=9606 GN=H2AC4 PE=1 SV=2	FADD IP/CBZ	H2A1B
166	397	172	O95460|MATN4_HUMAN	26.62	2	1	1		68487	Matrilin-4 OS=Homo sapiens OX=9606 GN=MATN4 PE=1 SV=3	FADD IP/CBZ	MATN4
167	398	25241	Q96MP5|ZSWM3_HUMAN	26.02	1	1	1		79454	Zinc finger SWIM domain-containing protein 3 OS=Homo sapiens OX=9606 GN=ZSWIM3 PE=1 SV=2	FADD IP/CBZ	ZSWM3
168	70	350	Q86TB3|ALPK2_HUMAN	25.76	1	1	1	Deamidation (NQ)	237010	Alpha-protein kinase 2 OS=Homo sapiens OX=9606 GN=ALPK2 PE=1 SV=3	FADD IP/CBZ	ALPK2
169	401	9287	P42704|LPPRC_HUMAN	25.34	1	1	1	Oxidation (M)	157904	Leucine-rich PPR motif-containing protein mitochondrial OS=Homo sapiens OX=9606 GN=LRPPRC PE=1 SV=3	FADD IP/CBZ	LPPRC
170	400	21310	P18621|RL17_HUMAN	25.23	4	1	1		21397	60S ribosomal protein L17 OS=Homo sapiens OX=9606 GN=RPL17 PE=1 SV=3	FADD IP/CBZ	RL17
171	366	2354	Q5VST9|OBSCN_HUMAN	24.48	0	1	0		868496	Obscurin OS=Homo sapiens OX=9606 GN=OBSCN PE=1 SV=3	FADD IP/CBZ	OBSCN
172	105	1887	Q9P2P6|STAR9_HUMAN	24.39	0	1	1	Deamidation (NQ)	516351	StAR-related lipid transfer protein 9 OS=Homo sapiens OX=9606 GN=STARD9 PE=1 SV=3	FADD IP/CBZ	STAR9
173	84	5765	O15027|SC16A_HUMAN	24.31	0	1	0		251891	Protein transport protein Sec16A OS=Homo sapiens OX=9606 GN=SEC16A PE=1 SV=4	FADD IP/CBZ	SC16A
174	183	770	Q92736|RYR2_HUMAN	24.23	0	1	1		564576	Ryanodine receptor 2 OS=Homo sapiens OX=9606 GN=RYR2 PE=1 SV=3	FADD IP/CBZ	RYR2
175	404	25251	P52272|HNRPM_HUMAN	24.13	1	1	1		77516	Heterogeneous nuclear ribonucleoprotein M OS=Homo sapiens OX=9606 GN=HNRNPM PE=1 SV=3	FADD IP/CBZ	HNRPM
176	406	25287	Q99665|I12R2_HUMAN	23.63	2	1	1	Deamidation (NQ)	97135	Interleukin-12 receptor subunit beta-2 OS=Homo sapiens OX=9606 GN=IL12RB2 PE=1 SV=1	FADD IP/CBZ	I12R2
177	71	748	Q8WXH0|SYNE2_HUMAN	23.41	0	1	0		796457	Nesprin-2 OS=Homo sapiens OX=9606 GN=SYNE2 PE=1 SV=3	FADD IP/CBZ	SYNE2
178	407	25292	Q5T3I0|GPTC4_HUMAN	23.27	2	1	1		50381	G patch domain-containing protein 4 OS=Homo sapiens OX=9606 GN=GPATCH4 PE=1 SV=2	FADD IP/CBZ	GPTC4
179	412	166	Q96LA6|FCRL1_HUMAN	23.11	1	1	1	Beta-methylthiolation	46936	Fc receptor-like protein 1 OS=Homo sapiens OX=9606 GN=FCRL1 PE=1 SV=1	FADD IP/CBZ	FCRL1
180	412	191	Q96RD9|FCRL5_HUMAN	23.11	1	1	1	Beta-methylthiolation	106437	Fc receptor-like protein 5 OS=Homo sapiens OX=9606 GN=FCRL5 PE=1 SV=3	FADD IP/CBZ	FCRL5
181	408	25294	Q969P6|TOP1M_HUMAN	22.98	2	1	1	Oxidation (M)	69872	DNA topoisomerase I mitochondrial OS=Homo sapiens OX=9606 GN=TOP1MT PE=1 SV=1	FADD IP/CBZ	TOP1M
182	411	179	Q12802|AKP13_HUMAN	22.95	0	1	1		307550	A-kinase anchor protein 13 OS=Homo sapiens OX=9606 GN=AKAP13 PE=1 SV=2	FADD IP/CBZ	AKP13
183	413	25300	Q8IYJ2|CJ067_HUMAN	22.24	5	1	1	Deamidation (NQ)	63656	Uncharacterized protein C10orf67 mitochondrial OS=Homo sapiens OX=9606 GN=C10orf67 PE=1 SV=3	FADD IP/CBZ	CJ067
184	414	25301	O76083|PDE9A_HUMAN	22.23	2	1	1	Deamidation (NQ)	68493	High affinity cGMP-specific 3' 5'-cyclic phosphodiesterase 9A OS=Homo sapiens OX=9606 GN=PDE9A PE=1 SV=1	FADD IP/CBZ	PDE9A
185	415	25302	O60312|AT10A_HUMAN	22.1	1	1	1	Deamidation (NQ)	167687	Phospholipid-transporting ATPase VA OS=Homo sapiens OX=9606 GN=ATP10A PE=1 SV=2	FADD IP/CBZ	AT10A
186	418	622	P35900|K1C20_HUMAN	21.97	2	1	1		48487	Keratin type I cytoskeletal 20 OS=Homo sapiens OX=9606 GN=KRT20 PE=1 SV=1	FADD IP/CBZ	K1C20
187	417	21262	P35503|UD13_HUMAN	21.97	3	1	1	Oxidation (M)	60338	UDP-glucuronosyltransferase 1A3 OS=Homo sapiens OX=9606 GN=UGT1A3 PE=1 SV=1	FADD IP/CBZ	UD13
188	192	21354	Q01955|CO4A3_HUMAN	21.94	1	1	1	Deamidation (NQ)	161812	Collagen alpha-3(IV) chain OS=Homo sapiens OX=9606 GN=COL4A3 PE=1 SV=3	FADD IP/CBZ	CO4A3
189	419	1292	O15021|MAST4_HUMAN	21.82	1	1	1		284096	Microtubule-associated serine/threonine-protein kinase 4 OS=Homo sapiens OX=9606 GN=MAST4 PE=1 SV=4	FADD IP/CBZ	MAST4
190	201	932	O95714|HERC2_HUMAN	21.79	0	1	0		527234	E3 ubiquitin-protein ligase HERC2 OS=Homo sapiens OX=9606 GN=HERC2 PE=1 SV=2	FADD IP/CBZ	HERC2
191	422	25315	P24534|EF1B_HUMAN	21.39	3	1	1	Beta-methylthiolation	24764	Elongation factor 1-beta OS=Homo sapiens OX=9606 GN=EEF1B2 PE=1 SV=3	FADD IP/CBZ	EF1B
192	422	25316	Q96S99|PKHF1_HUMAN	21.39	2	1	1	Beta-methylthiolation	31195	Pleckstrin homology domain-containing family F member 1 OS=Homo sapiens OX=9606 GN=PLEKHF1 PE=1 SV=3	FADD IP/CBZ	PKHF1
193	422	25322	P0C221|CC175_HUMAN	21.39	1	1	1	Beta-methylthiolation	93626	Coiled-coil domain-containing protein 175 OS=Homo sapiens OX=9606 GN=CCDC175 PE=4 SV=2	FADD IP/CBZ	CC175
194	200	9857	Q7Z3B3|KANL1_HUMAN	21	1	1	1		121025	KAT8 regulatory NSL complex subunit 1 OS=Homo sapiens OX=9606 GN=KANSL1 PE=1 SV=2	FADD IP/CBZ	KANL1
195	113	1237	Q709C8|VP13C_HUMAN	20.87	0	1	1	Deamidation (NQ)	422393	Vacuolar protein sorting-associated protein 13C OS=Homo sapiens OX=9606 GN=VPS13C PE=1 SV=1	FADD IP/CBZ	VP13C
196	425	5230	Q05707|COEA1_HUMAN	20.86	1	1	1	Deamidation (NQ)	193513	Collagen alpha-1(XIV) chain OS=Homo sapiens OX=9606 GN=COL14A1 PE=1 SV=3	FADD IP/CBZ	COEA1
197	426	25324	O14917|PCD17_HUMAN	20.7	2	1	1	Deamidation (NQ)	126229	Protocadherin-17 OS=Homo sapiens OX=9606 GN=PCDH17 PE=1 SV=2	FADD IP/CBZ	PCD17
198	427	17542	P42566|EPS15_HUMAN	20.65	2	1	1	Deamidation (NQ)	98656	Epidermal growth factor receptor substrate 15 OS=Homo sapiens OX=9606 GN=EPS15 PE=1 SV=2	FADD IP/CBZ	EPS15

## Sheet: FADD_IP_medium
	Protein Group	Protein ID	Accession	-10lgP	Coverage (%)	#Peptides	#Unique	PTM	Avg. Mass	Description	experiment	protein_names
1227	1	6068	Q13428|TCOF_HUMAN	297.66	19	17	17	Oxidation (M); Deamidation (NQ); Amidation; Methyl ester; Phosphorylation (STY); Mutation	152105	Treacle protein OS=Homo sapiens OX=9606 GN=TCOF1 PE=1 SV=3	FADD IP/medium	TCOF
1228	13	2	P35527|K1C9_HUMAN	293.12	30	12	12	Oxidation (M); Deamidation (NQ); Pyro-glu from Q	62064	Keratin type I cytoskeletal 9 OS=Homo sapiens OX=9606 GN=KRT9 PE=1 SV=3	FADD IP/medium	K1C9
1229	8	3	P35908|K22E_HUMAN	261.87	26	13	10	Beta-methylthiolation; Oxidation (M); Deamidation (NQ); Dehydration; Methyl ester	65433	Keratin type II cytoskeletal 2 epidermal OS=Homo sapiens OX=9606 GN=KRT2 PE=1 SV=2	FADD IP/medium	K22E
1230	3	1254	Q7Z406|MYH14_HUMAN	249.99	8	14	11	Beta-methylthiolation; Oxidation (M); Carboxylation (E)	227868	Myosin-14 OS=Homo sapiens OX=9606 GN=MYH14 PE=1 SV=2	FADD IP/medium	MYH14
1231	6	1	P04264|K2C1_HUMAN	235.62	24	14	11	Oxidation (M); Carbamidomethylation (DHKE X@N-term)	66039	Keratin type II cytoskeletal 1 OS=Homo sapiens OX=9606 GN=KRT1 PE=1 SV=6	FADD IP/medium	K2C1
1232	16	4	P13645|K1C10_HUMAN	230.7	22	10	10	Beta-methylthiolation; Deamidation (NQ)	58827	Keratin type I cytoskeletal 10 OS=Homo sapiens OX=9606 GN=KRT10 PE=1 SV=6	FADD IP/medium	K1C10
1233	2	5382	P35579|MYH9_HUMAN	230.42	8	12	9	Beta-methylthiolation; Oxidation (M); Deamidation (NQ)	226530	Myosin-9 OS=Homo sapiens OX=9606 GN=MYH9 PE=1 SV=4	FADD IP/medium	MYH9
1234	9	11	P63261|ACTG_HUMAN	206.81	42	15	6	Beta-methylthiolation; Oxidation (M); Deamidation (NQ); Pyro-glu from Q; Dihydroxy	41793	Actin cytoplasmic 2 OS=Homo sapiens OX=9606 GN=ACTG1 PE=1 SV=1	FADD IP/medium	ACTG
1235	9	10	P60709|ACTB_HUMAN	206.81	42	15	6	Beta-methylthiolation; Oxidation (M); Deamidation (NQ); Pyro-glu from Q; Dihydroxy	41737	Actin cytoplasmic 1 OS=Homo sapiens OX=9606 GN=ACTB PE=1 SV=1	FADD IP/medium	ACTB
1236	21	28	Q15233|NONO_HUMAN	170.77	18	6	6	Oxidation (M); Deamidation (NQ)	54232	Non-POU domain-containing octamer-binding protein OS=Homo sapiens OX=9606 GN=NONO PE=1 SV=4	FADD IP/medium	NONO
1237	39	31	P51659|DHB4_HUMAN	161.84	8	4	4	Oxidation (M); Deamidation (NQ)	79686	Peroxisomal multifunctional enzyme type 2 OS=Homo sapiens OX=9606 GN=HSD17B4 PE=1 SV=3	FADD IP/medium	DHB4
1238	51	25188	Q96DH6|MSI2H_HUMAN	157.85	20	5	5	Beta-methylthiolation; Oxidation (M); Acetylation (Protein N-term)	35197	RNA-binding protein Musashi homolog 2 OS=Homo sapiens OX=9606 GN=MSI2 PE=1 SV=1	FADD IP/medium	MSI2H
1239	56	23	P67809|YBOX1_HUMAN	156.67	16	2	2		35924	Y-box-binding protein 1 OS=Homo sapiens OX=9606 GN=YBX1 PE=1 SV=3	FADD IP/medium	YBOX1
1240	17	15	A5A3E0|POTEF_HUMAN	156.34	7	6	0	Oxidation (M); Pyro-glu from Q	121444	POTE ankyrin domain family member F OS=Homo sapiens OX=9606 GN=POTEF PE=1 SV=2	FADD IP/medium	POTEF
1241	22	662	P11021|BIP_HUMAN	155.81	12	6	6	Oxidation (M); Guanidination	72333	Endoplasmic reticulum chaperone BiP OS=Homo sapiens OX=9606 GN=HSPA5 PE=1 SV=2	FADD IP/medium	BIP
1242	91	29177	P05387|RLA2_HUMAN	135.27	39	2	2		11665	60S acidic ribosomal protein P2 OS=Homo sapiens OX=9606 GN=RPLP2 PE=1 SV=1	FADD IP/medium	RLA2
1243	31	286	P08238|HS90B_HUMAN	128.1	5	4	1	Oxidation (M)	83264	Heat shock protein HSP 90-beta OS=Homo sapiens OX=9606 GN=HSP90AB1 PE=1 SV=4	FADD IP/medium	HS90B
1244	38	10103	Q562R1|ACTBL_HUMAN	127.6	13	5	0	Beta-methylthiolation; Oxidation (M); Dihydroxy	42003	Beta-actin-like protein 2 OS=Homo sapiens OX=9606 GN=ACTBL2 PE=1 SV=2	FADD IP/medium	ACTBL
1245	37	27	P63267|ACTH_HUMAN	124.54	17	6	1	Oxidation (M); Dihydroxy	41877	Actin gamma-enteric smooth muscle OS=Homo sapiens OX=9606 GN=ACTG2 PE=1 SV=1	FADD IP/medium	ACTH
1246	37	34	P68133|ACTS_HUMAN	124.54	17	6	1	Oxidation (M); Dihydroxy	42051	Actin alpha skeletal muscle OS=Homo sapiens OX=9606 GN=ACTA1 PE=1 SV=1	FADD IP/medium	ACTS
1247	37	33	P68032|ACTC_HUMAN	124.54	17	6	1	Oxidation (M); Dihydroxy	42019	Actin alpha cardiac muscle 1 OS=Homo sapiens OX=9606 GN=ACTC1 PE=1 SV=1	FADD IP/medium	ACTC
1248	37	32	P62736|ACTA_HUMAN	124.54	17	6	1	Oxidation (M); Dihydroxy	42009	Actin aortic smooth muscle OS=Homo sapiens OX=9606 GN=ACTA2 PE=1 SV=1	FADD IP/medium	ACTA
1249	14	5238	Q9P2E9|RRBP1_HUMAN	123.41	4	3	3	Monoglutamyl; Mutation	152456	Ribosome-binding protein 1 OS=Homo sapiens OX=9606 GN=RRBP1 PE=1 SV=5	FADD IP/medium	RRBP1
1250	55	10091	P06576|ATPB_HUMAN	122.44	6	2	2	Oxidation (M)	56560	ATP synthase subunit beta mitochondrial OS=Homo sapiens OX=9606 GN=ATP5F1B PE=1 SV=3	FADD IP/medium	ATPB
1251	42	29	Q14790|CASP8_HUMAN	122.02	7	2	2	Oxidation (M)	55391	Caspase-8 OS=Homo sapiens OX=9606 GN=CASP8 PE=1 SV=1	FADD IP/medium	CASP8
1252	33	287	P07900|HS90A_HUMAN	119.76	4	3	0	Oxidation (M)	84660	Heat shock protein HSP 90-alpha OS=Homo sapiens OX=9606 GN=HSP90AA1 PE=1 SV=5	FADD IP/medium	HS90A
1253	30	25189	Q13158|FADD_HUMAN	119.71	33	6	6	Beta-methylthiolation; Oxidation (M)	23279	FAS-associated death domain protein OS=Homo sapiens OX=9606 GN=FADD PE=1 SV=1	FADD IP/medium	FADD
1254	32	168	P05141|ADT2_HUMAN	115.44	11	3	3	Beta-methylthiolation	32852	ADP/ATP translocase 2 OS=Homo sapiens OX=9606 GN=SLC25A5 PE=1 SV=7	FADD IP/medium	ADT2
1255	52	9815	P04843|RPN1_HUMAN	115.29	5	3	2		68569	Dolichyl-diphosphooligosaccharide--protein glycosyltransferase subunit 1 OS=Homo sapiens OX=9606 GN=RPN1 PE=1 SV=1	FADD IP/medium	RPN1
1256	27	21	P05787|K2C8_HUMAN	111.62	5	4	1		53704	Keratin type II cytoskeletal 8 OS=Homo sapiens OX=9606 GN=KRT8 PE=1 SV=7	FADD IP/medium	K2C8
1257	25	19	P48668|K2C6C_HUMAN	107.08	5	5	0	Beta-methylthiolation	60025	Keratin type II cytoskeletal 6C OS=Homo sapiens OX=9606 GN=KRT6C PE=1 SV=3	FADD IP/medium	K2C6C
1258	29	20	P02538|K2C6A_HUMAN	107.08	5	5	0	Beta-methylthiolation	60045	Keratin type II cytoskeletal 6A OS=Homo sapiens OX=9606 GN=KRT6A PE=1 SV=3	FADD IP/medium	K2C6A
1259	4	624	P35749|MYH11_HUMAN	106.64	2	4	1	Beta-methylthiolation; Methyl ester; Carbamidomethylation (DHKE X@N-term)	227337	Myosin-11 OS=Homo sapiens OX=9606 GN=MYH11 PE=1 SV=3	FADD IP/medium	MYH11
1260	7	2318	P35580|MYH10_HUMAN	106.09	2	4	1	Beta-methylthiolation; N-Succinimidyl-2-morpholine acetate	228997	Myosin-10 OS=Homo sapiens OX=9606 GN=MYH10 PE=1 SV=3	FADD IP/medium	MYH10
1261	150	25202	P83731|RL24_HUMAN	103.5	13	2	2	Beta-methylthiolation; Oxidation (M)	17779	60S ribosomal protein L24 OS=Homo sapiens OX=9606 GN=RPL24 PE=1 SV=1	FADD IP/medium	RL24
1262	18	8	P13647|K2C5_HUMAN	102.61	5	5	1	Beta-methylthiolation	62378	Keratin type II cytoskeletal 5 OS=Homo sapiens OX=9606 GN=KRT5 PE=1 SV=3	FADD IP/medium	K2C5
1263	40	12	P06748|NPM_HUMAN	101.42	23	4	4	Oxidation (M)	32575	Nucleophosmin OS=Homo sapiens OX=9606 GN=NPM1 PE=1 SV=2	FADD IP/medium	NPM
1264	92	29182	Q12797|ASPH_HUMAN	99.24	2	1	1		85863	Aspartyl/asparaginyl beta-hydroxylase OS=Homo sapiens OX=9606 GN=ASPH PE=1 SV=3	FADD IP/medium	ASPH
1265	66	25195	P62424|RL7A_HUMAN	97.65	11	3	2		29996	60S ribosomal protein L7a OS=Homo sapiens OX=9606 GN=RPL7A PE=1 SV=2	FADD IP/medium	RL7A
1266	41	59	P19338|NUCL_HUMAN	95.86	7	4	3	Methyl ester; Dihydroxy	76615	Nucleolin OS=Homo sapiens OX=9606 GN=NCL PE=1 SV=3	FADD IP/medium	NUCL
1267	54	6196	P07355|ANXA2_HUMAN	95.25	13	3	3	Oxidation (M); Phosphorylation (STY); Carbamidomethylation (DHKE X@N-term)	38604	Annexin A2 OS=Homo sapiens OX=9606 GN=ANXA2 PE=1 SV=2	FADD IP/medium	ANXA2
1268	70	339	Q14568|HS902_HUMAN	95.2	6	2	0	Oxidation (M)	39365	Heat shock protein HSP 90-alpha A2 OS=Homo sapiens OX=9606 GN=HSP90AA2P PE=1 SV=2	FADD IP/medium	HS902
1269	160	6149	P09651|ROA1_HUMAN	94.54	5	1	1		38747	Heterogeneous nuclear ribonucleoprotein A1 OS=Homo sapiens OX=9606 GN=HNRNPA1 PE=1 SV=5	FADD IP/medium	ROA1
1270	68	10424	P68366|TBA4A_HUMAN	93.86	5	2	2		49924	Tubulin alpha-4A chain OS=Homo sapiens OX=9606 GN=TUBA4A PE=1 SV=1	FADD IP/medium	TBA4A
1271	68	21226	Q9BQE3|TBA1C_HUMAN	93.86	5	2	2		49895	Tubulin alpha-1C chain OS=Homo sapiens OX=9606 GN=TUBA1C PE=1 SV=1	FADD IP/medium	TBA1C
1272	68	21231	P68363|TBA1B_HUMAN	93.86	5	2	2		50152	Tubulin alpha-1B chain OS=Homo sapiens OX=9606 GN=TUBA1B PE=1 SV=1	FADD IP/medium	TBA1B
1273	10	224	P0DOX5|IGG1_HUMAN	93.8	13	7	3	Beta-methylthiolation; Aminoethylcysteine; Mutation	49329	Immunoglobulin gamma-1 heavy chain OS=Homo sapiens OX=9606 PE=1 SV=2	FADD IP/medium	IGG1
1274	90	17699	P16401|H15_HUMAN	90.42	15	2	2	Acetylation (Protein N-term); Phosphorylation (STY)	22580	Histone H1.5 OS=Homo sapiens OX=9606 GN=H1-5 PE=1 SV=3	FADD IP/medium	H15
1275	394	29183	P84098|RL19_HUMAN	90.32	9	1	1		23466	60S ribosomal protein L19 OS=Homo sapiens OX=9606 GN=RPL19 PE=1 SV=1	FADD IP/medium	RL19
1276	19	247	P01861|IGHG4_HUMAN	90.23	6	4	1	Deamidation (NQ); Mutation	35941	Immunoglobulin heavy constant gamma 4 OS=Homo sapiens OX=9606 GN=IGHG4 PE=1 SV=1	FADD IP/medium	IGHG4
1277	148	36	P23396|RS3_HUMAN	89.75	16	2	2	Oxidation (M)	26688	40S ribosomal protein S3 OS=Homo sapiens OX=9606 GN=RPS3 PE=1 SV=2	FADD IP/medium	RS3
1278	151	29187	P67936|TPM4_HUMAN	89.38	11	2	2	Mutation	28522	Tropomyosin alpha-4 chain OS=Homo sapiens OX=9606 GN=TPM4 PE=1 SV=3	FADD IP/medium	TPM4
1279	11	9870	Q00610|CLH1_HUMAN	87.2	2	3	3	Deamidation (NQ); Acetylation (K); Carbamidomethylation (DHKE X@N-term); Mutation	191613	Clathrin heavy chain 1 OS=Homo sapiens OX=9606 GN=CLTC PE=1 SV=5	FADD IP/medium	CLH1
1280	67	71	P27824|CALX_HUMAN	87.11	7	3	3	Phosphorylation (STY)	67568	Calnexin OS=Homo sapiens OX=9606 GN=CANX PE=1 SV=2	FADD IP/medium	CALX
1281	89	68	P40429|RL13A_HUMAN	87.09	12	3	3		23577	60S ribosomal protein L13a OS=Homo sapiens OX=9606 GN=RPL13A PE=1 SV=2	FADD IP/medium	RL13A
1282	93	25201	Q58FG1|HS904_HUMAN	86.66	3	1	0	Oxidation (M)	47712	Putative heat shock protein HSP 90-alpha A4 OS=Homo sapiens OX=9606 GN=HSP90AA4P PE=5 SV=1	FADD IP/medium	HS904
1283	64	45	P62701|RS4X_HUMAN	86.49	14	4	3		29598	40S ribosomal protein S4 X isoform OS=Homo sapiens OX=9606 GN=RPS4X PE=1 SV=2	FADD IP/medium	RS4X
1284	163	14103	P16989|YBOX3_HUMAN	85.84	7	1	1		40090	Y-box-binding protein 3 OS=Homo sapiens OX=9606 GN=YBX3 PE=1 SV=4	FADD IP/medium	YBOX3
1285	171	6	Q86YZ3|HORN_HUMAN	85.06	1	1	1		282389	Hornerin OS=Homo sapiens OX=9606 GN=HRNR PE=1 SV=2	FADD IP/medium	HORN
1286	53	5	P05783|K1C18_HUMAN	84.43	5	2	2		48058	Keratin type I cytoskeletal 18 OS=Homo sapiens OX=9606 GN=KRT18 PE=1 SV=2	FADD IP/medium	K1C18
1287	23	9	P78527|PRKDC_HUMAN	84.27	0	2	2	Beta-methylthiolation	469093	DNA-dependent protein kinase catalytic subunit OS=Homo sapiens OX=9606 GN=PRKDC PE=1 SV=3	FADD IP/medium	PRKDC
1288	395	21222	Q06830|PRDX1_HUMAN	83.97	11	1	1	Beta-methylthiolation	22110	Peroxiredoxin-1 OS=Homo sapiens OX=9606 GN=PRDX1 PE=1 SV=1	FADD IP/medium	PRDX1
1289	149	29178	P62851|RS25_HUMAN	81.99	16	2	2		13742	40S ribosomal protein S25 OS=Homo sapiens OX=9606 GN=RPS25 PE=1 SV=1	FADD IP/medium	RS25
1290	65	42	Q01546|K22O_HUMAN	81.91	4	3	0	Beta-methylthiolation	65841	Keratin type II cytoskeletal 2 oral OS=Homo sapiens OX=9606 GN=KRT76 PE=1 SV=2	FADD IP/medium	K22O
1291	152	9641	P05023|AT1A1_HUMAN	80.12	2	2	2	Beta-methylthiolation	112896	Sodium/potassium-transporting ATPase subunit alpha-1 OS=Homo sapiens OX=9606 GN=ATP1A1 PE=1 SV=1	FADD IP/medium	AT1A1
1292	153	77	P46776|RL27A_HUMAN	78.6	13	2	2		16561	60S ribosomal protein L27a OS=Homo sapiens OX=9606 GN=RPL27A PE=1 SV=2	FADD IP/medium	RL27A
1293	69	448	P52597|HNRPF_HUMAN	77.71	6	2	2	Oxidation (M)	45672	Heterogeneous nuclear ribonucleoprotein F OS=Homo sapiens OX=9606 GN=HNRNPF PE=1 SV=3	FADD IP/medium	HNRPF
1294	24	246	P01859|IGHG2_HUMAN	77.05	9	4	1	Nethylmaleimidehydrolysis; Mutation	35901	Immunoglobulin heavy constant gamma 2 OS=Homo sapiens OX=9606 GN=IGHG2 PE=1 SV=2	FADD IP/medium	IGHG2
1295	397	67	P20674|COX5A_HUMAN	76.21	9	1	1		16762	Cytochrome c oxidase subunit 5A mitochondrial OS=Homo sapiens OX=9606 GN=COX5A PE=1 SV=2	FADD IP/medium	COX5A
1296	396	29184	P05198|IF2A_HUMAN	75.95	5	1	1	Oxidation (M)	36112	Eukaryotic translation initiation factor 2 subunit 1 OS=Homo sapiens OX=9606 GN=EIF2S1 PE=1 SV=3	FADD IP/medium	IF2A
1297	398	21241	P27348|1433T_HUMAN	75.6	6	1	1		27764	14-3-3 protein theta OS=Homo sapiens OX=9606 GN=YWHAQ PE=1 SV=1	FADD IP/medium	1433T
1298	156	21273	P62805|H4_HUMAN	75.37	17	2	2		11367	Histone H4 OS=Homo sapiens OX=9606 GN=H4C1 PE=1 SV=2	FADD IP/medium	H4
1299	159	7	P62269|RS18_HUMAN	75.31	12	2	2		17719	40S ribosomal protein S18 OS=Homo sapiens OX=9606 GN=RPS18 PE=1 SV=3	FADD IP/medium	RS18
1300	399	25192	P62244|RS15A_HUMAN	75.09	11	1	1		14840	40S ribosomal protein S15a OS=Homo sapiens OX=9606 GN=RPS15A PE=1 SV=2	FADD IP/medium	RS15A
1301	43	10224	Q6UVK1|CSPG4_HUMAN	75	1	1	1		250534	Chondroitin sulfate proteoglycan 4 OS=Homo sapiens OX=9606 GN=CSPG4 PE=1 SV=2	FADD IP/medium	CSPG4
1302	400	29185	Q02543|RL18A_HUMAN	74.75	7	1	1	Beta-methylthiolation	20762	60S ribosomal protein L18a OS=Homo sapiens OX=9606 GN=RPL18A PE=1 SV=2	FADD IP/medium	RL18A
1303	154	24	P11142|HSP7C_HUMAN	74.59	7	2	2	Oxidation (M); Deamidation (NQ)	70898	Heat shock cognate 71 kDa protein OS=Homo sapiens OX=9606 GN=HSPA8 PE=1 SV=1	FADD IP/medium	HSP7C
1304	44	10203	O75533|SF3B1_HUMAN	73.33	1	1	1		145830	Splicing factor 3B subunit 1 OS=Homo sapiens OX=9606 GN=SF3B1 PE=1 SV=3	FADD IP/medium	SF3B1
1305	401	21244	P19105|ML12A_HUMAN	72.88	6	1	1		19794	Myosin regulatory light chain 12A OS=Homo sapiens OX=9606 GN=MYL12A PE=1 SV=2	FADD IP/medium	ML12A
1306	401	21245	O14950|ML12B_HUMAN	72.88	6	1	1		19779	Myosin regulatory light chain 12B OS=Homo sapiens OX=9606 GN=MYL12B PE=1 SV=2	FADD IP/medium	ML12B
1307	172	5166	O60832|DKC1_HUMAN	72.51	4	1	1		57674	H/ACA ribonucleoprotein complex subunit DKC1 OS=Homo sapiens OX=9606 GN=DKC1 PE=1 SV=3	FADD IP/medium	DKC1
1308	404	6380	P11166|GTR1_HUMAN	68.38	2	1	1		54084	Solute carrier family 2 facilitated glucose transporter member 1 OS=Homo sapiens OX=9606 GN=SLC2A1 PE=1 SV=2	FADD IP/medium	GTR1
1309	161	29186	P52907|CAZA1_HUMAN	67.55	5	1	1		32923	F-actin-capping protein subunit alpha-1 OS=Homo sapiens OX=9606 GN=CAPZA1 PE=1 SV=3	FADD IP/medium	CAZA1
1310	155	29179	Q02078|MEF2A_HUMAN	67.2	5	2	2	Oxidation (M)	54811	Myocyte-specific enhancer factor 2A OS=Homo sapiens OX=9606 GN=MEF2A PE=1 SV=1	FADD IP/medium	MEF2A
1311	162	160	P35637|FUS_HUMAN	65.55	5	1	1	Oxidation (M)	53426	RNA-binding protein FUS OS=Homo sapiens OX=9606 GN=FUS PE=1 SV=1	FADD IP/medium	FUS
1312	402	25210	Q9Y3U8|RL36_HUMAN	63.22	10	1	1	Oxidation (M)	12254	60S ribosomal protein L36 OS=Homo sapiens OX=9606 GN=RPL36 PE=1 SV=3	FADD IP/medium	RL36
1313	157	17	Q02878|RL6_HUMAN	62.54	6	2	2		32728	60S ribosomal protein L6 OS=Homo sapiens OX=9606 GN=RPL6 PE=1 SV=3	FADD IP/medium	RL6
1314	403	25198	P62917|RL8_HUMAN	61.82	4	1	1		28025	60S ribosomal protein L8 OS=Homo sapiens OX=9606 GN=RPL8 PE=1 SV=2	FADD IP/medium	RL8
1315	168	4960	O60506|HNRPQ_HUMAN	61.59	2	1	1		69603	Heterogeneous nuclear ribonucleoprotein Q OS=Homo sapiens OX=9606 GN=SYNCRIP PE=1 SV=2	FADD IP/medium	HNRPQ
1316	168	9350	O43390|HNRPR_HUMAN	61.59	2	1	1		70943	Heterogeneous nuclear ribonucleoprotein R OS=Homo sapiens OX=9606 GN=HNRNPR PE=1 SV=1	FADD IP/medium	HNRPR
1317	406	21251	P61254|RL26_HUMAN	61.13	6	1	1		17258	60S ribosomal protein L26 OS=Homo sapiens OX=9606 GN=RPL26 PE=1 SV=1	FADD IP/medium	RL26
1318	405	17370	P07437|TBB5_HUMAN	60.45	3	1	1	Oxidation (M)	49671	Tubulin beta chain OS=Homo sapiens OX=9606 GN=TUBB PE=1 SV=2	FADD IP/medium	TBB5
1319	405	17369	P04350|TBB4A_HUMAN	60.45	3	1	1	Oxidation (M)	49586	Tubulin beta-4A chain OS=Homo sapiens OX=9606 GN=TUBB4A PE=1 SV=2	FADD IP/medium	TBB4A
1320	405	5756	P68371|TBB4B_HUMAN	60.45	3	1	1	Oxidation (M)	49831	Tubulin beta-4B chain OS=Homo sapiens OX=9606 GN=TUBB4B PE=1 SV=1	FADD IP/medium	TBB4B
1321	405	17371	Q13509|TBB3_HUMAN	60.45	3	1	1	Oxidation (M)	50433	Tubulin beta-3 chain OS=Homo sapiens OX=9606 GN=TUBB3 PE=1 SV=2	FADD IP/medium	TBB3
1322	407	17402	P04406|G3P_HUMAN	56.27	4	1	1		36053	Glyceraldehyde-3-phosphate dehydrogenase OS=Homo sapiens OX=9606 GN=GAPDH PE=1 SV=3	FADD IP/medium	G3P
1323	408	408	P17844|DDX5_HUMAN	54.43	1	1	1		69148	Probable ATP-dependent RNA helicase DDX5 OS=Homo sapiens OX=9606 GN=DDX5 PE=1 SV=1	FADD IP/medium	DDX5
1324	164	6219	P0DMV8|HS71A_HUMAN	52.61	4	2	2	Deamidation (NQ)	70052	Heat shock 70 kDa protein 1A OS=Homo sapiens OX=9606 GN=HSPA1A PE=1 SV=1	FADD IP/medium	HS71A
1325	164	6218	P0DMV9|HS71B_HUMAN	52.61	4	2	2	Deamidation (NQ)	70052	Heat shock 70 kDa protein 1B OS=Homo sapiens OX=9606 GN=HSPA1B PE=1 SV=1	FADD IP/medium	HS71B
1326	169	6028	P19013|K2C4_HUMAN	52.16	2	1	0		56144	Keratin type II cytoskeletal 4 OS=Homo sapiens OX=9606 GN=KRT4 PE=1 SV=5	FADD IP/medium	K2C4
1327	165	22	O95678|K2C75_HUMAN	51.77	3	2	1	Beta-methylthiolation	59560	Keratin type II cytoskeletal 75 OS=Homo sapiens OX=9606 GN=KRT75 PE=1 SV=2	FADD IP/medium	K2C75
1328	166	29180	O00192|ARVC_HUMAN	50.33	2	2	2	Beta-methylthiolation	104642	Armadillo repeat protein deleted in velo-cardio-facial syndrome OS=Homo sapiens OX=9606 GN=ARVCF PE=1 SV=1	FADD IP/medium	ARVC
1329	409	25426	Q9Y6M1|IF2B2_HUMAN	49.48	2	1	1	Oxidation (M)	66121	Insulin-like growth factor 2 mRNA-binding protein 2 OS=Homo sapiens OX=9606 GN=IGF2BP2 PE=1 SV=2	FADD IP/medium	IF2B2
1330	167	29181	P09493|TPM1_HUMAN	49.26	4	1	1		32709	Tropomyosin alpha-1 chain OS=Homo sapiens OX=9606 GN=TPM1 PE=1 SV=2	FADD IP/medium	TPM1
1331	410	106	P42766|RL35_HUMAN	49.21	8	1	1		14551	60S ribosomal protein L35 OS=Homo sapiens OX=9606 GN=RPL35 PE=1 SV=2	FADD IP/medium	RL35
1332	170	21272	P18124|RL7_HUMAN	47.54	8	1	1		29226	60S ribosomal protein L7 OS=Homo sapiens OX=9606 GN=RPL7 PE=1 SV=1	FADD IP/medium	RL7
1333	411	29189	P31943|HNRH1_HUMAN	46.64	4	1	1		49229	Heterogeneous nuclear ribonucleoprotein H OS=Homo sapiens OX=9606 GN=HNRNPH1 PE=1 SV=4	FADD IP/medium	HNRH1
1334	411	29188	P55795|HNRH2_HUMAN	46.64	4	1	1		49264	Heterogeneous nuclear ribonucleoprotein H2 OS=Homo sapiens OX=9606 GN=HNRNPH2 PE=1 SV=1	FADD IP/medium	HNRH2
1335	413	29192	P51572|BAP31_HUMAN	46.55	4	1	1	Oxidation (M)	27992	B-cell receptor-associated protein 31 OS=Homo sapiens OX=9606 GN=BCAP31 PE=1 SV=3	FADD IP/medium	BAP31
1336	158	17494	P02545|LMNA_HUMAN	46.5	3	2	2		74140	Prelamin-A/C OS=Homo sapiens OX=9606 GN=LMNA PE=1 SV=1	FADD IP/medium	LMNA
1337	412	2073	P11387|TOP1_HUMAN	46.27	2	1	1		90726	DNA topoisomerase 1 OS=Homo sapiens OX=9606 GN=TOP1 PE=1 SV=2	FADD IP/medium	TOP1
1338	72	117	Q9H2G2|SLK_HUMAN	45.7	1	3	1		142695	STE20-like serine/threonine-protein kinase OS=Homo sapiens OX=9606 GN=SLK PE=1 SV=1	FADD IP/medium	SLK
1339	94	75	Q7RTS7|K2C74_HUMAN	42.14	2	1	0	Beta-methylthiolation	57865	Keratin type II cytoskeletal 74 OS=Homo sapiens OX=9606 GN=KRT74 PE=1 SV=2	FADD IP/medium	K2C74
1340	414	6054	P62081|RS7_HUMAN	42.06	4	1	1		22127	40S ribosomal protein S7 OS=Homo sapiens OX=9606 GN=RPS7 PE=1 SV=1	FADD IP/medium	RS7
1341	173	353	Q92930|RAB8B_HUMAN	40.42	5	1	1		23584	Ras-related protein Rab-8B OS=Homo sapiens OX=9606 GN=RAB8B PE=1 SV=2	FADD IP/medium	RAB8B
1342	178	8851	O15259|NPHP1_HUMAN	39.65	2	2	1		83299	Nephrocystin-1 OS=Homo sapiens OX=9606 GN=NPHP1 PE=1 SV=1	FADD IP/medium	NPHP1
1343	97	120	Q9H3F6|BACD3_HUMAN	39.36	2	2	0		35432	BTB/POZ domain-containing adapter for CUL3-mediated RhoA degradation protein 3 OS=Homo sapiens OX=9606 GN=KCTD10 PE=1 SV=1	FADD IP/medium	BACD3
1344	98	104	Q5M775|CYTSB_HUMAN	39.36	1	2	0		118585	Cytospin-B OS=Homo sapiens OX=9606 GN=SPECC1 PE=1 SV=1	FADD IP/medium	CYTSB
1345	99	306	P46939|UTRN_HUMAN	39.36	0	2	0		394467	Utrophin OS=Homo sapiens OX=9606 GN=UTRN PE=1 SV=2	FADD IP/medium	UTRN
1346	415	21240	Q3ZCQ8|TIM50_HUMAN	39.28	5	1	1		39646	Mitochondrial import inner membrane translocase subunit TIM50 OS=Homo sapiens OX=9606 GN=TIMM50 PE=1 SV=2	FADD IP/medium	TIM50
1347	416	25191	Q5VTE0|EF1A3_HUMAN	38.32	2	1	1		50185	Putative elongation factor 1-alpha-like 3 OS=Homo sapiens OX=9606 GN=EEF1A1P5 PE=5 SV=1	FADD IP/medium	EF1A3
1348	416	25190	P68104|EF1A1_HUMAN	38.32	2	1	1		50141	Elongation factor 1-alpha 1 OS=Homo sapiens OX=9606 GN=EEF1A1 PE=1 SV=1	FADD IP/medium	EF1A1
1349	416	102	Q05639|EF1A2_HUMAN	38.32	2	1	1		50470	Elongation factor 1-alpha 2 OS=Homo sapiens OX=9606 GN=EEF1A2 PE=1 SV=1	FADD IP/medium	EF1A2
1350	174	9287	P42704|LPPRC_HUMAN	38.15	1	1	1		157904	Leucine-rich PPR motif-containing protein mitochondrial OS=Homo sapiens OX=9606 GN=LRPPRC PE=1 SV=3	FADD IP/medium	LPPRC
1351	417	25230	P35221|CTNA1_HUMAN	37.18	1	1	1		100071	Catenin alpha-1 OS=Homo sapiens OX=9606 GN=CTNNA1 PE=1 SV=1	FADD IP/medium	CTNA1
1352	420	29197	Q16799|RTN1_HUMAN	35.81	1	1	1		83618	Reticulon-1 OS=Homo sapiens OX=9606 GN=RTN1 PE=1 SV=1	FADD IP/medium	RTN1
1353	420	29198	O95197|RTN3_HUMAN	35.81	1	1	1		112611	Reticulon-3 OS=Homo sapiens OX=9606 GN=RTN3 PE=1 SV=2	FADD IP/medium	RTN3
1354	418	48	P61353|RL27_HUMAN	35.53	8	1	1	Oxidation (M)	15798	60S ribosomal protein L27 OS=Homo sapiens OX=9606 GN=RPL27 PE=1 SV=2	FADD IP/medium	RL27
1355	213	2032	Q9NU22|MDN1_HUMAN	35.18	0	2	0		632827	Midasin OS=Homo sapiens OX=9606 GN=MDN1 PE=1 SV=2	FADD IP/medium	MDN1
1356	419	49	P47914|RL29_HUMAN	34.78	5	1	1		17752	60S ribosomal protein L29 OS=Homo sapiens OX=9606 GN=RPL29 PE=1 SV=2	FADD IP/medium	RL29
1357	422	25234	P61313|RL15_HUMAN	34.65	3	1	1		24146	60S ribosomal protein L15 OS=Homo sapiens OX=9606 GN=RPL15 PE=1 SV=2	FADD IP/medium	RL15
1358	96	772	Q8NFA0|UBP32_HUMAN	34.46	1	2	2		181655	Ubiquitin carboxyl-terminal hydrolase 32 OS=Homo sapiens OX=9606 GN=USP32 PE=1 SV=1	FADD IP/medium	UBP32
1359	176	9501	P33176|KINH_HUMAN	33.81	1	1	1		109685	Kinesin-1 heavy chain OS=Homo sapiens OX=9606 GN=KIF5B PE=1 SV=1	FADD IP/medium	KINH
1360	421	849	P12814|ACTN1_HUMAN	33.45	1	1	1		103058	Alpha-actinin-1 OS=Homo sapiens OX=9606 GN=ACTN1 PE=1 SV=2	FADD IP/medium	ACTN1
1361	423	29199	Q99598|TSNAX_HUMAN	33.17	6	1	1	Oxidation (M)	33112	Translin-associated protein X OS=Homo sapiens OX=9606 GN=TSNAX PE=1 SV=1	FADD IP/medium	TSNAX
1362	424	29200	Q08380|LG3BP_HUMAN	32.85	2	1	1		65331	Galectin-3-binding protein OS=Homo sapiens OX=9606 GN=LGALS3BP PE=1 SV=1	FADD IP/medium	LG3BP
1363	392	1350	Q9P2D8|UNC79_HUMAN	32.63	0	2	0		295325	Protein unc-79 homolog OS=Homo sapiens OX=9606 GN=UNC79 PE=2 SV=4	FADD IP/medium	UNC79
1364	46	4846	Q5CZC0|FSIP2_HUMAN	31.43	0	2	2	Deamidation (NQ)	780624	Fibrous sheath-interacting protein 2 OS=Homo sapiens OX=9606 GN=FSIP2 PE=2 SV=4	FADD IP/medium	FSIP2
1365	194	932	O95714|HERC2_HUMAN	30.77	0	2	1	Deamidation (NQ)	527234	E3 ubiquitin-protein ligase HERC2 OS=Homo sapiens OX=9606 GN=HERC2 PE=1 SV=2	FADD IP/medium	HERC2
1366	425	124	Q96KK5|H2A1H_HUMAN	30.41	5	1	1		13906	Histone H2A type 1-H OS=Homo sapiens OX=9606 GN=H2AC12 PE=1 SV=3	FADD IP/medium	H2A1H
1367	425	123	Q71UI9|H2AV_HUMAN	30.41	5	1	1		13509	Histone H2A.V OS=Homo sapiens OX=9606 GN=H2AZ2 PE=1 SV=3	FADD IP/medium	H2AV
1368	425	122	Q99878|H2A1J_HUMAN	30.41	5	1	1		13936	Histone H2A type 1-J OS=Homo sapiens OX=9606 GN=H2AC14 PE=1 SV=3	FADD IP/medium	H2A1J
1369	425	121	P0C0S5|H2AZ_HUMAN	30.41	5	1	1		13553	Histone H2A.Z OS=Homo sapiens OX=9606 GN=H2AZ1 PE=1 SV=2	FADD IP/medium	H2AZ
1370	425	126	Q9BTM1|H2AJ_HUMAN	30.41	5	1	1		14019	Histone H2A.J OS=Homo sapiens OX=9606 GN=H2AJ PE=1 SV=1	FADD IP/medium	H2AJ
1371	425	125	Q16777|H2A2C_HUMAN	30.41	5	1	1		13988	Histone H2A type 2-C OS=Homo sapiens OX=9606 GN=H2AC20 PE=1 SV=4	FADD IP/medium	H2A2C
1372	425	132	Q6FI13|H2A2A_HUMAN	30.41	5	1	1		14095	Histone H2A type 2-A OS=Homo sapiens OX=9606 GN=H2AC18 PE=1 SV=3	FADD IP/medium	H2A2A
1373	425	131	P0C0S8|H2A1_HUMAN	30.41	5	1	1		14091	Histone H2A type 1 OS=Homo sapiens OX=9606 GN=H2AC11 PE=1 SV=2	FADD IP/medium	H2A1
1374	425	130	Q93077|H2A1C_HUMAN	30.41	5	1	1		14105	Histone H2A type 1-C OS=Homo sapiens OX=9606 GN=H2AC6 PE=1 SV=3	FADD IP/medium	H2A1C
1375	425	129	P20671|H2A1D_HUMAN	30.41	5	1	1		14107	Histone H2A type 1-D OS=Homo sapiens OX=9606 GN=H2AC7 PE=1 SV=2	FADD IP/medium	H2A1D
1376	425	128	P04908|H2A1B_HUMAN	30.41	5	1	1		14135	Histone H2A type 1-B/E OS=Homo sapiens OX=9606 GN=H2AC4 PE=1 SV=2	FADD IP/medium	H2A1B
1377	425	127	Q7L7L0|H2A3_HUMAN	30.41	5	1	1		14121	Histone H2A type 3 OS=Homo sapiens OX=9606 GN=H2AW PE=1 SV=3	FADD IP/medium	H2A3
1378	425	133	Q96QV6|H2A1A_HUMAN	30.41	5	1	1		14233	Histone H2A type 1-A OS=Homo sapiens OX=9606 GN=H2AC1 PE=1 SV=3	FADD IP/medium	H2A1A
1379	425	134	P16104|H2AX_HUMAN	30.41	5	1	1		15145	Histone H2AX OS=Homo sapiens OX=9606 GN=H2AX PE=1 SV=2	FADD IP/medium	H2AX
1380	177	8793	O43868|S28A2_HUMAN	30.13	2	1	1		71926	Sodium/nucleoside cotransporter 2 OS=Homo sapiens OX=9606 GN=SLC28A2 PE=2 SV=2	FADD IP/medium	S28A2
1381	210	9857	Q7Z3B3|KANL1_HUMAN	30	1	2	1		121025	KAT8 regulatory NSL complex subunit 1 OS=Homo sapiens OX=9606 GN=KANSL1 PE=1 SV=2	FADD IP/medium	KANL1
1382	426	29202	Q14192|FHL2_HUMAN	29.49	3	1	1		32193	Four and a half LIM domains protein 2 OS=Homo sapiens OX=9606 GN=FHL2 PE=1 SV=3	FADD IP/medium	FHL2
1383	427	946	Q15149|PLEC_HUMAN	28.81	0	1	1		531796	Plectin OS=Homo sapiens OX=9606 GN=PLEC PE=1 SV=3	FADD IP/medium	PLEC
1384	428	1791	P49327|FAS_HUMAN	28.65	0	1	1		273424	Fatty acid synthase OS=Homo sapiens OX=9606 GN=FASN PE=1 SV=3	FADD IP/medium	FASN
1385	234	5379	Q13129|RLF_HUMAN	28.37	1	2	1		217952	Zinc finger protein Rlf OS=Homo sapiens OX=9606 GN=RLF PE=1 SV=2	FADD IP/medium	RLF
1386	430	25709	P62753|RS6_HUMAN	28.27	3	1	1	Beta-methylthiolation	28681	40S ribosomal protein S6 OS=Homo sapiens OX=9606 GN=RPS6 PE=1 SV=1	FADD IP/medium	RS6
1387	429	29203	Q8WWH5|TRUB1_HUMAN	28.2	5	1	1		37253	Probable tRNA pseudouridine synthase 1 OS=Homo sapiens OX=9606 GN=TRUB1 PE=1 SV=1	FADD IP/medium	TRUB1
1388	188	29230	Q8NFF2|NCKX4_HUMAN	28.2	1	1	0		69042	Sodium/potassium/calcium exchanger 4 OS=Homo sapiens OX=9606 GN=SLC24A4 PE=2 SV=2	FADD IP/medium	NCKX4
1389	115	1118	Q08378|GOGA3_HUMAN	28.12	1	2	1	Deamidation (NQ)	167354	Golgin subfamily A member 3 OS=Homo sapiens OX=9606 GN=GOLGA3 PE=1 SV=2	FADD IP/medium	GOGA3
1390	431	108	P23470|PTPRG_HUMAN	27.7	1	1	1		162003	Receptor-type tyrosine-protein phosphatase gamma OS=Homo sapiens OX=9606 GN=PTPRG PE=1 SV=4	FADD IP/medium	PTPRG
1391	432	9930	P84095|RHOG_HUMAN	27.6	6	1	1	Beta-methylthiolation	21308	Rho-related GTP-binding protein RhoG OS=Homo sapiens OX=9606 GN=RHOG PE=1 SV=1	FADD IP/medium	RHOG
1392	432	6030	P60953|CDC42_HUMAN	27.6	6	1	1	Beta-methylthiolation	21259	Cell division control protein 42 homolog OS=Homo sapiens OX=9606 GN=CDC42 PE=1 SV=2	FADD IP/medium	CDC42
1393	432	29205	P63000|RAC1_HUMAN	27.6	6	1	1	Beta-methylthiolation	21450	Ras-related C3 botulinum toxin substrate 1 OS=Homo sapiens OX=9606 GN=RAC1 PE=1 SV=1	FADD IP/medium	RAC1
1394	432	29204	P15153|RAC2_HUMAN	27.6	6	1	1	Beta-methylthiolation	21429	Ras-related C3 botulinum toxin substrate 2 OS=Homo sapiens OX=9606 GN=RAC2 PE=1 SV=1	FADD IP/medium	RAC2
1395	432	29206	P17081|RHOQ_HUMAN	27.6	5	1	1	Beta-methylthiolation	22659	Rho-related GTP-binding protein RhoQ OS=Homo sapiens OX=9606 GN=RHOQ PE=1 SV=2	FADD IP/medium	RHOQ
1396	433	29207	P08708|RS17_HUMAN	27.52	7	1	1		15550	40S ribosomal protein S17 OS=Homo sapiens OX=9606 GN=RPS17 PE=1 SV=2	FADD IP/medium	RS17
1397	434	29208	Q8NC74|RB8NL_HUMAN	27.42	1	1	1		71432	RBBP8 N-terminal-like protein OS=Homo sapiens OX=9606 GN=RBBP8NL PE=1 SV=3	FADD IP/medium	RB8NL
1398	180	2214	P11940|PABP1_HUMAN	27.42	1	1	1	Oxidation (M); Deamidation (NQ)	70671	Polyadenylate-binding protein 1 OS=Homo sapiens OX=9606 GN=PABPC1 PE=1 SV=2	FADD IP/medium	PABP1
1399	435	94	P30536|TSPO_HUMAN	27.09	5	1	1		18828	Translocator protein OS=Homo sapiens OX=9606 GN=TSPO PE=1 SV=3	FADD IP/medium	TSPO
1400	78	5174	Q15643|TRIPB_HUMAN	26.25	2	2	2	Deamidation (NQ)	227584	Thyroid receptor-interacting protein 11 OS=Homo sapiens OX=9606 GN=TRIP11 PE=1 SV=3	FADD IP/medium	TRIPB
1401	440	29213	P61247|RS3A_HUMAN	26.13	2	1	1		29945	40S ribosomal protein S3a OS=Homo sapiens OX=9606 GN=RPS3A PE=1 SV=2	FADD IP/medium	RS3A
1402	95	1895	P12035|K2C3_HUMAN	26.02	1	1	0		64417	Keratin type II cytoskeletal 3 OS=Homo sapiens OX=9606 GN=KRT3 PE=1 SV=3	FADD IP/medium	K2C3
1403	436	29212	P36578|RL4_HUMAN	25.98	2	1	1	Oxidation (M)	47697	60S ribosomal protein L4 OS=Homo sapiens OX=9606 GN=RPL4 PE=1 SV=5	FADD IP/medium	RL4
1404	437	17473	P42898|MTHR_HUMAN	25.85	4	1	1	Deamidation (NQ)	74597	Methylenetetrahydrofolate reductase OS=Homo sapiens OX=9606 GN=MTHFR PE=1 SV=3	FADD IP/medium	MTHR
1405	443	141	Q76I76|SSH2_HUMAN	25.47	0	1	1		158215	Protein phosphatase Slingshot homolog 2 OS=Homo sapiens OX=9606 GN=SSH2 PE=1 SV=1	FADD IP/medium	SSH2
1406	438	21284	P15880|RS2_HUMAN	25.44	2	1	1		31324	40S ribosomal protein S2 OS=Homo sapiens OX=9606 GN=RPS2 PE=1 SV=2	FADD IP/medium	RS2
1407	439	145	Q6PK04|CC137_HUMAN	25.31	3	1	1		33231	Coiled-coil domain-containing protein 137 OS=Homo sapiens OX=9606 GN=CCDC137 PE=1 SV=1	FADD IP/medium	CC137
1408	217	427	Q9H1C3|GL8D2_HUMAN	25.24	3	2	1		40026	Glycosyltransferase 8 domain-containing protein 2 OS=Homo sapiens OX=9606 GN=GLT8D2 PE=2 SV=1	FADD IP/medium	GL8D2
1409	36	193	Q8WZ42|TITIN_HUMAN	25.11	0	1	0		3815922	Titin OS=Homo sapiens OX=9606 GN=TTN PE=1 SV=4	FADD IP/medium	TITIN
1410	186	1668	O60391|NMD3B_HUMAN	24.95	1	1	0		112992	Glutamate receptor ionotropic NMDA 3B OS=Homo sapiens OX=9606 GN=GRIN3B PE=2 SV=2	FADD IP/medium	NMD3B
1411	189	2200	P25054|APC_HUMAN	24.95	0	1	0		311646	Adenomatous polyposis coli protein OS=Homo sapiens OX=9606 GN=APC PE=1 SV=2	FADD IP/medium	APC
1412	445	21310	P18621|RL17_HUMAN	24.64	4	1	1		21397	60S ribosomal protein L17 OS=Homo sapiens OX=9606 GN=RPL17 PE=1 SV=3	FADD IP/medium	RL17
1413	448	29234	P60981|DEST_HUMAN	24.06	8	1	1	Beta-methylthiolation	18506	Destrin OS=Homo sapiens OX=9606 GN=DSTN PE=1 SV=3	FADD IP/medium	DEST
1414	449	622	P35900|K1C20_HUMAN	23.77	3	1	1		48487	Keratin type I cytoskeletal 20 OS=Homo sapiens OX=9606 GN=KRT20 PE=1 SV=1	FADD IP/medium	K1C20
1415	136	5765	O15027|SC16A_HUMAN	23.06	0	1	0		251891	Protein transport protein Sec16A OS=Homo sapiens OX=9606 GN=SEC16A PE=1 SV=4	FADD IP/medium	SC16A
1416	450	29240	P51786|ZN157_HUMAN	22.78	2	1	1		58291	Zinc finger protein 157 OS=Homo sapiens OX=9606 GN=ZNF157 PE=2 SV=2	FADD IP/medium	ZN157
1417	193	6324	Q9HCK1|ZDBF2_HUMAN	21.83	1	1	1	Deamidation (NQ)	265615	DBF4-type zinc finger-containing protein 2 OS=Homo sapiens OX=9606 GN=ZDBF2 PE=1 SV=3	FADD IP/medium	ZDBF2
1418	451	21354	Q01955|CO4A3_HUMAN	21.76	1	1	1	Deamidation (NQ)	161812	Collagen alpha-3(IV) chain OS=Homo sapiens OX=9606 GN=COL4A3 PE=1 SV=3	FADD IP/medium	CO4A3
1419	454	29259	P60903|S10AA_HUMAN	21.42	6	1	1	Beta-methylthiolation	11203	Protein S100-A10 OS=Homo sapiens OX=9606 GN=S100A10 PE=1 SV=2	FADD IP/medium	S10AA
1420	452	25499	Q8NHM4|TRY6_HUMAN	21.3	8	1	1		26537	Putative trypsin-6 OS=Homo sapiens OX=9606 GN=PRSS3P2 PE=5 SV=2	FADD IP/medium	TRY6
1421	452	25498	P07478|TRY2_HUMAN	21.3	8	1	1		26488	Trypsin-2 OS=Homo sapiens OX=9606 GN=PRSS2 PE=1 SV=1	FADD IP/medium	TRY2
1422	452	25948	P07477|TRY1_HUMAN	21.3	8	1	1		26558	Trypsin-1 OS=Homo sapiens OX=9606 GN=PRSS1 PE=1 SV=1	FADD IP/medium	TRY1
1423	453	29258	O00716|E2F3_HUMAN	21.3	4	1	1		49162	Transcription factor E2F3 OS=Homo sapiens OX=9606 GN=E2F3 PE=1 SV=1	FADD IP/medium	E2F3
1424	455	566	Q9ULC5|ACSL5_HUMAN	21.17	1	1	1	Oxidation (M)	75991	Long-chain-fatty-acid--CoA ligase 5 OS=Homo sapiens OX=9606 GN=ACSL5 PE=1 SV=1	FADD IP/medium	ACSL5
1425	101	463	Q9P2D0|IBTK_HUMAN	21.1	1	1	1		150527	Inhibitor of Bruton tyrosine kinase OS=Homo sapiens OX=9606 GN=IBTK PE=1 SV=3	FADD IP/medium	IBTK
1426	458	25371	Q5RKV6|EXOS6_HUMAN	20.87	2	1	1	Deamidation (NQ)	28235	Exosome complex component MTR3 OS=Homo sapiens OX=9606 GN=EXOSC6 PE=1 SV=1	FADD IP/medium	EXOS6
1427	458	25384	Q5FWF5|ESCO1_HUMAN	20.87	1	1	1	Deamidation (NQ)	94983	N-acetyltransferase ESCO1 OS=Homo sapiens OX=9606 GN=ESCO1 PE=1 SV=3	FADD IP/medium	ESCO1
1428	458	25385	Q8NBP0|TTC13_HUMAN	20.87	1	1	1	Deamidation (NQ)	96813	Tetratricopeptide repeat protein 13 OS=Homo sapiens OX=9606 GN=TTC13 PE=2 SV=3	FADD IP/medium	TTC13
1429	458	25394	Q9ULH1|ASAP1_HUMAN	20.87	1	1	1	Deamidation (NQ)	125498	Arf-GAP with SH3 domain ANK repeat and PH domain-containing protein 1 OS=Homo sapiens OX=9606 GN=ASAP1 PE=1 SV=4	FADD IP/medium	ASAP1
1430	197	17387	Q5K651|SAMD9_HUMAN	20.84	1	1	1	Beta-methylthiolation; Deamidation (NQ)	184280	Sterile alpha motif domain-containing protein 9 OS=Homo sapiens OX=9606 GN=SAMD9 PE=1 SV=1	FADD IP/medium	SAMD9
1431	196	8800	Q6P1M3|L2GL2_HUMAN	20.6	2	1	1	Deamidation (NQ)	113448	LLGL scribble cell polarity complex component 2 OS=Homo sapiens OX=9606 GN=LLGL2 PE=1 SV=2	FADD IP/medium	L2GL2
1432	195	484	P20908|CO5A1_HUMAN	20.54	2	1	1	Oxidation (M); Deamidation (NQ)	183559	Collagen alpha-1(V) chain OS=Homo sapiens OX=9606 GN=COL5A1 PE=1 SV=3	FADD IP/medium	CO5A1
1433	141	312	P04114|APOB_HUMAN	20.45	0	1	0		515611	Apolipoprotein B-100 OS=Homo sapiens OX=9606 GN=APOB PE=1 SV=2	FADD IP/medium	APOB
1434	146	588	Q8NCM8|DYHC2_HUMAN	20.45	0	1	0		492627	Cytoplasmic dynein 2 heavy chain 1 OS=Homo sapiens OX=9606 GN=DYNC2H1 PE=1 SV=4	FADD IP/medium	DYHC2
1435	216	29293	Q05D60|DEUP1_HUMAN	20.45	1	1	0		70978	Deuterosome assembly protein 1 OS=Homo sapiens OX=9606 GN=DEUP1 PE=1 SV=2	FADD IP/medium	DEUP1
1436	220	29306	Q96T68|SETB2_HUMAN	20.45	1	1	0		81894	Histone-lysine N-methyltransferase SETDB2 OS=Homo sapiens OX=9606 GN=SETDB2 PE=1 SV=2	FADD IP/medium	SETB2
1437	281	29405	Q96R06|SPAG5_HUMAN	20.45	0	1	0		134422	Sperm-associated antigen 5 OS=Homo sapiens OX=9606 GN=SPAG5 PE=1 SV=2	FADD IP/medium	SPAG5
1438	368	26131	H7BZ55|CRCC2_HUMAN	20.45	0	1	0		185640	Ciliary rootlet coiled-coil protein 2 OS=Homo sapiens OX=9606 GN=CROCC2 PE=1 SV=4	FADD IP/medium	CRCC2
1439	378	14528	Q96M86|DNHD1_HUMAN	20.45	0	1	0		533650	Dynein heavy chain domain-containing protein 1 OS=Homo sapiens OX=9606 GN=DNHD1 PE=2 SV=2	FADD IP/medium	DNHD1
1440	386	1543	Q13459|MYO9B_HUMAN	20.45	0	1	0		243398	Unconventional myosin-IXb OS=Homo sapiens OX=9606 GN=MYO9B PE=1 SV=3	FADD IP/medium	MYO9B
1441	461	17517	P54886|P5CS_HUMAN	20.34	1	1	1		87302	Delta-1-pyrroline-5-carboxylate synthase OS=Homo sapiens OX=9606 GN=ALDH18A1 PE=1 SV=2	FADD IP/medium	P5CS
1442	469	175	O75469|NR1I2_HUMAN	20.29	1	1	1		49762	Nuclear receptor subfamily 1 group I member 2 OS=Homo sapiens OX=9606 GN=NR1I2 PE=1 SV=1	FADD IP/medium	NR1I2
1443	469	185	Q8NFH8|REPS2_HUMAN	20.29	1	1	1		71534	RalBP1-associated Eps domain-containing protein 2 OS=Homo sapiens OX=9606 GN=REPS2 PE=1 SV=2	FADD IP/medium	REPS2
1444	469	198	Q9NZC9|SMAL1_HUMAN	20.29	1	1	1		105938	SWI/SNF-related matrix-associated actin-dependent regulator of chromatin subfamily A-like protein 1 OS=Homo sapiens OX=9606 GN=SMARCAL1 PE=1 SV=1	FADD IP/medium	SMAL1
1445	205	8821	Q9Y6X8|ZHX2_HUMAN	20.25	2	1	1	Oxidation (M)	92307	Zinc fingers and homeoboxes protein 2 OS=Homo sapiens OX=9606 GN=ZHX2 PE=1 SV=1	FADD IP/medium	ZHX2
1446	462	10183	P38646|GRP75_HUMAN	20.05	2	1	1		73681	Stress-70 protein mitochondrial OS=Homo sapiens OX=9606 GN=HSPA9 PE=1 SV=2	FADD IP/medium	GRP75
1447	463	9465	Q9P267|MBD5_HUMAN	20.04	1	1	1	Beta-methylthiolation	159894	Methyl-CpG-binding domain protein 5 OS=Homo sapiens OX=9606 GN=MBD5 PE=1 SV=3	FADD IP/medium	MBD5

## Sheet: FLIP_IP_CBZ
	Protein Group	Protein ID	Accession	-10lgP	Coverage (%)	#Peptides	#Unique	PTM	Avg. Mass	Description	experiment	protein_names
603	2	2	P35527|K1C9_HUMAN	316.93	37	16	15	Oxidation (M); Deamidation (NQ); Pyro-glu from Q; Mutation	62064	Keratin type I cytoskeletal 9 OS=Homo sapiens OX=9606 GN=KRT9 PE=1 SV=3	FLIP IP/CBZ	K1C9
604	4	3	P35908|K22E_HUMAN	303.76	31	17	14	Oxidation (M); Deamidation (NQ); Methyl ester	65433	Keratin type II cytoskeletal 2 epidermal OS=Homo sapiens OX=9606 GN=KRT2 PE=1 SV=2	FLIP IP/CBZ	K22E
605	1	1	P04264|K2C1_HUMAN	290.68	28	17	13	Beta-methylthiolation; Oxidation (M); Deamidation (NQ); Carbamidomethylation (DHKE X@N-term); Aminoethylbenzenesulfonylation; 2 more	66039	Keratin type II cytoskeletal 1 OS=Homo sapiens OX=9606 GN=KRT1 PE=1 SV=6	FLIP IP/CBZ	K2C1
606	6	4	P13645|K1C10_HUMAN	253.03	28	13	10	Beta-methylthiolation; Oxidation (M); Deamidation (NQ); Mutation	58827	Keratin type I cytoskeletal 10 OS=Homo sapiens OX=9606 GN=KRT10 PE=1 SV=6	FLIP IP/CBZ	K1C10
607	8	662	P11021|BIP_HUMAN	227.91	20	8	8	Oxidation (M); Guanidination; Carboxylation (DKW); Mutation	72333	Endoplasmic reticulum chaperone BiP OS=Homo sapiens OX=9606 GN=HSPA5 PE=1 SV=2	FLIP IP/CBZ	BIP
608	5	29	Q14790|CASP8_HUMAN	213.63	30	13	12	Beta-methylthiolation; Oxidation (M); Phosphorylation (STY)	55391	Caspase-8 OS=Homo sapiens OX=9606 GN=CASP8 PE=1 SV=1	FLIP IP/CBZ	CASP8
609	18	6	Q86YZ3|HORN_HUMAN	208.82	6	6	6	Deamidation (NQ); Pyro-glu from Q	282389	Hornerin OS=Homo sapiens OX=9606 GN=HRNR PE=1 SV=2	FLIP IP/CBZ	HORN
610	17	31	P51659|DHB4_HUMAN	196.31	14	7	7	Oxidation (M); Formylation	79686	Peroxisomal multifunctional enzyme type 2 OS=Homo sapiens OX=9606 GN=HSD17B4 PE=1 SV=3	FLIP IP/CBZ	DHB4
611	19	24	P11142|HSP7C_HUMAN	194.08	9	6	5	Oxidation (M)	70898	Heat shock cognate 71 kDa protein OS=Homo sapiens OX=9606 GN=HSPA8 PE=1 SV=1	FLIP IP/CBZ	HSP7C
612	33	28	Q15233|NONO_HUMAN	181.61	19	6	6	Oxidation (M); Acetylation (N-term)	54232	Non-POU domain-containing octamer-binding protein OS=Homo sapiens OX=9606 GN=NONO PE=1 SV=4	FLIP IP/CBZ	NONO
613	27	11	P63261|ACTG_HUMAN	167.88	18	6	1	Beta-methylthiolation; Oxidation (M); Methyl ester; Pyro-glu from Q	41793	Actin cytoplasmic 2 OS=Homo sapiens OX=9606 GN=ACTG1 PE=1 SV=1	FLIP IP/CBZ	ACTG
614	27	10	P60709|ACTB_HUMAN	167.88	18	6	1	Beta-methylthiolation; Oxidation (M); Methyl ester; Pyro-glu from Q	41737	Actin cytoplasmic 1 OS=Homo sapiens OX=9606 GN=ACTB PE=1 SV=1	FLIP IP/CBZ	ACTB
615	40	5	P05783|K1C18_HUMAN	158.77	13	4	4	Oxidation (M)	48058	Keratin type I cytoskeletal 18 OS=Homo sapiens OX=9606 GN=KRT18 PE=1 SV=2	FLIP IP/CBZ	K1C18
616	63	35	P08779|K1C16_HUMAN	157.47	12	4	1	Beta-methylthiolation; Oxidation (M)	51268	Keratin type I cytoskeletal 16 OS=Homo sapiens OX=9606 GN=KRT16 PE=1 SV=4	FLIP IP/CBZ	K1C16
617	11	19	P48668|K2C6C_HUMAN	155.65	9	6	2		60025	Keratin type II cytoskeletal 6C OS=Homo sapiens OX=9606 GN=KRT6C PE=1 SV=3	FLIP IP/CBZ	K2C6C
618	96	10091	P06576|ATPB_HUMAN	143.41	6	2	2	Oxidation (M)	56560	ATP synthase subunit beta mitochondrial OS=Homo sapiens OX=9606 GN=ATP5F1B PE=1 SV=3	FLIP IP/CBZ	ATPB
619	97	23	P67809|YBOX1_HUMAN	136.51	15	2	2		35924	Y-box-binding protein 1 OS=Homo sapiens OX=9606 GN=YBX1 PE=1 SV=3	FLIP IP/CBZ	YBOX1
620	20	21	P05787|K2C8_HUMAN	132.2	7	5	2	Oxidation (M)	53704	Keratin type II cytoskeletal 8 OS=Homo sapiens OX=9606 GN=KRT8 PE=1 SV=7	FLIP IP/CBZ	K2C8
621	95	21223	P22061|PIMT_HUMAN	129.06	19	3	3	Oxidation (M)	24636	Protein-L-isoaspartate(D-aspartate) O-methyltransferase OS=Homo sapiens OX=9606 GN=PCMT1 PE=1 SV=4	FLIP IP/CBZ	PIMT
622	21	8	P13647|K2C5_HUMAN	128.73	5	5	2		62378	Keratin type II cytoskeletal 5 OS=Homo sapiens OX=9606 GN=KRT5 PE=1 SV=3	FLIP IP/CBZ	K2C5
623	65	92	P02533|K1C14_HUMAN	127.32	9	4	0	Beta-methylthiolation	51562	Keratin type I cytoskeletal 14 OS=Homo sapiens OX=9606 GN=KRT14 PE=1 SV=4	FLIP IP/CBZ	K1C14
624	68	21226	Q9BQE3|TBA1C_HUMAN	124.14	8	2	2		49895	Tubulin alpha-1C chain OS=Homo sapiens OX=9606 GN=TUBA1C PE=1 SV=1	FLIP IP/CBZ	TBA1C
625	67	6380	P11166|GTR1_HUMAN	123.9	8	4	4	Oxidation (M); Methylation	54084	Solute carrier family 2 facilitated glucose transporter member 1 OS=Homo sapiens OX=9606 GN=SLC2A1 PE=1 SV=2	FLIP IP/CBZ	GTR1
626	9	5382	P35579|MYH9_HUMAN	116.36	2	2	2	Phosphorylation (STY)	226530	Myosin-9 OS=Homo sapiens OX=9606 GN=MYH9 PE=1 SV=4	FLIP IP/CBZ	MYH9
627	64	21222	Q06830|PRDX1_HUMAN	116.09	14	3	3		22110	Peroxiredoxin-1 OS=Homo sapiens OX=9606 GN=PRDX1 PE=1 SV=1	FLIP IP/CBZ	PRDX1
628	34	15	A5A3E0|POTEF_HUMAN	113.35	3	3	0	Methyl ester; Pyro-glu from Q	121444	POTE ankyrin domain family member F OS=Homo sapiens OX=9606 GN=POTEF PE=1 SV=2	FLIP IP/CBZ	POTEF
629	41	16	P0CG38|POTEI_HUMAN	113.35	3	3	0	Methyl ester; Pyro-glu from Q	121282	POTE ankyrin domain family member I OS=Homo sapiens OX=9606 GN=POTEI PE=3 SV=1	FLIP IP/CBZ	POTEI
630	66	44	P13646|K1C13_HUMAN	107.99	5	2	0	Deamidation (NQ)	49588	Keratin type I cytoskeletal 13 OS=Homo sapiens OX=9606 GN=KRT13 PE=1 SV=4	FLIP IP/CBZ	K1C13
631	12	5238	Q9P2E9|RRBP1_HUMAN	106.53	2	2	1		152456	Ribosome-binding protein 1 OS=Homo sapiens OX=9606 GN=RRBP1 PE=1 SV=5	FLIP IP/CBZ	RRBP1
632	161	6149	P09651|ROA1_HUMAN	106.34	5	1	1		38747	Heterogeneous nuclear ribonucleoprotein A1 OS=Homo sapiens OX=9606 GN=HNRNPA1 PE=1 SV=5	FLIP IP/CBZ	ROA1
633	10	38	Q5D862|FILA2_HUMAN	104.56	2	2	2	Nucleophilic addtion to cytopiloyne	248072	Filaggrin-2 OS=Homo sapiens OX=9606 GN=FLG2 PE=1 SV=1	FLIP IP/CBZ	FILA2
634	49	6196	P07355|ANXA2_HUMAN	102.4	8	3	3	Oxidation (M)	38604	Annexin A2 OS=Homo sapiens OX=9606 GN=ANXA2 PE=1 SV=2	FLIP IP/CBZ	ANXA2
635	50	21233	P35232|PHB_HUMAN	100.65	14	3	3	Dehydration	29804	Prohibitin OS=Homo sapiens OX=9606 GN=PHB PE=1 SV=1	FLIP IP/CBZ	PHB
636	143	21232	P45880|VDAC2_HUMAN	100.38	8	2	2		31567	Voltage-dependent anion-selective channel protein 2 OS=Homo sapiens OX=9606 GN=VDAC2 PE=1 SV=2	FLIP IP/CBZ	VDAC2
637	48	34	P68133|ACTS_HUMAN	97.87	12	4	1	Oxidation (M); Methyl ester	42051	Actin alpha skeletal muscle OS=Homo sapiens OX=9606 GN=ACTA1 PE=1 SV=1	FLIP IP/CBZ	ACTS
638	48	33	P68032|ACTC_HUMAN	97.87	12	4	1	Oxidation (M); Methyl ester	42019	Actin alpha cardiac muscle 1 OS=Homo sapiens OX=9606 GN=ACTC1 PE=1 SV=1	FLIP IP/CBZ	ACTC
639	153	21240	Q3ZCQ8|TIM50_HUMAN	97.61	10	2	2	Dehydration	39646	Mitochondrial import inner membrane translocase subunit TIM50 OS=Homo sapiens OX=9606 GN=TIMM50 PE=1 SV=2	FLIP IP/CBZ	TIM50
640	28	86	Q04695|K1C17_HUMAN	97.08	10	4	1	Oxidation (M); Deamidation (NQ)	48106	Keratin type I cytoskeletal 17 OS=Homo sapiens OX=9606 GN=KRT17 PE=1 SV=2	FLIP IP/CBZ	K1C17
641	23	10183	P38646|GRP75_HUMAN	96.94	3	2	2	Pyro-glu from E	73681	Stress-70 protein mitochondrial OS=Homo sapiens OX=9606 GN=HSPA9 PE=1 SV=2	FLIP IP/CBZ	GRP75
642	22	1895	P12035|K2C3_HUMAN	95.66	4	4	1	Methylphosphonylation	64417	Keratin type II cytoskeletal 3 OS=Homo sapiens OX=9606 GN=KRT3 PE=1 SV=3	FLIP IP/CBZ	K2C3
643	145	6137	P60660|MYL6_HUMAN	94.72	14	2	1		16930	Myosin light polypeptide 6 OS=Homo sapiens OX=9606 GN=MYL6 PE=1 SV=2	FLIP IP/CBZ	MYL6
644	69	89	P19012|K1C15_HUMAN	93.92	4	2	0		49212	Keratin type I cytoskeletal 15 OS=Homo sapiens OX=9606 GN=KRT15 PE=1 SV=3	FLIP IP/CBZ	K1C15
645	101	286	P08238|HS90B_HUMAN	92.28	3	2	2	Oxidation (M)	83264	Heat shock protein HSP 90-beta OS=Homo sapiens OX=9606 GN=HSP90AB1 PE=1 SV=4	FLIP IP/CBZ	HS90B
646	155	36	P23396|RS3_HUMAN	91.77	5	1	1		26688	40S ribosomal protein S3 OS=Homo sapiens OX=9606 GN=RPS3 PE=1 SV=2	FLIP IP/CBZ	RS3
647	74	1137	P54652|HSP72_HUMAN	89.85	3	1	0		70021	Heat shock-related 70 kDa protein 2 OS=Homo sapiens OX=9606 GN=HSPA2 PE=1 SV=1	FLIP IP/CBZ	HSP72
648	98	99	Q9NVI7|ATD3A_HUMAN	87.73	6	2	2	Oxidation (M)	71369	ATPase family AAA domain-containing protein 3A OS=Homo sapiens OX=9606 GN=ATAD3A PE=1 SV=2	FLIP IP/CBZ	ATD3A
649	144	17372	P51149|RAB7A_HUMAN	86.48	12	2	2	Oxidation (M)	23490	Ras-related protein Rab-7a OS=Homo sapiens OX=9606 GN=RAB7A PE=1 SV=1	FLIP IP/CBZ	RAB7A
650	14	21238	P07814|SYEP_HUMAN	86.35	2	2	2	Oxidation (M); Deamidation (NQ); Carbamidomethylation (DHKE X@N-term)	170590	Bifunctional glutamate/proline--tRNA ligase OS=Homo sapiens OX=9606 GN=EPRS1 PE=1 SV=5	FLIP IP/CBZ	SYEP
651	367	25	P61978|HNRPK_HUMAN	86.16	4	1	1		50976	Heterogeneous nuclear ribonucleoprotein K OS=Homo sapiens OX=9606 GN=HNRNPK PE=1 SV=1	FLIP IP/CBZ	HNRPK
652	105	21241	P27348|1433T_HUMAN	84	6	1	1		27764	14-3-3 protein theta OS=Homo sapiens OX=9606 GN=YWHAQ PE=1 SV=1	FLIP IP/CBZ	1433T
653	52	17	Q02878|RL6_HUMAN	83.83	9	3	3	Deamidation (NQ)	32728	60S ribosomal protein L6 OS=Homo sapiens OX=9606 GN=RPL6 PE=1 SV=3	FLIP IP/CBZ	RL6
654	51	17402	P04406|G3P_HUMAN	82.91	15	3	3	Oxidation (M)	36053	Glyceraldehyde-3-phosphate dehydrogenase OS=Homo sapiens OX=9606 GN=GAPDH PE=1 SV=3	FLIP IP/CBZ	G3P
655	3	1254	Q7Z406|MYH14_HUMAN	81.55	1	1	1		227868	Myosin-14 OS=Homo sapiens OX=9606 GN=MYH14 PE=1 SV=2	FLIP IP/CBZ	MYH14
656	152	21251	P61254|RL26_HUMAN	80.54	16	2	2	Ammonia-loss (N)	17258	60S ribosomal protein L26 OS=Homo sapiens OX=9606 GN=RPL26 PE=1 SV=1	FLIP IP/CBZ	RL26
657	146	59	P19338|NUCL_HUMAN	80.2	3	2	2		76615	Nucleolin OS=Homo sapiens OX=9606 GN=NCL PE=1 SV=3	FLIP IP/CBZ	NUCL
658	42	43	Q32MZ4|LRRF1_HUMAN	79.9	2	1	1		89253	Leucine-rich repeat flightless-interacting protein 1 OS=Homo sapiens OX=9606 GN=LRRFIP1 PE=1 SV=2	FLIP IP/CBZ	LRRF1
659	156	21242	P62241|RS8_HUMAN	78.08	6	1	1		24205	40S ribosomal protein S8 OS=Homo sapiens OX=9606 GN=RPS8 PE=1 SV=2	FLIP IP/CBZ	RS8
660	104	67	P20674|COX5A_HUMAN	76.6	9	1	1		16762	Cytochrome c oxidase subunit 5A mitochondrial OS=Homo sapiens OX=9606 GN=COX5A PE=1 SV=2	FLIP IP/CBZ	COX5A
661	154	57	Q9NS69|TOM22_HUMAN	76.32	18	2	2	Oxidation (M); Carboxylation (DKW)	15522	Mitochondrial import receptor subunit TOM22 homolog OS=Homo sapiens OX=9606 GN=TOMM22 PE=1 SV=3	FLIP IP/CBZ	TOM22
662	147	408	P17844|DDX5_HUMAN	76.07	3	2	2	Oxidation (M)	69148	Probable ATP-dependent RNA helicase DDX5 OS=Homo sapiens OX=9606 GN=DDX5 PE=1 SV=1	FLIP IP/CBZ	DDX5
663	162	58	P61026|RAB10_HUMAN	75.95	6	1	1		22541	Ras-related protein Rab-10 OS=Homo sapiens OX=9606 GN=RAB10 PE=1 SV=1	FLIP IP/CBZ	RAB10
664	71	4813	P16402|H13_HUMAN	75.48	19	3	1	Phosphorylation (STY)	22350	Histone H1.3 OS=Homo sapiens OX=9606 GN=H1-3 PE=1 SV=2	FLIP IP/CBZ	H13
665	368	21244	P19105|ML12A_HUMAN	74.65	6	1	1		19794	Myosin regulatory light chain 12A OS=Homo sapiens OX=9606 GN=MYL12A PE=1 SV=2	FLIP IP/CBZ	ML12A
666	368	21245	O14950|ML12B_HUMAN	74.65	6	1	1		19779	Myosin regulatory light chain 12B OS=Homo sapiens OX=9606 GN=MYL12B PE=1 SV=2	FLIP IP/CBZ	ML12B
667	103	21249	Q7Z3Y8|K1C27_HUMAN	73.79	7	2	1	Deamidation (NQ); Methyl ester	49822	Keratin type I cytoskeletal 27 OS=Homo sapiens OX=9606 GN=KRT27 PE=1 SV=2	FLIP IP/CBZ	K1C27
668	159	21243	P14649|MYL6B_HUMAN	73.69	6	1	0		22764	Myosin light chain 6B OS=Homo sapiens OX=9606 GN=MYL6B PE=1 SV=1	FLIP IP/CBZ	MYL6B
669	158	17369	P04350|TBB4A_HUMAN	73.52	3	1	1	Oxidation (M)	49586	Tubulin beta-4A chain OS=Homo sapiens OX=9606 GN=TUBB4A PE=1 SV=2	FLIP IP/CBZ	TBB4A
670	158	5756	P68371|TBB4B_HUMAN	73.52	3	1	1	Oxidation (M)	49831	Tubulin beta-4B chain OS=Homo sapiens OX=9606 GN=TUBB4B PE=1 SV=1	FLIP IP/CBZ	TBB4B
671	158	17371	Q13509|TBB3_HUMAN	73.52	3	1	1	Oxidation (M)	50433	Tubulin beta-3 chain OS=Homo sapiens OX=9606 GN=TUBB3 PE=1 SV=2	FLIP IP/CBZ	TBB3
672	73	4810	P16403|H12_HUMAN	68.96	12	2	0		21365	Histone H1.2 OS=Homo sapiens OX=9606 GN=H1-2 PE=1 SV=2	FLIP IP/CBZ	H12
673	99	21235	P22626|ROA2_HUMAN	68.7	6	2	2	Deamidation (NQ)	37430	Heterogeneous nuclear ribonucleoproteins A2/B1 OS=Homo sapiens OX=9606 GN=HNRNPA2B1 PE=1 SV=2	FLIP IP/CBZ	ROA2
674	70	10103	Q562R1|ACTBL_HUMAN	67.35	4	2	0	Beta-methylthiolation; Oxidation (M)	42003	Beta-actin-like protein 2 OS=Homo sapiens OX=9606 GN=ACTBL2 PE=1 SV=2	FLIP IP/CBZ	ACTBL
675	160	21246	P49411|EFTU_HUMAN	67.28	3	1	1		49542	Elongation factor Tu mitochondrial OS=Homo sapiens OX=9606 GN=TUFM PE=1 SV=2	FLIP IP/CBZ	EFTU
676	369	21247	P24539|AT5F1_HUMAN	65.98	5	1	1		28909	ATP synthase F(0) complex subunit B1 mitochondrial OS=Homo sapiens OX=9606 GN=ATP5PB PE=1 SV=2	FLIP IP/CBZ	AT5F1
677	148	21234	P62249|RS16_HUMAN	65.31	14	2	2	Oxidation (M); Deamidation (NQ)	16445	40S ribosomal protein S16 OS=Homo sapiens OX=9606 GN=RPS16 PE=1 SV=2	FLIP IP/CBZ	RS16
678	102	93	Q2M2I5|K1C24_HUMAN	65.18	2	1	0	Deamidation (NQ)	55087	Keratin type I cytoskeletal 24 OS=Homo sapiens OX=9606 GN=KRT24 PE=1 SV=1	FLIP IP/CBZ	K1C24
679	370	21248	P62306|RUXF_HUMAN	62.89	15	1	1	Oxidation (M)	9725	Small nuclear ribonucleoprotein F OS=Homo sapiens OX=9606 GN=SNRPF PE=1 SV=1	FLIP IP/CBZ	RUXF
680	13	9	P78527|PRKDC_HUMAN	62.54	0	2	2		469093	DNA-dependent protein kinase catalytic subunit OS=Homo sapiens OX=9606 GN=PRKDC PE=1 SV=3	FLIP IP/CBZ	PRKDC
681	149	21236	P26373|RL13_HUMAN	61.59	11	2	2	Oxidation (M)	24261	60S ribosomal protein L13 OS=Homo sapiens OX=9606 GN=RPL13 PE=1 SV=4	FLIP IP/CBZ	RL13
682	371	21250	P30101|PDIA3_HUMAN	61.02	2	1	1		56782	Protein disulfide-isomerase A3 OS=Homo sapiens OX=9606 GN=PDIA3 PE=1 SV=4	FLIP IP/CBZ	PDIA3
683	157	448	P52597|HNRPF_HUMAN	60.33	4	1	1		45672	Heterogeneous nuclear ribonucleoprotein F OS=Homo sapiens OX=9606 GN=HNRNPF PE=1 SV=3	FLIP IP/CBZ	HNRPF
684	100	21225	P19224|UD16_HUMAN	59.11	3	2	2	Oxidation (M)	60751	UDP-glucuronosyltransferase 1-6 OS=Homo sapiens OX=9606 GN=UGT1A6 PE=1 SV=2	FLIP IP/CBZ	UD16
685	150	83	P08727|K1C19_HUMAN	58.12	5	2	1	Oxidation (M)	44106	Keratin type I cytoskeletal 19 OS=Homo sapiens OX=9606 GN=KRT19 PE=1 SV=4	FLIP IP/CBZ	K1C19
686	29	224	P0DOX5|IGG1_HUMAN	56.53	6	4	2	Beta-methylthiolation	49329	Immunoglobulin gamma-1 heavy chain OS=Homo sapiens OX=9606 PE=1 SV=2	FLIP IP/CBZ	IGG1
687	106	42	Q01546|K22O_HUMAN	56.34	6	3	1		65841	Keratin type II cytoskeletal 2 oral OS=Homo sapiens OX=9606 GN=KRT76 PE=1 SV=2	FLIP IP/CBZ	K22O
688	151	21237	P05204|HMGN2_HUMAN	55.32	46	2	2	Deamidation (NQ)	9393	Non-histone chromosomal protein HMG-17 OS=Homo sapiens OX=9606 GN=HMGN2 PE=1 SV=3	FLIP IP/CBZ	HMGN2
689	372	6219	P0DMV8|HS71A_HUMAN	53.84	2	1	1		70052	Heat shock 70 kDa protein 1A OS=Homo sapiens OX=9606 GN=HSPA1A PE=1 SV=1	FLIP IP/CBZ	HS71A
690	372	6218	P0DMV9|HS71B_HUMAN	53.84	2	1	1		70052	Heat shock 70 kDa protein 1B OS=Homo sapiens OX=9606 GN=HSPA1B PE=1 SV=1	FLIP IP/CBZ	HS71B
691	373	21252	P25705|ATPA_HUMAN	50.72	2	1	1		59751	ATP synthase subunit alpha mitochondrial OS=Homo sapiens OX=9606 GN=ATP5F1A PE=1 SV=1	FLIP IP/CBZ	ATPA
692	376	6239	P10809|CH60_HUMAN	50.55	2	1	1		61055	60 kDa heat shock protein mitochondrial OS=Homo sapiens OX=9606 GN=HSPD1 PE=1 SV=2	FLIP IP/CBZ	CH60
693	72	739	Q13546|RIPK1_HUMAN	50.52	2	1	1		75931	Receptor-interacting serine/threonine-protein kinase 1 OS=Homo sapiens OX=9606 GN=RIPK1 PE=1 SV=3	FLIP IP/CBZ	RIPK1
694	374	21253	P61769|B2MG_HUMAN	48.96	8	1	1		13715	Beta-2-microglobulin OS=Homo sapiens OX=9606 GN=B2M PE=1 SV=1	FLIP IP/CBZ	B2MG
695	375	21254	P14618|KPYM_HUMAN	48.93	2	1	1		57937	Pyruvate kinase PKM OS=Homo sapiens OX=9606 GN=PKM PE=1 SV=4	FLIP IP/CBZ	KPYM
696	377	2175	Q14980|NUMA1_HUMAN	45.84	1	1	1		238257	Nuclear mitotic apparatus protein 1 OS=Homo sapiens OX=9606 GN=NUMA1 PE=1 SV=2	FLIP IP/CBZ	NUMA1
697	378	21255	Q07020|RL18_HUMAN	45.47	5	1	1		21634	60S ribosomal protein L18 OS=Homo sapiens OX=9606 GN=RPL18 PE=1 SV=2	FLIP IP/CBZ	RL18
698	379	21264	P22695|QCR2_HUMAN	44.11	4	1	1		48443	Cytochrome b-c1 complex subunit 2 mitochondrial OS=Homo sapiens OX=9606 GN=UQCRC2 PE=1 SV=3	FLIP IP/CBZ	QCR2
699	380	21265	P31040|SDHA_HUMAN	43.6	2	1	1		72692	Succinate dehydrogenase [ubiquinone] flavoprotein subunit mitochondrial OS=Homo sapiens OX=9606 GN=SDHA PE=1 SV=2	FLIP IP/CBZ	SDHA
700	76	21277	A0A0B4J1V6|HV373_HUMAN	43.39	22	3	1	Beta-methylthiolation	12858	Immunoglobulin heavy variable 3-73 OS=Homo sapiens OX=9606 GN=IGHV3-73 PE=3 SV=1	FLIP IP/CBZ	HV373
701	382	101	P62937|PPIA_HUMAN	42.9	5	1	1		18012	Peptidyl-prolyl cis-trans isomerase A OS=Homo sapiens OX=9606 GN=PPIA PE=1 SV=2	FLIP IP/CBZ	PPIA
702	381	21266	Q9Y4L1|HYOU1_HUMAN	42.73	2	1	1		111335	Hypoxia up-regulated protein 1 OS=Homo sapiens OX=9606 GN=HYOU1 PE=1 SV=1	FLIP IP/CBZ	HYOU1
703	383	74	P39019|RS19_HUMAN	42.09	6	1	1		16060	40S ribosomal protein S19 OS=Homo sapiens OX=9606 GN=RPS19 PE=1 SV=2	FLIP IP/CBZ	RS19
704	384	21267	P46781|RS9_HUMAN	41.73	5	1	1		22591	40S ribosomal protein S9 OS=Homo sapiens OX=9606 GN=RPS9 PE=1 SV=3	FLIP IP/CBZ	RS9
705	388	79	Q9NX63|MIC19_HUMAN	40.62	4	1	1		26152	MICOS complex subunit MIC19 OS=Homo sapiens OX=9606 GN=CHCHD3 PE=1 SV=1	FLIP IP/CBZ	MIC19
706	386	21268	P46782|RS5_HUMAN	40.56	4	1	1		22876	40S ribosomal protein S5 OS=Homo sapiens OX=9606 GN=RPS5 PE=1 SV=4	FLIP IP/CBZ	RS5
707	385	2372	Q86UP2|KTN1_HUMAN	40.48	1	1	1		156275	Kinectin OS=Homo sapiens OX=9606 GN=KTN1 PE=1 SV=1	FLIP IP/CBZ	KTN1
708	387	1791	P49327|FAS_HUMAN	40.15	0	1	1		273424	Fatty acid synthase OS=Homo sapiens OX=9606 GN=FASN PE=1 SV=3	FLIP IP/CBZ	FASN
709	389	21270	Q04828|AK1C1_HUMAN	39.52	3	1	1		36788	Aldo-keto reductase family 1 member C1 OS=Homo sapiens OX=9606 GN=AKR1C1 PE=1 SV=1	FLIP IP/CBZ	AK1C1
710	389	21269	P42330|AK1C3_HUMAN	39.52	3	1	1		36853	Aldo-keto reductase family 1 member C3 OS=Homo sapiens OX=9606 GN=AKR1C3 PE=1 SV=4	FLIP IP/CBZ	AK1C3
711	389	21271	P51857|AK1D1_HUMAN	39.52	3	1	1		37377	Aldo-keto reductase family 1 member D1 OS=Homo sapiens OX=9606 GN=AKR1D1 PE=1 SV=1	FLIP IP/CBZ	AK1D1
712	390	21272	P18124|RL7_HUMAN	38.89	3	1	1		29226	60S ribosomal protein L7 OS=Homo sapiens OX=9606 GN=RPL7 PE=1 SV=1	FLIP IP/CBZ	RL7
713	391	82	P46779|RL28_HUMAN	38.31	8	1	1		15747	60S ribosomal protein L28 OS=Homo sapiens OX=9606 GN=RPL28 PE=1 SV=3	FLIP IP/CBZ	RL28
714	43	104	Q5M775|CYTSB_HUMAN	37.59	1	2	0		118585	Cytospin-B OS=Homo sapiens OX=9606 GN=SPECC1 PE=1 SV=1	FLIP IP/CBZ	CYTSB
715	110	306	P46939|UTRN_HUMAN	37.59	0	2	0		394467	Utrophin OS=Homo sapiens OX=9606 GN=UTRN PE=1 SV=2	FLIP IP/CBZ	UTRN
716	392	94	P30536|TSPO_HUMAN	37.58	5	1	1		18828	Translocator protein OS=Homo sapiens OX=9606 GN=TSPO PE=1 SV=3	FLIP IP/CBZ	TSPO
717	75	350	Q86TB3|ALPK2_HUMAN	36.86	1	1	1	Deamidation (NQ)	237010	Alpha-protein kinase 2 OS=Homo sapiens OX=9606 GN=ALPK2 PE=1 SV=3	FLIP IP/CBZ	ALPK2
718	250	884	Q93008|USP9X_HUMAN	36.78	1	2	1	Oxidation (M)	290461	Probable ubiquitin carboxyl-terminal hydrolase FAF-X OS=Homo sapiens OX=9606 GN=USP9X PE=1 SV=4	FLIP IP/CBZ	USP9X
719	250	989	O00507|USP9Y_HUMAN	36.78	1	2	1	Oxidation (M)	291075	Probable ubiquitin carboxyl-terminal hydrolase FAF-Y OS=Homo sapiens OX=9606 GN=USP9Y PE=2 SV=2	FLIP IP/CBZ	USP9Y
720	131	2436	O15078|CE290_HUMAN	36.22	0	2	1		290384	Centrosomal protein of 290 kDa OS=Homo sapiens OX=9606 GN=CEP290 PE=1 SV=2	FLIP IP/CBZ	CE290
721	393	49	P47914|RL29_HUMAN	36.04	5	1	1		17752	60S ribosomal protein L29 OS=Homo sapiens OX=9606 GN=RPL29 PE=1 SV=2	FLIP IP/CBZ	RL29
722	167	200	Q9HD40|SPCS_HUMAN	35.82	3	2	1		55726	O-phosphoseryl-tRNA(Sec) selenium transferase OS=Homo sapiens OX=9606 GN=SEPSECS PE=1 SV=2	FLIP IP/CBZ	SPCS
723	394	172	O95460|MATN4_HUMAN	35.13	2	1	1		68487	Matrilin-4 OS=Homo sapiens OX=9606 GN=MATN4 PE=1 SV=3	FLIP IP/CBZ	MATN4
724	395	9979	B9A064|IGLL5_HUMAN	34.79	4	1	1		23063	Immunoglobulin lambda-like polypeptide 5 OS=Homo sapiens OX=9606 GN=IGLL5 PE=2 SV=2	FLIP IP/CBZ	IGLL5
725	395	9980	P0DOX8|IGL1_HUMAN	34.79	4	1	1		22830	Immunoglobulin lambda-1 light chain OS=Homo sapiens OX=9606 PE=1 SV=1	FLIP IP/CBZ	IGL1
726	396	21273	P62805|H4_HUMAN	34.43	8	1	1		11367	Histone H4 OS=Homo sapiens OX=9606 GN=H4C1 PE=1 SV=2	FLIP IP/CBZ	H4
727	168	21284	P15880|RS2_HUMAN	33	5	2	1	Beta-methylthiolation	31324	40S ribosomal protein S2 OS=Homo sapiens OX=9606 GN=RPS2 PE=1 SV=2	FLIP IP/CBZ	RS2
728	182	5759	Q9UKJ3|GPTC8_HUMAN	30.47	3	2	2		164197	G patch domain-containing protein 8 OS=Homo sapiens OX=9606 GN=GPATCH8 PE=1 SV=2	FLIP IP/CBZ	GPTC8
729	398	124	Q96KK5|H2A1H_HUMAN	29.66	5	1	1		13906	Histone H2A type 1-H OS=Homo sapiens OX=9606 GN=H2AC12 PE=1 SV=3	FLIP IP/CBZ	H2A1H
730	398	123	Q71UI9|H2AV_HUMAN	29.66	5	1	1		13509	Histone H2A.V OS=Homo sapiens OX=9606 GN=H2AZ2 PE=1 SV=3	FLIP IP/CBZ	H2AV
731	398	122	Q99878|H2A1J_HUMAN	29.66	5	1	1		13936	Histone H2A type 1-J OS=Homo sapiens OX=9606 GN=H2AC14 PE=1 SV=3	FLIP IP/CBZ	H2A1J
732	398	121	P0C0S5|H2AZ_HUMAN	29.66	5	1	1		13553	Histone H2A.Z OS=Homo sapiens OX=9606 GN=H2AZ1 PE=1 SV=2	FLIP IP/CBZ	H2AZ
733	398	126	Q9BTM1|H2AJ_HUMAN	29.66	5	1	1		14019	Histone H2A.J OS=Homo sapiens OX=9606 GN=H2AJ PE=1 SV=1	FLIP IP/CBZ	H2AJ
734	398	125	Q16777|H2A2C_HUMAN	29.66	5	1	1		13988	Histone H2A type 2-C OS=Homo sapiens OX=9606 GN=H2AC20 PE=1 SV=4	FLIP IP/CBZ	H2A2C
735	398	132	Q6FI13|H2A2A_HUMAN	29.66	5	1	1		14095	Histone H2A type 2-A OS=Homo sapiens OX=9606 GN=H2AC18 PE=1 SV=3	FLIP IP/CBZ	H2A2A
736	398	131	P0C0S8|H2A1_HUMAN	29.66	5	1	1		14091	Histone H2A type 1 OS=Homo sapiens OX=9606 GN=H2AC11 PE=1 SV=2	FLIP IP/CBZ	H2A1
737	398	130	Q93077|H2A1C_HUMAN	29.66	5	1	1		14105	Histone H2A type 1-C OS=Homo sapiens OX=9606 GN=H2AC6 PE=1 SV=3	FLIP IP/CBZ	H2A1C
738	398	129	P20671|H2A1D_HUMAN	29.66	5	1	1		14107	Histone H2A type 1-D OS=Homo sapiens OX=9606 GN=H2AC7 PE=1 SV=2	FLIP IP/CBZ	H2A1D
739	398	128	P04908|H2A1B_HUMAN	29.66	5	1	1		14135	Histone H2A type 1-B/E OS=Homo sapiens OX=9606 GN=H2AC4 PE=1 SV=2	FLIP IP/CBZ	H2A1B
740	398	127	Q7L7L0|H2A3_HUMAN	29.66	5	1	1		14121	Histone H2A type 3 OS=Homo sapiens OX=9606 GN=H2AW PE=1 SV=3	FLIP IP/CBZ	H2A3
741	398	133	Q96QV6|H2A1A_HUMAN	29.66	5	1	1		14233	Histone H2A type 1-A OS=Homo sapiens OX=9606 GN=H2AC1 PE=1 SV=3	FLIP IP/CBZ	H2A1A
742	398	134	P16104|H2AX_HUMAN	29.66	5	1	1		15145	Histone H2AX OS=Homo sapiens OX=9606 GN=H2AX PE=1 SV=2	FLIP IP/CBZ	H2AX
743	399	21276	Q9NZ01|TECR_HUMAN	29.25	3	1	1		36034	Very-long-chain enoyl-CoA reductase OS=Homo sapiens OX=9606 GN=TECR PE=1 SV=1	FLIP IP/CBZ	TECR
744	86	2432	Q01082|SPTB2_HUMAN	28.28	0	1	0		274608	Spectrin beta chain non-erythrocytic 1 OS=Homo sapiens OX=9606 GN=SPTBN1 PE=1 SV=2	FLIP IP/CBZ	SPTB2
745	111	239	Q63HK5|TSH3_HUMAN	28.28	0	1	0		118566	Teashirt homolog 3 OS=Homo sapiens OX=9606 GN=TSHZ3 PE=1 SV=2	FLIP IP/CBZ	TSH3
746	136	456	Q14204|DYHC1_HUMAN	28.28	0	1	0		532412	Cytoplasmic dynein 1 heavy chain 1 OS=Homo sapiens OX=9606 GN=DYNC1H1 PE=1 SV=5	FLIP IP/CBZ	DYHC1
747	139	770	Q92736|RYR2_HUMAN	28.28	0	1	0		564576	Ryanodine receptor 2 OS=Homo sapiens OX=9606 GN=RYR2 PE=1 SV=3	FLIP IP/CBZ	RYR2
748	166	21281	Q4G0F5|VP26B_HUMAN	28.28	1	1	0		39155	Vacuolar protein sorting-associated protein 26B OS=Homo sapiens OX=9606 GN=VPS26B PE=1 SV=2	FLIP IP/CBZ	VP26B
749	170	205	Q4W5G0|TIGD2_HUMAN	28.28	1	1	0		59623	Tigger transposable element-derived protein 2 OS=Homo sapiens OX=9606 GN=TIGD2 PE=3 SV=1	FLIP IP/CBZ	TIGD2
750	183	621	Q9BXL6|CAR14_HUMAN	28.28	0	1	0		113270	Caspase recruitment domain-containing protein 14 OS=Homo sapiens OX=9606 GN=CARD14 PE=1 SV=2	FLIP IP/CBZ	CAR14
751	184	654	O75362|ZN217_HUMAN	28.28	0	1	0		115272	Zinc finger protein 217 OS=Homo sapiens OX=9606 GN=ZNF217 PE=1 SV=1	FLIP IP/CBZ	ZN217
752	185	668	Q9UPP1|PHF8_HUMAN	28.28	0	1	0		117864	Histone lysine demethylase PHF8 OS=Homo sapiens OX=9606 GN=PHF8 PE=1 SV=3	FLIP IP/CBZ	PHF8
753	186	469	O60518|RNBP6_HUMAN	28.28	0	1	0		124713	Ran-binding protein 6 OS=Homo sapiens OX=9606 GN=RANBP6 PE=1 SV=2	FLIP IP/CBZ	RNBP6
754	187	725	Q9H2X6|HIPK2_HUMAN	28.28	0	1	0		130966	Homeodomain-interacting protein kinase 2 OS=Homo sapiens OX=9606 GN=HIPK2 PE=1 SV=2	FLIP IP/CBZ	HIPK2
755	189	730	Q86Z02|HIPK1_HUMAN	28.28	0	1	0		130843	Homeodomain-interacting protein kinase 1 OS=Homo sapiens OX=9606 GN=HIPK1 PE=1 SV=1	FLIP IP/CBZ	HIPK1
756	344	1172	P55268|LAMB2_HUMAN	28.28	0	1	0		195980	Laminin subunit beta-2 OS=Homo sapiens OX=9606 GN=LAMB2 PE=1 SV=2	FLIP IP/CBZ	LAMB2
757	352	869	P27708|PYR1_HUMAN	28.28	0	1	0		242981	CAD protein OS=Homo sapiens OX=9606 GN=CAD PE=1 SV=3	FLIP IP/CBZ	PYR1
758	358	2357	Q6ZTR5|CFA47_HUMAN	28.28	0	1	0		361625	Cilia- and flagella-associated protein 47 OS=Homo sapiens OX=9606 GN=CFAP47 PE=2 SV=5	FLIP IP/CBZ	CFA47
759	359	1272	P12259|FA5_HUMAN	28.28	0	1	0		251701	Coagulation factor V OS=Homo sapiens OX=9606 GN=F5 PE=1 SV=4	FLIP IP/CBZ	FA5
760	362	1060	Q96JB1|DYH8_HUMAN	28.28	0	1	0		514668	Dynein axonemal heavy chain 8 OS=Homo sapiens OX=9606 GN=DNAH8 PE=1 SV=2	FLIP IP/CBZ	DYH8
761	163	259	P39023|RL3_HUMAN	26.95	2	1	1		46109	60S ribosomal protein L3 OS=Homo sapiens OX=9606 GN=RPL3 PE=1 SV=2	FLIP IP/CBZ	RL3
762	165	139	Q96BP3|PPWD1_HUMAN	26.64	3	1	1	Oxidation (M)	73575	Peptidylprolyl isomerase domain and WD repeat-containing protein 1 OS=Homo sapiens OX=9606 GN=PPWD1 PE=1 SV=1	FLIP IP/CBZ	PPWD1
763	401	115	P12236|ADT3_HUMAN	26.62	3	1	1		32866	ADP/ATP translocase 3 OS=Homo sapiens OX=9606 GN=SLC25A6 PE=1 SV=4	FLIP IP/CBZ	ADT3
764	401	168	P05141|ADT2_HUMAN	26.62	3	1	1		32852	ADP/ATP translocase 2 OS=Homo sapiens OX=9606 GN=SLC25A5 PE=1 SV=7	FLIP IP/CBZ	ADT2
765	78	1104	Q02388|CO7A1_HUMAN	26.45	1	2	2		295216	Collagen alpha-1(VII) chain OS=Homo sapiens OX=9606 GN=COL7A1 PE=1 SV=2	FLIP IP/CBZ	CO7A1
766	402	6054	P62081|RS7_HUMAN	25.65	4	1	1		22127	40S ribosomal protein S7 OS=Homo sapiens OX=9606 GN=RPS7 PE=1 SV=1	FLIP IP/CBZ	RS7
767	403	75	Q7RTS7|K2C74_HUMAN	24.87	2	1	1	Deamidation (NQ)	57865	Keratin type II cytoskeletal 74 OS=Homo sapiens OX=9606 GN=KRT74 PE=1 SV=2	FLIP IP/CBZ	K2C74
768	173	4790	Q17R98|ZN827_HUMAN	23.9	1	1	1		119165	Zinc finger protein 827 OS=Homo sapiens OX=9606 GN=ZNF827 PE=1 SV=1	FLIP IP/CBZ	ZN827
769	406	21303	Q92674|CENPI_HUMAN	23.58	1	1	1	Beta-methylthiolation	86720	Centromere protein I OS=Homo sapiens OX=9606 GN=CENPI PE=1 SV=2	FLIP IP/CBZ	CENPI
770	176	144	Q9Y4D1|DAAM1_HUMAN	23.5	1	1	0		123473	Disheveled-associated activator of morphogenesis 1 OS=Homo sapiens OX=9606 GN=DAAM1 PE=1 SV=2	FLIP IP/CBZ	DAAM1
771	180	169	Q7KZ85|SPT6H_HUMAN	23.5	0	1	0		199071	Transcription elongation factor SPT6 OS=Homo sapiens OX=9606 GN=SUPT6H PE=1 SV=2	FLIP IP/CBZ	SPT6H
772	134	5765	O15027|SC16A_HUMAN	23.2	0	1	0		251891	Protein transport protein Sec16A OS=Homo sapiens OX=9606 GN=SEC16A PE=1 SV=4	FLIP IP/CBZ	SC16A
773	365	21941	Q9UKZ4|TEN1_HUMAN	23.2	0	1	0		305010	Teneurin-1 OS=Homo sapiens OX=9606 GN=TENM1 PE=1 SV=2	FLIP IP/CBZ	TEN1
774	411	166	Q96LA6|FCRL1_HUMAN	23.06	1	1	1	Beta-methylthiolation	46936	Fc receptor-like protein 1 OS=Homo sapiens OX=9606 GN=FCRL1 PE=1 SV=1	FLIP IP/CBZ	FCRL1
775	411	191	Q96RD9|FCRL5_HUMAN	23.06	1	1	1	Beta-methylthiolation	106437	Fc receptor-like protein 5 OS=Homo sapiens OX=9606 GN=FCRL5 PE=1 SV=3	FLIP IP/CBZ	FCRL5
776	409	17381	O94823|AT10B_HUMAN	22.01	2	1	1	Oxidation (M); Deamidation (NQ)	165390	Phospholipid-transporting ATPase VB OS=Homo sapiens OX=9606 GN=ATP10B PE=1 SV=2	FLIP IP/CBZ	AT10B
777	410	21308	P01730|CD4_HUMAN	21.99	6	1	1	Beta-methylthiolation; Deamidation (NQ)	51111	T-cell surface glycoprotein CD4 OS=Homo sapiens OX=9606 GN=CD4 PE=1 SV=1	FLIP IP/CBZ	CD4
778	412	1359	Q8NFD5|ARI1B_HUMAN	21.68	1	1	1	Oxidation (M); Deamidation (NQ)	236121	AT-rich interactive domain-containing protein 1B OS=Homo sapiens OX=9606 GN=ARID1B PE=1 SV=2	FLIP IP/CBZ	ARI1B
779	175	9613	Q86Y22|CONA1_HUMAN	21.51	3	1	1		51944	Collagen alpha-1(XXIII) chain OS=Homo sapiens OX=9606 GN=COL23A1 PE=1 SV=1	FLIP IP/CBZ	CONA1
780	413	17382	O14709|ZN197_HUMAN	21.47	1	1	1		118847	Zinc finger protein 197 OS=Homo sapiens OX=9606 GN=ZNF197 PE=2 SV=1	FLIP IP/CBZ	ZN197
781	416	21310	P18621|RL17_HUMAN	21.26	4	1	1		21397	60S ribosomal protein L17 OS=Homo sapiens OX=9606 GN=RPL17 PE=1 SV=3	FLIP IP/CBZ	RL17
782	414	21309	Q569K4|Z385B_HUMAN	21.26	4	1	1	Deamidation (NQ)	50407	Zinc finger protein 385B OS=Homo sapiens OX=9606 GN=ZNF385B PE=1 SV=1	FLIP IP/CBZ	Z385B
783	417	4831	Q8WZ74|CTTB2_HUMAN	21.11	1	1	1		181050	Cortactin-binding protein 2 OS=Homo sapiens OX=9606 GN=CTTNBP2 PE=1 SV=1	FLIP IP/CBZ	CTTB2
784	108	4893	Q96DT5|DYH11_HUMAN	20.96	0	1	1	Beta-methylthiolation	520374	Dynein axonemal heavy chain 11 OS=Homo sapiens OX=9606 GN=DNAH11 PE=1 SV=4	FLIP IP/CBZ	DYH11
785	420	179	Q12802|AKP13_HUMAN	20.68	0	1	1		307550	A-kinase anchor protein 13 OS=Homo sapiens OX=9606 GN=AKAP13 PE=1 SV=2	FLIP IP/CBZ	AKP13
786	421	145	Q6PK04|CC137_HUMAN	20.59	3	1	1		33231	Coiled-coil domain-containing protein 137 OS=Homo sapiens OX=9606 GN=CCDC137 PE=1 SV=1	FLIP IP/CBZ	CC137
787	188	17387	Q5K651|SAMD9_HUMAN	20.41	1	1	1	Beta-methylthiolation; Deamidation (NQ)	184280	Sterile alpha motif domain-containing protein 9 OS=Homo sapiens OX=9606 GN=SAMD9 PE=1 SV=1	FLIP IP/CBZ	SAMD9
788	298	1863	P53804|TTC3_HUMAN	20.23	0	1	0		229867	E3 ubiquitin-protein ligase TTC3 OS=Homo sapiens OX=9606 GN=TTC3 PE=1 SV=2	FLIP IP/CBZ	TTC3
789	347	2354	Q5VST9|OBSCN_HUMAN	20.23	0	1	0		868496	Obscurin OS=Homo sapiens OX=9606 GN=OBSCN PE=1 SV=3	FLIP IP/CBZ	OBSCN
790	190	1337	Q9H1H9|KI13A_HUMAN	20.15	1	1	1	Deamidation (NQ)	202307	Kinesin-like protein KIF13A OS=Homo sapiens OX=9606 GN=KIF13A PE=1 SV=2	FLIP IP/CBZ	KI13A

## Sheet: FLIP_IP_medium
	Protein Group	Protein ID	Accession	-10lgP	Coverage (%)	#Peptides	#Unique	PTM	Avg. Mass	Description	experiment	protein_names
372	1	2	P35527|K1C9_HUMAN	337.14	42	18	17	Oxidation (M); Deamidation (NQ); Dehydration; Pyro-glu from Q; Malonylation	62064	Keratin type I cytoskeletal 9 OS=Homo sapiens OX=9606 GN=KRT9 PE=1 SV=3	FLIP IP/medium	K1C9
373	2	3	P35908|K22E_HUMAN	313.71	39	15	12	Beta-methylthiolation; Oxidation (M); Deamidation (NQ); Dihydroxy; Mutation	65433	Keratin type II cytoskeletal 2 epidermal OS=Homo sapiens OX=9606 GN=KRT2 PE=1 SV=2	FLIP IP/medium	K22E
374	4	1	P04264|K2C1_HUMAN	311.47	30	17	14	Beta-methylthiolation; Oxidation (M); Deamidation (NQ); Aminoethylcysteine	66039	Keratin type II cytoskeletal 1 OS=Homo sapiens OX=9606 GN=KRT1 PE=1 SV=6	FLIP IP/medium	K2C1
375	3	4	P13645|K1C10_HUMAN	288.7	33	16	12	Beta-methylthiolation; Oxidation (M); Deamidation (NQ); Dehydration	58827	Keratin type I cytoskeletal 10 OS=Homo sapiens OX=9606 GN=KRT10 PE=1 SV=6	FLIP IP/medium	K1C10
376	7	6	Q86YZ3|HORN_HUMAN	222.82	5	6	6	Deamidation (NQ)	282389	Hornerin OS=Homo sapiens OX=9606 GN=HRNR PE=1 SV=2	FLIP IP/medium	HORN
377	18	5	P05783|K1C18_HUMAN	206	18	6	5	Oxidation (M)	48058	Keratin type I cytoskeletal 18 OS=Homo sapiens OX=9606 GN=KRT18 PE=1 SV=2	FLIP IP/medium	K1C18
378	5	29	Q14790|CASP8_HUMAN	200.2	30	11	10	Beta-methylthiolation; Oxidation (M); Deamidation (NQ)	55391	Caspase-8 OS=Homo sapiens OX=9606 GN=CASP8 PE=1 SV=1	FLIP IP/medium	CASP8
379	16	31	P51659|DHB4_HUMAN	198.39	10	5	5	Oxidation (M)	79686	Peroxisomal multifunctional enzyme type 2 OS=Homo sapiens OX=9606 GN=HSD17B4 PE=1 SV=3	FLIP IP/medium	DHB4
380	36	28	Q15233|NONO_HUMAN	167.98	18	5	5	Oxidation (M)	54232	Non-POU domain-containing octamer-binding protein OS=Homo sapiens OX=9606 GN=NONO PE=1 SV=4	FLIP IP/medium	NONO
381	26	11	P63261|ACTG_HUMAN	165.45	17	6	1	Oxidation (M)	41793	Actin cytoplasmic 2 OS=Homo sapiens OX=9606 GN=ACTG1 PE=1 SV=1	FLIP IP/medium	ACTG
382	26	10	P60709|ACTB_HUMAN	165.45	17	6	1	Oxidation (M)	41737	Actin cytoplasmic 1 OS=Homo sapiens OX=9606 GN=ACTB PE=1 SV=1	FLIP IP/medium	ACTB
383	8	59	P19338|NUCL_HUMAN	157.19	11	7	7	Acetylation (N-term); Methyl ester; Carbamidomethylation (DHKE X@N-term)	76615	Nucleolin OS=Homo sapiens OX=9606 GN=NCL PE=1 SV=3	FLIP IP/medium	NUCL
384	34	168	P05141|ADT2_HUMAN	143.9	22	6	3	Acetylation (K); Formylation (Protein N-term); Mutation	32852	ADP/ATP translocase 2 OS=Homo sapiens OX=9606 GN=SLC25A5 PE=1 SV=7	FLIP IP/medium	ADT2
385	57	23	P67809|YBOX1_HUMAN	138.37	11	3	3	Mutation	35924	Y-box-binding protein 1 OS=Homo sapiens OX=9606 GN=YBX1 PE=1 SV=3	FLIP IP/medium	YBOX1
386	22	16	P0CG38|POTEI_HUMAN	136.82	4	4	0		121282	POTE ankyrin domain family member I OS=Homo sapiens OX=9606 GN=POTEI PE=3 SV=1	FLIP IP/medium	POTEI
387	28	15	A5A3E0|POTEF_HUMAN	136.82	4	4	0		121444	POTE ankyrin domain family member F OS=Homo sapiens OX=9606 GN=POTEF PE=1 SV=2	FLIP IP/medium	POTEF
388	45	21	P05787|K2C8_HUMAN	133.86	7	4	1		53704	Keratin type II cytoskeletal 8 OS=Homo sapiens OX=9606 GN=KRT8 PE=1 SV=7	FLIP IP/medium	K2C8
389	39	286	P08238|HS90B_HUMAN	132.19	9	4	4	Phosphorylation (STY)	83264	Heat shock protein HSP 90-beta OS=Homo sapiens OX=9606 GN=HSP90AB1 PE=1 SV=4	FLIP IP/medium	HS90B
390	33	33	P68032|ACTC_HUMAN	131.83	13	5	1	Oxidation (M)	42019	Actin alpha cardiac muscle 1 OS=Homo sapiens OX=9606 GN=ACTC1 PE=1 SV=1	FLIP IP/medium	ACTC
391	37	24	P11142|HSP7C_HUMAN	131.24	9	4	4	Oxidation (M); Deamidation (NQ); Methyl ester	70898	Heat shock cognate 71 kDa protein OS=Homo sapiens OX=9606 GN=HSPA8 PE=1 SV=1	FLIP IP/medium	HSP7C
392	27	662	P11021|BIP_HUMAN	131.05	10	5	5	Oxidation (M); Acetylation (K); Acetylation (Protein N-term); Phosphorylation (STY); Mutation	72333	Endoplasmic reticulum chaperone BiP OS=Homo sapiens OX=9606 GN=HSPA5 PE=1 SV=2	FLIP IP/medium	BIP
393	59	6239	P10809|CH60_HUMAN	129.46	10	3	3	Methyl ester; Phosphorylation (STY); Mutation	61055	60 kDa heat shock protein mitochondrial OS=Homo sapiens OX=9606 GN=HSPD1 PE=1 SV=2	FLIP IP/medium	CH60
394	71	7	P62269|RS18_HUMAN	127.26	25	4	3	Oxidation (M)	17719	40S ribosomal protein S18 OS=Homo sapiens OX=9606 GN=RPS18 PE=1 SV=3	FLIP IP/medium	RS18
395	12	8	P13647|K2C5_HUMAN	126.35	6	5	1	Beta-methylthiolation; Dihydroxy	62378	Keratin type II cytoskeletal 5 OS=Homo sapiens OX=9606 GN=KRT5 PE=1 SV=3	FLIP IP/medium	K2C5
396	20	20	P02538|K2C6A_HUMAN	122.27	9	6	0	Beta-methylthiolation; Acetylation (N-term); Hydroxylation; Dihydroxy	60045	Keratin type II cytoskeletal 6A OS=Homo sapiens OX=9606 GN=KRT6A PE=1 SV=3	FLIP IP/medium	K2C6A
397	21	18	P04259|K2C6B_HUMAN	122.27	9	6	0	Beta-methylthiolation; Acetylation (N-term); Hydroxylation; Dihydroxy	60067	Keratin type II cytoskeletal 6B OS=Homo sapiens OX=9606 GN=KRT6B PE=1 SV=5	FLIP IP/medium	K2C6B
398	97	25	P61978|HNRPK_HUMAN	119.55	9	3	3	Oxidation (M); Phosphorylation (STY)	50976	Heterogeneous nuclear ribonucleoprotein K OS=Homo sapiens OX=9606 GN=HNRNPK PE=1 SV=1	FLIP IP/medium	HNRPK
399	46	12	P06748|NPM_HUMAN	115.05	28	5	5	Oxidation (M); Methyl ester	32575	Nucleophosmin OS=Homo sapiens OX=9606 GN=NPM1 PE=1 SV=2	FLIP IP/medium	NPM
400	52	99	Q9NVI7|ATD3A_HUMAN	114.27	12	5	1	Oxidation (M); Deamidation (NQ)	71369	ATPase family AAA domain-containing protein 3A OS=Homo sapiens OX=9606 GN=ATAD3A PE=1 SV=2	FLIP IP/medium	ATD3A
401	53	115	P12236|ADT3_HUMAN	104.84	10	3	0		32866	ADP/ATP translocase 3 OS=Homo sapiens OX=9606 GN=SLC25A6 PE=1 SV=4	FLIP IP/medium	ADT3
402	48	53	Q86UE4|LYRIC_HUMAN	99.32	5	2	2	Formylation	63837	Protein LYRIC OS=Homo sapiens OX=9606 GN=MTDH PE=1 SV=2	FLIP IP/medium	LYRIC
403	101	17	Q02878|RL6_HUMAN	99.28	7	2	2		32728	60S ribosomal protein L6 OS=Homo sapiens OX=9606 GN=RPL6 PE=1 SV=3	FLIP IP/medium	RL6
404	17	877	Q92945|FUBP2_HUMAN	98.28	7	3	3	Formylation; Methyl ester; Replacement of 2 protons by nickel	73115	Far upstream element-binding protein 2 OS=Homo sapiens OX=9606 GN=KHSRP PE=1 SV=4	FLIP IP/medium	FUBP2
405	184	1327	P62913|RL11_HUMAN	97.2	11	2	2	Formylation	20252	60S ribosomal protein L11 OS=Homo sapiens OX=9606 GN=RPL11 PE=1 SV=2	FLIP IP/medium	RL11
406	496	10091	P06576|ATPB_HUMAN	95.56	4	1	1	Oxidation (M)	56560	ATP synthase subunit beta mitochondrial OS=Homo sapiens OX=9606 GN=ATP5F1B PE=1 SV=3	FLIP IP/medium	ATPB
407	13	9	P78527|PRKDC_HUMAN	93.84	1	6	6		469093	DNA-dependent protein kinase catalytic subunit OS=Homo sapiens OX=9606 GN=PRKDC PE=1 SV=3	FLIP IP/medium	PRKDC
408	99	390	P12235|ADT1_HUMAN	92.8	7	2	0		33065	ADP/ATP translocase 1 OS=Homo sapiens OX=9606 GN=SLC25A4 PE=1 SV=4	FLIP IP/medium	ADT1
409	180	78	P62750|RL23A_HUMAN	92.71	13	2	2		17695	60S ribosomal protein L23a OS=Homo sapiens OX=9606 GN=RPL23A PE=1 SV=1	FLIP IP/medium	RL23A
410	77	38	Q5D862|FILA2_HUMAN	92.35	1	1	1		248072	Filaggrin-2 OS=Homo sapiens OX=9606 GN=FLG2 PE=1 SV=1	FLIP IP/medium	FILA2
411	47	10183	P38646|GRP75_HUMAN	92.27	11	4	4	Beta-methylthiolation; Deamidation (NQ); Acetylation (K); Carbamylation; Methyl ester; Mutation	73681	Stress-70 protein mitochondrial OS=Homo sapiens OX=9606 GN=HSPA9 PE=1 SV=2	FLIP IP/medium	GRP75
412	55	98	Q5T2N8|ATD3C_HUMAN	88.96	14	4	0	Oxidation (M)	46380	ATPase family AAA domain-containing protein 3C OS=Homo sapiens OX=9606 GN=ATAD3C PE=2 SV=2	FLIP IP/medium	ATD3C
413	41	52	Q5T9A4|ATD3B_HUMAN	88.52	10	5	1	Oxidation (M); Deamidation (NQ)	72573	ATPase family AAA domain-containing protein 3B OS=Homo sapiens OX=9606 GN=ATAD3B PE=1 SV=1	FLIP IP/medium	ATD3B
414	58	29177	P05387|RLA2_HUMAN	88.32	24	2	2		11665	60S acidic ribosomal protein P2 OS=Homo sapiens OX=9606 GN=RPLP2 PE=1 SV=1	FLIP IP/medium	RLA2
415	188	36	P23396|RS3_HUMAN	87.96	5	1	1		26688	40S ribosomal protein S3 OS=Homo sapiens OX=9606 GN=RPS3 PE=1 SV=2	FLIP IP/medium	RS3
416	35	22	O95678|K2C75_HUMAN	87.45	3	2	0	Beta-methylthiolation; Dihydroxy	59560	Keratin type II cytoskeletal 75 OS=Homo sapiens OX=9606 GN=KRT75 PE=1 SV=2	FLIP IP/medium	K2C75
417	103	10424	P68366|TBA4A_HUMAN	87.05	6	2	0		49924	Tubulin alpha-4A chain OS=Homo sapiens OX=9606 GN=TUBA4A PE=1 SV=1	FLIP IP/medium	TBA4A
418	104	25204	Q9NY65|TBA8_HUMAN	87.05	6	2	0		50094	Tubulin alpha-8 chain OS=Homo sapiens OX=9606 GN=TUBA8 PE=1 SV=1	FLIP IP/medium	TBA8
419	61	54	Q08J23|NSUN2_HUMAN	85.85	4	2	2	Mutation	86471	RNA cytosine C(5)-methyltransferase NSUN2 OS=Homo sapiens OX=9606 GN=NSUN2 PE=1 SV=2	FLIP IP/medium	NSUN2
420	38	83	P08727|K1C19_HUMAN	85.7	6	3	1	Dehydration	44106	Keratin type I cytoskeletal 19 OS=Homo sapiens OX=9606 GN=KRT19 PE=1 SV=4	FLIP IP/medium	K1C19
421	9	220	P01857|IGHG1_HUMAN	85.58	17	8	1	Deamidation (NQ); Dehydration; Carboxylation (DKW); 2-amino-3-oxo-butanoic_acid; Mutation	36106	Immunoglobulin heavy constant gamma 1 OS=Homo sapiens OX=9606 GN=IGHG1 PE=1 SV=1	FLIP IP/medium	IGHG1
422	9	224	P0DOX5|IGG1_HUMAN	85.58	12	8	1	Deamidation (NQ); Dehydration; Carboxylation (DKW); 2-amino-3-oxo-butanoic_acid; Mutation	49329	Immunoglobulin gamma-1 heavy chain OS=Homo sapiens OX=9606 PE=1 SV=2	FLIP IP/medium	IGG1
423	497	51	P37059|DHB2_HUMAN	85.52	4	1	1	Oxidation (M)	42785	17-beta-hydroxysteroid dehydrogenase type 2 OS=Homo sapiens OX=9606 GN=HSD17B2 PE=1 SV=1	FLIP IP/medium	DHB2
424	110	41	P60842|IF4A1_HUMAN	85.37	8	2	2	Oxidation (M); Sulphone	46154	Eukaryotic initiation factor 4A-I OS=Homo sapiens OX=9606 GN=EIF4A1 PE=1 SV=1	FLIP IP/medium	IF4A1
425	72	44	P13646|K1C13_HUMAN	84.27	4	2	0	Deamidation (NQ)	49588	Keratin type I cytoskeletal 13 OS=Homo sapiens OX=9606 GN=KRT13 PE=1 SV=4	FLIP IP/medium	K1C13
426	98	93	Q2M2I5|K1C24_HUMAN	84.27	3	2	0	Deamidation (NQ)	55087	Keratin type I cytoskeletal 24 OS=Homo sapiens OX=9606 GN=KRT24 PE=1 SV=1	FLIP IP/medium	K1C24
427	74	6380	P11166|GTR1_HUMAN	84.22	3	1	1		54084	Solute carrier family 2 facilitated glucose transporter member 1 OS=Homo sapiens OX=9606 GN=SLC2A1 PE=1 SV=2	FLIP IP/medium	GTR1
428	76	55	Q9BYX7|ACTBM_HUMAN	83.67	3	1	0		42016	Putative beta-actin-like protein 3 OS=Homo sapiens OX=9606 GN=POTEKP PE=5 SV=1	FLIP IP/medium	ACTBM
429	56	408	P17844|DDX5_HUMAN	83.64	7	5	3	Oxidation (M); Methyl ester; Phosphorylation (STY)	69148	Probable ATP-dependent RNA helicase DDX5 OS=Homo sapiens OX=9606 GN=DDX5 PE=1 SV=1	FLIP IP/medium	DDX5
430	79	50	Q14697|GANAB_HUMAN	83.37	2	1	1		106874	Neutral alpha-glucosidase AB OS=Homo sapiens OX=9606 GN=GANAB PE=1 SV=3	FLIP IP/medium	GANAB
431	14	249	P01860|IGHG3_HUMAN	82.5	13	7	0	Deamidation (NQ); Dehydration; Carboxylation (DKW); Mutation	41287	Immunoglobulin heavy constant gamma 3 OS=Homo sapiens OX=9606 GN=IGHG3 PE=1 SV=2	FLIP IP/medium	IGHG3
432	498	56	O75874|IDHC_HUMAN	82.05	4	1	1	Oxidation (M)	46659	Isocitrate dehydrogenase [NADP] cytoplasmic OS=Homo sapiens OX=9606 GN=IDH1 PE=1 SV=2	FLIP IP/medium	IDHC
433	499	49	P47914|RL29_HUMAN	79.24	9	1	1		17752	60S ribosomal protein L29 OS=Homo sapiens OX=9606 GN=RPL29 PE=1 SV=2	FLIP IP/medium	RL29
434	100	48	P61353|RL27_HUMAN	78.99	15	2	2	Oxidation (M)	15798	60S ribosomal protein L27 OS=Homo sapiens OX=9606 GN=RPL27 PE=1 SV=2	FLIP IP/medium	RL27
435	54	86	Q04695|K1C17_HUMAN	78.77	5	3	0	Dehydration	48106	Keratin type I cytoskeletal 17 OS=Homo sapiens OX=9606 GN=KRT17 PE=1 SV=2	FLIP IP/medium	K1C17
436	15	246	P01859|IGHG2_HUMAN	75.82	8	5	0	Dehydration; Mutation	35901	Immunoglobulin heavy constant gamma 2 OS=Homo sapiens OX=9606 GN=IGHG2 PE=1 SV=2	FLIP IP/medium	IGHG2
437	500	21242	P62241|RS8_HUMAN	75.03	6	1	1		24205	40S ribosomal protein S8 OS=Homo sapiens OX=9606 GN=RPS8 PE=1 SV=2	FLIP IP/medium	RS8
438	23	30	Q9BQG0|MBB1A_HUMAN	74.49	2	2	2	Oxidation (M); Deamidation (NQ)	148854	Myb-binding protein 1A OS=Homo sapiens OX=9606 GN=MYBBP1A PE=1 SV=2	FLIP IP/medium	MBB1A
439	185	33418	Q9H0C2|ADT4_HUMAN	73.68	4	1	0		35022	ADP/ATP translocase 4 OS=Homo sapiens OX=9606 GN=SLC25A31 PE=1 SV=1	FLIP IP/medium	ADT4
440	181	26	Q13501|SQSTM_HUMAN	72.62	6	2	2		47687	Sequestosome-1 OS=Homo sapiens OX=9606 GN=SQSTM1 PE=1 SV=1	FLIP IP/medium	SQSTM
441	78	58	P61026|RAB10_HUMAN	71.53	6	1	1		22541	Ras-related protein Rab-10 OS=Homo sapiens OX=9606 GN=RAB10 PE=1 SV=1	FLIP IP/medium	RAB10
442	73	66	P16520|GBB3_HUMAN	71.26	4	2	0		37221	Guanine nucleotide-binding protein G(I)/G(S)/G(T) subunit beta-3 OS=Homo sapiens OX=9606 GN=GNB3 PE=1 SV=1	FLIP IP/medium	GBB3
443	102	64	P62873|GBB1_HUMAN	71.26	4	2	0		37377	Guanine nucleotide-binding protein G(I)/G(S)/G(T) subunit beta-1 OS=Homo sapiens OX=9606 GN=GNB1 PE=1 SV=3	FLIP IP/medium	GBB1
444	501	21244	P19105|ML12A_HUMAN	71.16	6	1	1		19794	Myosin regulatory light chain 12A OS=Homo sapiens OX=9606 GN=MYL12A PE=1 SV=2	FLIP IP/medium	ML12A
445	501	21245	O14950|ML12B_HUMAN	71.16	6	1	1		19779	Myosin regulatory light chain 12B OS=Homo sapiens OX=9606 GN=MYL12B PE=1 SV=2	FLIP IP/medium	ML12B
446	42	43	Q32MZ4|LRRF1_HUMAN	70.09	2	1	1		89253	Leucine-rich repeat flightless-interacting protein 1 OS=Homo sapiens OX=9606 GN=LRRFIP1 PE=1 SV=2	FLIP IP/medium	LRRF1
447	109	57	Q9NS69|TOM22_HUMAN	69.31	8	1	1	Oxidation (M)	15522	Mitochondrial import receptor subunit TOM22 homolog OS=Homo sapiens OX=9606 GN=TOMM22 PE=1 SV=3	FLIP IP/medium	TOM22
448	24	247	P01861|IGHG4_HUMAN	67.83	8	4	0	Deamidation (NQ); Carboxylation (DKW)	35941	Immunoglobulin heavy constant gamma 4 OS=Homo sapiens OX=9606 GN=IGHG4 PE=1 SV=1	FLIP IP/medium	IGHG4
449	502	60	P60468|SC61B_HUMAN	66.33	16	1	1		9974	Protein transport protein Sec61 subunit beta OS=Homo sapiens OX=9606 GN=SEC61B PE=1 SV=2	FLIP IP/medium	SC61B
450	503	62	P16442|BGAT_HUMAN	65.27	3	1	1		40934	Histo-blood group ABO system transferase OS=Homo sapiens OX=9606 GN=ABO PE=1 SV=2	FLIP IP/medium	BGAT
451	75	10224	Q6UVK1|CSPG4_HUMAN	64.83	1	1	1		250534	Chondroitin sulfate proteoglycan 4 OS=Homo sapiens OX=9606 GN=CSPG4 PE=1 SV=2	FLIP IP/medium	CSPG4
452	40	45	P62701|RS4X_HUMAN	64.41	10	3	3		29598	40S ribosomal protein S4 X isoform OS=Homo sapiens OX=9606 GN=RPS4X PE=1 SV=2	FLIP IP/medium	RS4X
453	182	77	P46776|RL27A_HUMAN	64.35	12	2	2		16561	60S ribosomal protein L27a OS=Homo sapiens OX=9606 GN=RPL27A PE=1 SV=2	FLIP IP/medium	RL27A
454	60	61	P33991|MCM4_HUMAN	61.96	2	1	1	Oxidation (M)	96558	DNA replication licensing factor MCM4 OS=Homo sapiens OX=9606 GN=MCM4 PE=1 SV=5	FLIP IP/medium	MCM4
455	183	101	P62937|PPIA_HUMAN	61.12	10	2	2		18012	Peptidyl-prolyl cis-trans isomerase A OS=Homo sapiens OX=9606 GN=PPIA PE=1 SV=2	FLIP IP/medium	PPIA
456	504	25210	Q9Y3U8|RL36_HUMAN	61.01	10	1	1	Oxidation (M)	12254	60S ribosomal protein L36 OS=Homo sapiens OX=9606 GN=RPL36 PE=1 SV=3	FLIP IP/medium	RL36
457	105	809	Q92841|DDX17_HUMAN	60.99	3	2	0	Oxidation (M)	80273	Probable ATP-dependent RNA helicase DDX17 OS=Homo sapiens OX=9606 GN=DDX17 PE=1 SV=2	FLIP IP/medium	DDX17
458	186	37	O76014|KRT37_HUMAN	60.84	3	2	0		49747	Keratin type I cuticular Ha7 OS=Homo sapiens OX=9606 GN=KRT37 PE=1 SV=3	FLIP IP/medium	KRT37
459	186	39	O76015|KRT38_HUMAN	60.84	3	2	0		50480	Keratin type I cuticular Ha8 OS=Homo sapiens OX=9606 GN=KRT38 PE=1 SV=3	FLIP IP/medium	KRT38
460	111	35	P08779|K1C16_HUMAN	57.34	3	2	1		51268	Keratin type I cytoskeletal 16 OS=Homo sapiens OX=9606 GN=KRT16 PE=1 SV=4	FLIP IP/medium	K1C16
461	505	67	P20674|COX5A_HUMAN	56.8	9	1	1		16762	Cytochrome c oxidase subunit 5A mitochondrial OS=Homo sapiens OX=9606 GN=COX5A PE=1 SV=2	FLIP IP/medium	COX5A
462	508	68	P40429|RL13A_HUMAN	55	4	1	1		23577	60S ribosomal protein L13a OS=Homo sapiens OX=9606 GN=RPL13A PE=1 SV=2	FLIP IP/medium	RL13A
463	506	21232	P45880|VDAC2_HUMAN	53.22	3	1	1		31567	Voltage-dependent anion-selective channel protein 2 OS=Homo sapiens OX=9606 GN=VDAC2 PE=1 SV=2	FLIP IP/medium	VDAC2
464	106	40	Q5XKE5|K2C79_HUMAN	52.91	2	1	0		57836	Keratin type II cytoskeletal 79 OS=Homo sapiens OX=9606 GN=KRT79 PE=1 SV=2	FLIP IP/medium	K2C79
465	507	21222	Q06830|PRDX1_HUMAN	52.54	5	1	1		22110	Peroxiredoxin-1 OS=Homo sapiens OX=9606 GN=PRDX1 PE=1 SV=1	FLIP IP/medium	PRDX1
466	187	10103	Q562R1|ACTBL_HUMAN	52.32	2	1	0	Oxidation (M)	42003	Beta-actin-like protein 2 OS=Homo sapiens OX=9606 GN=ACTBL2 PE=1 SV=2	FLIP IP/medium	ACTBL
467	511	21252	P25705|ATPA_HUMAN	51.09	2	1	1		59751	ATP synthase subunit alpha mitochondrial OS=Homo sapiens OX=9606 GN=ATP5F1A PE=1 SV=1	FLIP IP/medium	ATPA
468	509	17372	P51149|RAB7A_HUMAN	50.93	5	1	1		23490	Ras-related protein Rab-7a OS=Homo sapiens OX=9606 GN=RAB7A PE=1 SV=1	FLIP IP/medium	RAB7A
469	510	4810	P16403|H12_HUMAN	50.39	6	1	1		21365	Histone H1.2 OS=Homo sapiens OX=9606 GN=H1-2 PE=1 SV=2	FLIP IP/medium	H12
470	510	4812	P10412|H14_HUMAN	50.39	5	1	1		21865	Histone H1.4 OS=Homo sapiens OX=9606 GN=H1-4 PE=1 SV=2	FLIP IP/medium	H14
471	512	69	P61803|DAD1_HUMAN	49.65	9	1	1		12497	Dolichyl-diphosphooligosaccharide--protein glycosyltransferase subunit DAD1 OS=Homo sapiens OX=9606 GN=DAD1 PE=1 SV=3	FLIP IP/medium	DAD1
472	107	76	Q86Y46|K2C73_HUMAN	47.65	1	1	0	Beta-methylthiolation	58923	Keratin type II cytoskeletal 73 OS=Homo sapiens OX=9606 GN=KRT73 PE=1 SV=1	FLIP IP/medium	K2C73
473	193	82	P46779|RL28_HUMAN	47.63	10	2	2	Deamidation (NQ)	15747	60S ribosomal protein L28 OS=Homo sapiens OX=9606 GN=RPL28 PE=1 SV=3	FLIP IP/medium	RL28
474	190	72	Q16629|SRSF7_HUMAN	47.2	4	1	1	Beta-methylthiolation	27367	Serine/arginine-rich splicing factor 7 OS=Homo sapiens OX=9606 GN=SRSF7 PE=1 SV=1	FLIP IP/medium	SRSF7
475	513	21267	P46781|RS9_HUMAN	46.3	5	1	1		22591	40S ribosomal protein S9 OS=Homo sapiens OX=9606 GN=RPS9 PE=1 SV=3	FLIP IP/medium	RS9
476	116	469	O60518|RNBP6_HUMAN	46.26	3	3	1	Oxidation (M)	124713	Ran-binding protein 6 OS=Homo sapiens OX=9606 GN=RANBP6 PE=1 SV=2	FLIP IP/medium	RNBP6
477	515	79	Q9NX63|MIC19_HUMAN	45.93	4	1	1		26152	MICOS complex subunit MIC19 OS=Homo sapiens OX=9606 GN=CHCHD3 PE=1 SV=1	FLIP IP/medium	MIC19
478	189	6219	P0DMV8|HS71A_HUMAN	45.74	2	1	1		70052	Heat shock 70 kDa protein 1A OS=Homo sapiens OX=9606 GN=HSPA1A PE=1 SV=1	FLIP IP/medium	HS71A
479	189	6218	P0DMV9|HS71B_HUMAN	45.74	2	1	1		70052	Heat shock 70 kDa protein 1B OS=Homo sapiens OX=9606 GN=HSPA1B PE=1 SV=1	FLIP IP/medium	HS71B
480	514	29187	P67936|TPM4_HUMAN	45.27	4	1	1		28522	Tropomyosin alpha-4 chain OS=Homo sapiens OX=9606 GN=TPM4 PE=1 SV=3	FLIP IP/medium	TPM4
481	514	33419	P07951|TPM2_HUMAN	45.27	4	1	1		32851	Tropomyosin beta chain OS=Homo sapiens OX=9606 GN=TPM2 PE=1 SV=1	FLIP IP/medium	TPM2
482	514	29181	P09493|TPM1_HUMAN	45.27	4	1	1		32709	Tropomyosin alpha-1 chain OS=Homo sapiens OX=9606 GN=TPM1 PE=1 SV=2	FLIP IP/medium	TPM1
483	514	29388	P06753|TPM3_HUMAN	45.27	4	1	1		32950	Tropomyosin alpha-3 chain OS=Homo sapiens OX=9606 GN=TPM3 PE=1 SV=2	FLIP IP/medium	TPM3
484	191	81	P37108|SRP14_HUMAN	45.07	10	1	1		14570	Signal recognition particle 14 kDa protein OS=Homo sapiens OX=9606 GN=SRP14 PE=1 SV=2	FLIP IP/medium	SRP14
485	195	95	P26641|EF1G_HUMAN	44.46	3	2	2		50119	Elongation factor 1-gamma OS=Homo sapiens OX=9606 GN=EEF1G PE=1 SV=3	FLIP IP/medium	EF1G
486	516	70	P55011|S12A2_HUMAN	44.44	1	1	1		131447	Solute carrier family 12 member 2 OS=Homo sapiens OX=9606 GN=SLC12A2 PE=1 SV=1	FLIP IP/medium	S12A2
487	517	74	P39019|RS19_HUMAN	44.22	7	1	1	Oxidation (M); Deamidation (NQ)	16060	40S ribosomal protein S19 OS=Homo sapiens OX=9606 GN=RPS19 PE=1 SV=2	FLIP IP/medium	RS19
488	192	33420	A0A075B6Q5|HV364_HUMAN	43.73	11	1	1	Beta-methylthiolation	12891	Immunoglobulin heavy variable 3-64 OS=Homo sapiens OX=9606 GN=IGHV3-64 PE=3 SV=1	FLIP IP/medium	HV364
489	518	6148	Q32P51|RA1L2_HUMAN	43.63	3	1	1	Oxidation (M)	34225	Heterogeneous nuclear ribonucleoprotein A1-like 2 OS=Homo sapiens OX=9606 GN=HNRNPA1L2 PE=2 SV=2	FLIP IP/medium	RA1L2
490	518	6149	P09651|ROA1_HUMAN	43.63	3	1	1	Oxidation (M)	38747	Heterogeneous nuclear ribonucleoprotein A1 OS=Homo sapiens OX=9606 GN=HNRNPA1 PE=1 SV=5	FLIP IP/medium	ROA1
491	197	112	P49454|CENPF_HUMAN	43.61	1	2	1		357527	Centromere protein F OS=Homo sapiens OX=9606 GN=CENPF PE=1 SV=3	FLIP IP/medium	CENPF
492	108	1791	P49327|FAS_HUMAN	43.42	1	1	1	Oxidation (M)	273424	Fatty acid synthase OS=Homo sapiens OX=9606 GN=FASN PE=1 SV=3	FLIP IP/medium	FASN
493	519	71	P27824|CALX_HUMAN	43.27	2	1	1		67568	Calnexin OS=Homo sapiens OX=9606 GN=CANX PE=1 SV=2	FLIP IP/medium	CALX
494	62	104	Q5M775|CYTSB_HUMAN	42.57	2	3	2	Deamidation (NQ)	118585	Cytospin-B OS=Homo sapiens OX=9606 GN=SPECC1 PE=1 SV=1	FLIP IP/medium	CYTSB
495	520	17699	P16401|H15_HUMAN	42.31	5	1	1		22580	Histone H1.5 OS=Homo sapiens OX=9606 GN=H1-5 PE=1 SV=3	FLIP IP/medium	H15
496	521	21238	P07814|SYEP_HUMAN	42.23	1	1	1	Oxidation (M)	170590	Bifunctional glutamate/proline--tRNA ligase OS=Homo sapiens OX=9606 GN=EPRS1 PE=1 SV=5	FLIP IP/medium	SYEP
497	522	21251	P61254|RL26_HUMAN	41.1	6	1	1		17258	60S ribosomal protein L26 OS=Homo sapiens OX=9606 GN=RPL26 PE=1 SV=1	FLIP IP/medium	RL26
498	522	25211	Q9UNX3|RL26L_HUMAN	41.1	6	1	1		17256	60S ribosomal protein L26-like 1 OS=Homo sapiens OX=9606 GN=RPL26L1 PE=1 SV=1	FLIP IP/medium	RL26L
499	523	97	Q5JNZ5|RS26L_HUMAN	40.98	8	1	1		13002	Putative 40S ribosomal protein S26-like 1 OS=Homo sapiens OX=9606 GN=RPS26P11 PE=5 SV=1	FLIP IP/medium	RS26L
500	523	96	P62854|RS26_HUMAN	40.98	8	1	1		13015	40S ribosomal protein S26 OS=Homo sapiens OX=9606 GN=RPS26 PE=1 SV=3	FLIP IP/medium	RS26
501	524	5382	P35579|MYH9_HUMAN	40.06	1	1	1	Oxidation (M)	226530	Myosin-9 OS=Homo sapiens OX=9606 GN=MYH9 PE=1 SV=4	FLIP IP/medium	MYH9
502	525	21273	P62805|H4_HUMAN	39.45	8	1	1		11367	Histone H4 OS=Homo sapiens OX=9606 GN=H4C1 PE=1 SV=2	FLIP IP/medium	H4
503	526	94	P30536|TSPO_HUMAN	38.6	5	1	1		18828	Translocator protein OS=Homo sapiens OX=9606 GN=TSPO PE=1 SV=3	FLIP IP/medium	TSPO
504	114	234	Q8WWL7|CCNB3_HUMAN	37.95	0	2	0		157915	G2/mitotic-specific cyclin-B3 OS=Homo sapiens OX=9606 GN=CCNB3 PE=1 SV=2	FLIP IP/medium	CCNB3
505	237	838	O15399|NMDE4_HUMAN	37.9	1	2	0		143752	Glutamate receptor ionotropic NMDA 2D OS=Homo sapiens OX=9606 GN=GRIN2D PE=1 SV=2	FLIP IP/medium	NMDE4
506	210	236	Q8TF30|WHAMM_HUMAN	37.18	1	2	0		90924	WASP homolog-associated protein with actin membranes and microtubules OS=Homo sapiens OX=9606 GN=WHAMM PE=1 SV=2	FLIP IP/medium	WHAMM
507	210	2001	A4UGR9|XIRP2_HUMAN	37.18	0	2	0		382302	Xin actin-binding repeat-containing protein 2 OS=Homo sapiens OX=9606 GN=XIRP2 PE=1 SV=2	FLIP IP/medium	XIRP2
508	527	103	Q6NXT2|H3C_HUMAN	36.78	7	1	1		15214	Histone H3.3C OS=Homo sapiens OX=9606 GN=H3-5 PE=1 SV=3	FLIP IP/medium	H3C
509	194	1399	Q99456|K1C12_HUMAN	35.74	2	1	0		53511	Keratin type I cytoskeletal 12 OS=Homo sapiens OX=9606 GN=KRT12 PE=1 SV=1	FLIP IP/medium	K1C12
510	213	2064	Q2TBE0|C19L2_HUMAN	35.16	2	2	1		103787	CWF19-like protein 2 OS=Homo sapiens OX=9606 GN=CWF19L2 PE=1 SV=4	FLIP IP/medium	C19L2
511	528	33422	P30050|RL12_HUMAN	34.75	5	1	1		17819	60S ribosomal protein L12 OS=Homo sapiens OX=9606 GN=RPL12 PE=1 SV=1	FLIP IP/medium	RL12
512	529	106	P42766|RL35_HUMAN	34.09	7	1	1		14551	60S ribosomal protein L35 OS=Homo sapiens OX=9606 GN=RPL35 PE=1 SV=2	FLIP IP/medium	RL35
513	270	342	Q8IXJ9|ASXL1_HUMAN	32.38	2	2	1	Deamidation (NQ)	165431	Polycomb group protein ASXL1 OS=Homo sapiens OX=9606 GN=ASXL1 PE=1 SV=4	FLIP IP/medium	ASXL1
514	530	102	Q05639|EF1A2_HUMAN	32.23	2	1	1		50470	Elongation factor 1-alpha 2 OS=Homo sapiens OX=9606 GN=EEF1A2 PE=1 SV=1	FLIP IP/medium	EF1A2
515	532	124	Q96KK5|H2A1H_HUMAN	31.74	5	1	1		13906	Histone H2A type 1-H OS=Homo sapiens OX=9606 GN=H2AC12 PE=1 SV=3	FLIP IP/medium	H2A1H
516	532	123	Q71UI9|H2AV_HUMAN	31.74	5	1	1		13509	Histone H2A.V OS=Homo sapiens OX=9606 GN=H2AZ2 PE=1 SV=3	FLIP IP/medium	H2AV
517	532	122	Q99878|H2A1J_HUMAN	31.74	5	1	1		13936	Histone H2A type 1-J OS=Homo sapiens OX=9606 GN=H2AC14 PE=1 SV=3	FLIP IP/medium	H2A1J
518	532	121	P0C0S5|H2AZ_HUMAN	31.74	5	1	1		13553	Histone H2A.Z OS=Homo sapiens OX=9606 GN=H2AZ1 PE=1 SV=2	FLIP IP/medium	H2AZ
519	532	126	Q9BTM1|H2AJ_HUMAN	31.74	5	1	1		14019	Histone H2A.J OS=Homo sapiens OX=9606 GN=H2AJ PE=1 SV=1	FLIP IP/medium	H2AJ
520	532	125	Q16777|H2A2C_HUMAN	31.74	5	1	1		13988	Histone H2A type 2-C OS=Homo sapiens OX=9606 GN=H2AC20 PE=1 SV=4	FLIP IP/medium	H2A2C
521	532	132	Q6FI13|H2A2A_HUMAN	31.74	5	1	1		14095	Histone H2A type 2-A OS=Homo sapiens OX=9606 GN=H2AC18 PE=1 SV=3	FLIP IP/medium	H2A2A
522	532	131	P0C0S8|H2A1_HUMAN	31.74	5	1	1		14091	Histone H2A type 1 OS=Homo sapiens OX=9606 GN=H2AC11 PE=1 SV=2	FLIP IP/medium	H2A1
523	532	130	Q93077|H2A1C_HUMAN	31.74	5	1	1		14105	Histone H2A type 1-C OS=Homo sapiens OX=9606 GN=H2AC6 PE=1 SV=3	FLIP IP/medium	H2A1C
524	532	129	P20671|H2A1D_HUMAN	31.74	5	1	1		14107	Histone H2A type 1-D OS=Homo sapiens OX=9606 GN=H2AC7 PE=1 SV=2	FLIP IP/medium	H2A1D
525	532	128	P04908|H2A1B_HUMAN	31.74	5	1	1		14135	Histone H2A type 1-B/E OS=Homo sapiens OX=9606 GN=H2AC4 PE=1 SV=2	FLIP IP/medium	H2A1B
526	532	127	Q7L7L0|H2A3_HUMAN	31.74	5	1	1		14121	Histone H2A type 3 OS=Homo sapiens OX=9606 GN=H2AW PE=1 SV=3	FLIP IP/medium	H2A3
527	532	133	Q96QV6|H2A1A_HUMAN	31.74	5	1	1		14233	Histone H2A type 1-A OS=Homo sapiens OX=9606 GN=H2AC1 PE=1 SV=3	FLIP IP/medium	H2A1A
528	532	134	P16104|H2AX_HUMAN	31.74	5	1	1		15145	Histone H2AX OS=Homo sapiens OX=9606 GN=H2AX PE=1 SV=2	FLIP IP/medium	H2AX
529	531	110	Q08554|DSC1_HUMAN	31.72	2	1	1		99987	Desmocollin-1 OS=Homo sapiens OX=9606 GN=DSC1 PE=1 SV=2	FLIP IP/medium	DSC1
530	534	107	P20036|DPA1_HUMAN	31.36	3	1	1		29381	HLA class II histocompatibility antigen DP alpha 1 chain OS=Homo sapiens OX=9606 GN=HLA-DPA1 PE=1 SV=1	FLIP IP/medium	DPA1
531	534	109	Q00839|HNRPU_HUMAN	31.36	1	1	1		90585	Heterogeneous nuclear ribonucleoprotein U OS=Homo sapiens OX=9606 GN=HNRNPU PE=1 SV=6	FLIP IP/medium	HNRPU
532	534	111	Q8IUG5|MY18B_HUMAN	31.36	0	1	1		285213	Unconventional myosin-XVIIIb OS=Homo sapiens OX=9606 GN=MYO18B PE=1 SV=2	FLIP IP/medium	MY18B
533	533	119	P62829|RL23_HUMAN	31.27	6	1	1		14865	60S ribosomal protein L23 OS=Homo sapiens OX=9606 GN=RPL23 PE=1 SV=1	FLIP IP/medium	RL23
534	217	348	O60645|EXOC3_HUMAN	31.17	4	2	2		85567	Exocyst complex component 3 OS=Homo sapiens OX=9606 GN=EXOC3 PE=1 SV=3	FLIP IP/medium	EXOC3
535	535	21303	Q92674|CENPI_HUMAN	30.63	1	1	1	Beta-methylthiolation	86720	Centromere protein I OS=Homo sapiens OX=9606 GN=CENPI PE=1 SV=2	FLIP IP/medium	CENPI
536	196	108	P23470|PTPRG_HUMAN	30.36	1	1	1		162003	Receptor-type tyrosine-protein phosphatase gamma OS=Homo sapiens OX=9606 GN=PTPRG PE=1 SV=4	FLIP IP/medium	PTPRG
537	84	218	P51841|GUC2F_HUMAN	29.37	0	1	0		124850	Retinal guanylyl cyclase 2 OS=Homo sapiens OX=9606 GN=GUCY2F PE=1 SV=2	FLIP IP/medium	GUC2F
538	95	456	Q14204|DYHC1_HUMAN	29.37	0	1	0		532412	Cytoplasmic dynein 1 heavy chain 1 OS=Homo sapiens OX=9606 GN=DYNC1H1 PE=1 SV=5	FLIP IP/medium	DYHC1
539	113	215	O00178|GTPB1_HUMAN	29.37	1	1	0		72454	GTP-binding protein 1 OS=Homo sapiens OX=9606 GN=GTPBP1 PE=1 SV=3	FLIP IP/medium	GTPB1
540	117	596	Q96PU5|NED4L_HUMAN	29.37	1	1	0		111932	E3 ubiquitin-protein ligase NEDD4-like OS=Homo sapiens OX=9606 GN=NEDD4L PE=1 SV=2	FLIP IP/medium	NED4L
541	168	884	Q93008|USP9X_HUMAN	29.37	0	1	0		290461	Probable ubiquitin carboxyl-terminal hydrolase FAF-X OS=Homo sapiens OX=9606 GN=USP9X PE=1 SV=4	FLIP IP/medium	USP9X
542	204	159	Q9BX10|GTPB2_HUMAN	29.37	1	1	0		65769	GTP-binding protein 2 OS=Homo sapiens OX=9606 GN=GTPBP2 PE=1 SV=1	FLIP IP/medium	GTPB2
543	207	263	Q6UWX4|HIPL2_HUMAN	29.37	1	1	0		80779	HHIP-like protein 2 OS=Homo sapiens OX=9606 GN=HHIPL2 PE=1 SV=1	FLIP IP/medium	HIPL2
544	214	239	Q63HK5|TSH3_HUMAN	29.37	0	1	0		118566	Teashirt homolog 3 OS=Homo sapiens OX=9606 GN=TSHZ3 PE=1 SV=2	FLIP IP/medium	TSH3
545	215	680	Q6ZSZ6|TSH1_HUMAN	29.37	0	1	0		117916	Teashirt homolog 1 OS=Homo sapiens OX=9606 GN=TSHZ1 PE=1 SV=2	FLIP IP/medium	TSH1
546	219	726	Q6P1X5|TAF2_HUMAN	29.37	0	1	0		136971	Transcription initiation factor TFIID subunit 2 OS=Homo sapiens OX=9606 GN=TAF2 PE=1 SV=3	FLIP IP/medium	TAF2
547	230	714	Q9NVI1|FANCI_HUMAN	29.37	0	1	0		149323	Fanconi anemia group I protein OS=Homo sapiens OX=9606 GN=FANCI PE=1 SV=4	FLIP IP/medium	FANCI
548	311	1168	P35573|GDE_HUMAN	29.37	0	1	0		174763	Glycogen debranching enzyme OS=Homo sapiens OX=9606 GN=AGL PE=1 SV=3	FLIP IP/medium	GDE
549	464	828	Q86UQ4|ABCAD_HUMAN	29.37	0	1	0		576166	ATP-binding cassette sub-family A member 13 OS=Homo sapiens OX=9606 GN=ABCA13 PE=2 SV=3	FLIP IP/medium	ABCAD
550	489	1272	P12259|FA5_HUMAN	29.37	0	1	0		251701	Coagulation factor V OS=Homo sapiens OX=9606 GN=F5 PE=1 SV=4	FLIP IP/medium	FA5
551	491	1060	Q96JB1|DYH8_HUMAN	29.37	0	1	0		514668	Dynein axonemal heavy chain 8 OS=Homo sapiens OX=9606 GN=DNAH8 PE=1 SV=2	FLIP IP/medium	DYH8
552	538	166	Q96LA6|FCRL1_HUMAN	28.64	1	1	1	Beta-methylthiolation	46936	Fc receptor-like protein 1 OS=Homo sapiens OX=9606 GN=FCRL1 PE=1 SV=1	FLIP IP/medium	FCRL1
553	538	191	Q96RD9|FCRL5_HUMAN	28.64	1	1	1	Beta-methylthiolation	106437	Fc receptor-like protein 5 OS=Homo sapiens OX=9606 GN=FCRL5 PE=1 SV=3	FLIP IP/medium	FCRL5
554	536	21310	P18621|RL17_HUMAN	28.58	4	1	1		21397	60S ribosomal protein L17 OS=Homo sapiens OX=9606 GN=RPL17 PE=1 SV=3	FLIP IP/medium	RL17
555	205	176	Q9BZA8|PC11Y_HUMAN	27.82	0	1	0		146774	Protocadherin-11 Y-linked OS=Homo sapiens OX=9606 GN=PCDH11Y PE=1 SV=1	FLIP IP/medium	PC11Y
556	205	177	Q9BZA7|PC11X_HUMAN	27.82	0	1	0		147558	Protocadherin-11 X-linked OS=Homo sapiens OX=9606 GN=PCDH11X PE=2 SV=1	FLIP IP/medium	PC11X
557	115	276	P11532|DMD_HUMAN	27.56	0	1	0		426751	Dystrophin OS=Homo sapiens OX=9606 GN=DMD PE=1 SV=3	FLIP IP/medium	DMD
558	199	120	Q9H3F6|BACD3_HUMAN	27.56	2	1	0		35432	BTB/POZ domain-containing adapter for CUL3-mediated RhoA degradation protein 3 OS=Homo sapiens OX=9606 GN=KCTD10 PE=1 SV=1	FLIP IP/medium	BACD3
559	206	144	Q9Y4D1|DAAM1_HUMAN	27.56	1	1	0		123473	Disheveled-associated activator of morphogenesis 1 OS=Homo sapiens OX=9606 GN=DAAM1 PE=1 SV=2	FLIP IP/medium	DAAM1
560	212	306	P46939|UTRN_HUMAN	27.56	0	1	0		394467	Utrophin OS=Homo sapiens OX=9606 GN=UTRN PE=1 SV=2	FLIP IP/medium	UTRN
561	112	138	Q13671|RIN1_HUMAN	26.93	1	1	0		84099	Ras and Rab interactor 1 OS=Homo sapiens OX=9606 GN=RIN1 PE=1 SV=4	FLIP IP/medium	RIN1
562	200	162	P40225|TPO_HUMAN	26.93	2	1	0		37823	Thrombopoietin OS=Homo sapiens OX=9606 GN=THPO PE=1 SV=1	FLIP IP/medium	TPO
563	202	141	Q76I76|SSH2_HUMAN	25.68	0	1	1		158215	Protein phosphatase Slingshot homolog 2 OS=Homo sapiens OX=9606 GN=SSH2 PE=1 SV=1	FLIP IP/medium	SSH2
564	208	33427	Q6IQ16|SPOPL_HUMAN	25.64	1	1	0		44647	Speckle-type POZ protein-like OS=Homo sapiens OX=9606 GN=SPOPL PE=1 SV=1	FLIP IP/medium	SPOPL
565	231	2070	Q68CR1|SE1L3_HUMAN	25.64	0	1	0		128567	Protein sel-1 homolog 3 OS=Homo sapiens OX=9606 GN=SEL1L3 PE=1 SV=2	FLIP IP/medium	SE1L3
566	249	1239	Q6TFL3|CC171_HUMAN	25.64	0	1	0		152810	Coiled-coil domain-containing protein 171 OS=Homo sapiens OX=9606 GN=CCDC171 PE=2 SV=1	FLIP IP/medium	CC171
567	459	874	Q8NEZ4|KMT2C_HUMAN	25.64	0	1	0		541376	Histone-lysine N-methyltransferase 2C OS=Homo sapiens OX=9606 GN=KMT2C PE=1 SV=3	FLIP IP/medium	KMT2C
568	469	588	Q8NCM8|DYHC2_HUMAN	25.64	0	1	0		492627	Cytoplasmic dynein 2 heavy chain 1 OS=Homo sapiens OX=9606 GN=DYNC2H1 PE=1 SV=4	FLIP IP/medium	DYHC2
569	542	139	Q96BP3|PPWD1_HUMAN	25.39	3	1	1	Oxidation (M)	73575	Peptidylprolyl isomerase domain and WD repeat-containing protein 1 OS=Homo sapiens OX=9606 GN=PPWD1 PE=1 SV=1	FLIP IP/medium	PPWD1
570	543	165	O15519|CFLAR_HUMAN	25.04	2	1	1		55344	CASP8 and FADD-like apoptosis regulator OS=Homo sapiens OX=9606 GN=CFLAR PE=1 SV=1	FLIP IP/medium	CFLAR
571	546	175	O75469|NR1I2_HUMAN	24.78	1	1	1		49762	Nuclear receptor subfamily 1 group I member 2 OS=Homo sapiens OX=9606 GN=NR1I2 PE=1 SV=1	FLIP IP/medium	NR1I2
572	546	185	Q8NFH8|REPS2_HUMAN	24.78	1	1	1		71534	RalBP1-associated Eps domain-containing protein 2 OS=Homo sapiens OX=9606 GN=REPS2 PE=1 SV=2	FLIP IP/medium	REPS2
573	546	198	Q9NZC9|SMAL1_HUMAN	24.78	1	1	1		105938	SWI/SNF-related matrix-associated actin-dependent regulator of chromatin subfamily A-like protein 1 OS=Homo sapiens OX=9606 GN=SMARCAL1 PE=1 SV=1	FLIP IP/medium	SMAL1
574	545	179	Q12802|AKP13_HUMAN	24.7	0	1	1		307550	A-kinase anchor protein 13 OS=Homo sapiens OX=9606 GN=AKAP13 PE=1 SV=2	FLIP IP/medium	AKP13
575	547	160	P35637|FUS_HUMAN	23.88	3	1	1		53426	RNA-binding protein FUS OS=Homo sapiens OX=9606 GN=FUS PE=1 SV=1	FLIP IP/medium	FUS
576	159	1013	P20742|PZP_HUMAN	23.67	0	1	0		163862	Pregnancy zone protein OS=Homo sapiens OX=9606 GN=PZP PE=1 SV=4	FLIP IP/medium	PZP
577	171	2023	O14686|KMT2D_HUMAN	23.67	0	1	0		593399	Histone-lysine N-methyltransferase 2D OS=Homo sapiens OX=9606 GN=KMT2D PE=1 SV=2	FLIP IP/medium	KMT2D
578	172	2274	Q86XX4|FRAS1_HUMAN	23.67	0	1	0		443217	Extracellular matrix organizing protein FRAS1 OS=Homo sapiens OX=9606 GN=FRAS1 PE=1 SV=2	FLIP IP/medium	FRAS1
579	238	217	Q14526|HIC1_HUMAN	23.67	1	1	0		76508	Hypermethylated in cancer 1 protein OS=Homo sapiens OX=9606 GN=HIC1 PE=1 SV=5	FLIP IP/medium	HIC1
580	483	2448	Q03164|KMT2A_HUMAN	23.67	0	1	0		431768	Histone-lysine N-methyltransferase 2A OS=Homo sapiens OX=9606 GN=KMT2A PE=1 SV=5	FLIP IP/medium	KMT2A
581	490	2444	Q96N23|CFA54_HUMAN	23.67	0	1	0		351970	Cilia- and flagella-associated protein 54 OS=Homo sapiens OX=9606 GN=CFAP54 PE=2 SV=3	FLIP IP/medium	CFA54
582	550	137	Q58FF3|ENPLL_HUMAN	23.09	3	1	1		45859	Putative endoplasmin-like protein OS=Homo sapiens OX=9606 GN=HSP90B2P PE=5 SV=1	FLIP IP/medium	ENPLL
583	221	172	O95460|MATN4_HUMAN	23	1	1	1		68487	Matrilin-4 OS=Homo sapiens OX=9606 GN=MATN4 PE=1 SV=3	FLIP IP/medium	MATN4
584	551	136	Q9Y5Q5|CORIN_HUMAN	22.81	1	1	1	Beta-methylthiolation	116486	Atrial natriuretic peptide-converting enzyme OS=Homo sapiens OX=9606 GN=CORIN PE=1 SV=2	FLIP IP/medium	CORIN
585	556	310	Q9C075|K1C23_HUMAN	22.37	2	1	1		48131	Keratin type I cytoskeletal 23 OS=Homo sapiens OX=9606 GN=KRT23 PE=1 SV=2	FLIP IP/medium	K1C23
586	557	259	P39023|RL3_HUMAN	21.95	2	1	1		46109	60S ribosomal protein L3 OS=Homo sapiens OX=9606 GN=RPL3 PE=1 SV=2	FLIP IP/medium	RL3
587	558	33446	Q8TDR2|STK35_HUMAN	21.89	1	1	1	Deamidation (NQ)	58051	Serine/threonine-protein kinase 35 OS=Homo sapiens OX=9606 GN=STK35 PE=1 SV=2	FLIP IP/medium	STK35
588	228	350	Q86TB3|ALPK2_HUMAN	21.79	1	1	1	Deamidation (NQ)	237010	Alpha-protein kinase 2 OS=Homo sapiens OX=9606 GN=ALPK2 PE=1 SV=3	FLIP IP/medium	ALPK2
589	559	145	Q6PK04|CC137_HUMAN	21.54	3	1	1		33231	Coiled-coil domain-containing protein 137 OS=Homo sapiens OX=9606 GN=CCDC137 PE=1 SV=1	FLIP IP/medium	CC137
590	227	294	Q6UXH9|PAMR1_HUMAN	21.41	1	1	0		80199	Inactive serine protease PAMR1 OS=Homo sapiens OX=9606 GN=PAMR1 PE=1 SV=1	FLIP IP/medium	PAMR1
591	234	442	Q8WWI1|LMO7_HUMAN	21.41	0	1	0		192694	LIM domain only protein 7 OS=Homo sapiens OX=9606 GN=LMO7 PE=1 SV=3	FLIP IP/medium	LMO7
592	232	21277	A0A0B4J1V6|HV373_HUMAN	21.18	9	1	1	Beta-methylthiolation	12858	Immunoglobulin heavy variable 3-73 OS=Homo sapiens OX=9606 GN=IGHV3-73 PE=3 SV=1	FLIP IP/medium	HV373
593	232	33451	A0A0A0MS15|HV349_HUMAN	21.18	9	1	1	Beta-methylthiolation	13056	Immunoglobulin heavy variable 3-49 OS=Homo sapiens OX=9606 GN=IGHV3-49 PE=3 SV=1	FLIP IP/medium	HV349
594	293	761	O60447|EVI5_HUMAN	21.17	1	1	1		92949	Ecotropic viral integration site 5 protein homolog OS=Homo sapiens OX=9606 GN=EVI5 PE=1 SV=3	FLIP IP/medium	EVI5
595	563	116	P11388|TOP2A_HUMAN	21	1	1	1	Deamidation (NQ)	174384	DNA topoisomerase 2-alpha OS=Homo sapiens OX=9606 GN=TOP2A PE=1 SV=3	FLIP IP/medium	TOP2A
596	565	315	P16615|AT2A2_HUMAN	20.62	1	1	1	Oxidation (M)	114757	Sarcoplasmic/endoplasmic reticulum calcium ATPase 2 OS=Homo sapiens OX=9606 GN=ATP2A2 PE=1 SV=1	FLIP IP/medium	AT2A2
597	570	17457	Q8NI27|THOC2_HUMAN	20.47	0	1	1		182774	THO complex subunit 2 OS=Homo sapiens OX=9606 GN=THOC2 PE=1 SV=2	FLIP IP/medium	THOC2
598	566	33455	Q9NQR1|KMT5A_HUMAN	20.43	7	1	1	Beta-methylthiolation; Oxidation (M)	42890	N-lysine methyltransferase KMT5A OS=Homo sapiens OX=9606 GN=KMT5A PE=1 SV=3	FLIP IP/medium	KMT5A
599	567	309	A8MXV6|CD15L_HUMAN	20.38	2	1	1	Oxidation (M)	30100	CMT1A duplicated region transcript 15 protein-like protein OS=Homo sapiens OX=9606 GN=CDRT15L2 PE=2 SV=1	FLIP IP/medium	CD15L
600	584	467	P46063|RECQ1_HUMAN	20.04	1	1	1		73457	ATP-dependent DNA helicase Q1 OS=Homo sapiens OX=9606 GN=RECQL PE=1 SV=3	FLIP IP/medium	RECQ1
601	584	581	O14974|MYPT1_HUMAN	20.04	1	1	1		115281	Protein phosphatase 1 regulatory subunit 12A OS=Homo sapiens OX=9606 GN=PPP1R12A PE=1 SV=1	FLIP IP/medium	MYPT1
602	225	1293	Q6WCQ1|MPRIP_HUMAN	20.01	2	1	1	Deamidation (NQ)	116533	Myosin phosphatase Rho-interacting protein OS=Homo sapiens OX=9606 GN=MPRIP PE=1 SV=3	FLIP IP/medium	MPRIP

## Sheet: pRIPK1_IP_CBZ
	Protein Group	Protein ID	Accession	-10lgP	Coverage (%)	#Peptides	#Unique	PTM	Avg. Mass	Description	experiment	protein_names
199	2	3	P35908|K22E_HUMAN	261.72	34	19	16	Oxidation (M); Deamidation (NQ); Deamidation (R)	65433	Keratin type II cytoskeletal 2 epidermal OS=Homo sapiens OX=9606 GN=KRT2 PE=1 SV=2	pRIPK1 IP/CBZ	K22E
200	1	1	P04264|K2C1_HUMAN	250.07	32	21	17	Beta-methylthiolation; Oxidation (M); Methyl ester; Carbamidomethylation (DHKE X@N-term); Aminoethylbenzenesulfonylation; 3 more	66039	Keratin type II cytoskeletal 1 OS=Homo sapiens OX=9606 GN=KRT1 PE=1 SV=6	pRIPK1 IP/CBZ	K2C1
201	4	2	P35527|K1C9_HUMAN	198.05	27	11	11	Oxidation (M); Pyro-glu from Q; Aminoethylbenzenesulfonylation	62064	Keratin type I cytoskeletal 9 OS=Homo sapiens OX=9606 GN=KRT9 PE=1 SV=3	pRIPK1 IP/CBZ	K1C9
202	3	4	P13645|K1C10_HUMAN	186.9	24	15	13	Beta-methylthiolation; Deamidation (NQ); Pyro-glu from Q; 2 3-dihydro-2 2-dimethyl-7-benzofuranol N-methyl carbamate	58827	Keratin type I cytoskeletal 10 OS=Homo sapiens OX=9606 GN=KRT10 PE=1 SV=6	pRIPK1 IP/CBZ	K1C10
203	18	286	P08238|HS90B_HUMAN	160.78	12	7	1	Oxidation (M); Phosphorylation (STY)	83264	Heat shock protein HSP 90-beta OS=Homo sapiens OX=9606 GN=HSP90AB1 PE=1 SV=4	pRIPK1 IP/CBZ	HS90B
204	7	662	P11021|BIP_HUMAN	159.44	11	5	4	Oxidation (M); Deamidation (NQ)	72333	Endoplasmic reticulum chaperone BiP OS=Homo sapiens OX=9606 GN=HSPA5 PE=1 SV=2	pRIPK1 IP/CBZ	BIP
205	9	21	P05787|K2C8_HUMAN	147.1	12	8	2	Oxidation (M)	53704	Keratin type II cytoskeletal 8 OS=Homo sapiens OX=9606 GN=KRT8 PE=1 SV=7	pRIPK1 IP/CBZ	K2C8
206	14	6239	P10809|CH60_HUMAN	143.87	10	5	5	ISD (z+2)-series	61055	60 kDa heat shock protein mitochondrial OS=Homo sapiens OX=9606 GN=HSPD1 PE=1 SV=2	pRIPK1 IP/CBZ	CH60
207	19	287	P07900|HS90A_HUMAN	138.47	7	4	0	Oxidation (M)	84660	Heat shock protein HSP 90-alpha OS=Homo sapiens OX=9606 GN=HSP90AA1 PE=1 SV=5	pRIPK1 IP/CBZ	HS90A
208	28	10091	P06576|ATPB_HUMAN	133.06	13	5	5	Oxidation (M)	56560	ATP synthase subunit beta mitochondrial OS=Homo sapiens OX=9606 GN=ATP5F1B PE=1 SV=3	pRIPK1 IP/CBZ	ATPB
209	20	24	P11142|HSP7C_HUMAN	123.34	8	5	2	Oxidation (M); Deamidation (NQ)	70898	Heat shock cognate 71 kDa protein OS=Homo sapiens OX=9606 GN=HSPA8 PE=1 SV=1	pRIPK1 IP/CBZ	HSP7C
210	29	31	P51659|DHB4_HUMAN	121.21	8	4	4	Oxidation (M); Deamidation (NQ)	79686	Peroxisomal multifunctional enzyme type 2 OS=Homo sapiens OX=9606 GN=HSD17B4 PE=1 SV=3	pRIPK1 IP/CBZ	DHB4
211	25	5	P05783|K1C18_HUMAN	118.58	7	3	3	Oxidation (M)	48058	Keratin type I cytoskeletal 18 OS=Homo sapiens OX=9606 GN=KRT18 PE=1 SV=2	pRIPK1 IP/CBZ	K1C18
212	52	21239	Q58FF8|H90B2_HUMAN	117.87	10	3	0	Oxidation (M); Phosphorylation (STY)	44349	Putative heat shock protein HSP 90-beta 2 OS=Homo sapiens OX=9606 GN=HSP90AB2P PE=1 SV=2	pRIPK1 IP/CBZ	H90B2
213	23	18	P04259|K2C6B_HUMAN	117.21	5	5	0		60067	Keratin type II cytoskeletal 6B OS=Homo sapiens OX=9606 GN=KRT6B PE=1 SV=5	pRIPK1 IP/CBZ	K2C6B
214	23	20	P02538|K2C6A_HUMAN	117.21	5	5	0		60045	Keratin type II cytoskeletal 6A OS=Homo sapiens OX=9606 GN=KRT6A PE=1 SV=3	pRIPK1 IP/CBZ	K2C6A
215	23	19	P48668|K2C6C_HUMAN	117.21	5	5	0		60025	Keratin type II cytoskeletal 6C OS=Homo sapiens OX=9606 GN=KRT6C PE=1 SV=3	pRIPK1 IP/CBZ	K2C6C
216	38	28	Q15233|NONO_HUMAN	113.89	13	5	5	Oxidation (M)	54232	Non-POU domain-containing octamer-binding protein OS=Homo sapiens OX=9606 GN=NONO PE=1 SV=4	pRIPK1 IP/CBZ	NONO
217	55	6149	P09651|ROA1_HUMAN	111.45	8	2	1	Oxidation (M)	38747	Heterogeneous nuclear ribonucleoprotein A1 OS=Homo sapiens OX=9606 GN=HNRNPA1 PE=1 SV=5	pRIPK1 IP/CBZ	ROA1
218	22	26248	Q14573|ITPR3_HUMAN	109.72	2	5	5	Beta-methylthiolation; Ethylation	304105	Inositol 1 4 5-trisphosphate receptor type 3 OS=Homo sapiens OX=9606 GN=ITPR3 PE=1 SV=2	pRIPK1 IP/CBZ	ITPR3
219	37	5756	P68371|TBB4B_HUMAN	108.83	11	4	1	Oxidation (M)	49831	Tubulin beta-4B chain OS=Homo sapiens OX=9606 GN=TUBB4B PE=1 SV=1	pRIPK1 IP/CBZ	TBB4B
220	27	11	P63261|ACTG_HUMAN	107.55	17	5	5	Beta-methylthiolation; Oxidation (M); Methyl ester	41793	Actin cytoplasmic 2 OS=Homo sapiens OX=9606 GN=ACTG1 PE=1 SV=1	pRIPK1 IP/CBZ	ACTG
221	54	17370	P07437|TBB5_HUMAN	106.81	7	3	1	Oxidation (M)	49671	Tubulin beta chain OS=Homo sapiens OX=9606 GN=TUBB PE=1 SV=2	pRIPK1 IP/CBZ	TBB5
222	64	23	P67809|YBOX1_HUMAN	106.61	9	2	2		35924	Y-box-binding protein 1 OS=Homo sapiens OX=9606 GN=YBX1 PE=1 SV=3	pRIPK1 IP/CBZ	YBOX1
223	57	6380	P11166|GTR1_HUMAN	104.15	7	3	3	Oxidation (M)	54084	Solute carrier family 2 facilitated glucose transporter member 1 OS=Homo sapiens OX=9606 GN=SLC2A1 PE=1 SV=2	pRIPK1 IP/CBZ	GTR1
224	15	8	P13647|K2C5_HUMAN	103.34	4	5	1		62378	Keratin type II cytoskeletal 5 OS=Homo sapiens OX=9606 GN=KRT5 PE=1 SV=3	pRIPK1 IP/CBZ	K2C5
225	21	622	P35900|K1C20_HUMAN	100.41	10	3	3	Oxidation (M)	48487	Keratin type I cytoskeletal 20 OS=Homo sapiens OX=9606 GN=KRT20 PE=1 SV=1	pRIPK1 IP/CBZ	K1C20
226	53	12	P06748|NPM_HUMAN	95.21	19	3	3		32575	Nucleophosmin OS=Homo sapiens OX=9606 GN=NPM1 PE=1 SV=2	pRIPK1 IP/CBZ	NPM
227	146	69	P61803|DAD1_HUMAN	93.59	19	2	2		12497	Dolichyl-diphosphooligosaccharide--protein glycosyltransferase subunit DAD1 OS=Homo sapiens OX=9606 GN=DAD1 PE=1 SV=3	pRIPK1 IP/CBZ	DAD1
228	12	59	P19338|NUCL_HUMAN	90.58	4	3	3		76615	Nucleolin OS=Homo sapiens OX=9606 GN=NCL PE=1 SV=3	pRIPK1 IP/CBZ	NUCL
229	147	44225	Q8NHW5|RLA0L_HUMAN	90.43	7	2	2	Beta-methylthiolation	34364	60S acidic ribosomal protein P0-like OS=Homo sapiens OX=9606 GN=RPLP0P6 PE=5 SV=1	pRIPK1 IP/CBZ	RLA0L
230	147	44224	P05388|RLA0_HUMAN	90.43	7	2	2	Beta-methylthiolation	34274	60S acidic ribosomal protein P0 OS=Homo sapiens OX=9606 GN=RPLP0 PE=1 SV=1	pRIPK1 IP/CBZ	RLA0
231	93	58	P61026|RAB10_HUMAN	89.53	12	2	2		22541	Ras-related protein Rab-10 OS=Homo sapiens OX=9606 GN=RAB10 PE=1 SV=1	pRIPK1 IP/CBZ	RAB10
232	39	42	Q01546|K22O_HUMAN	89.34	4	3	0		65841	Keratin type II cytoskeletal 2 oral OS=Homo sapiens OX=9606 GN=KRT76 PE=1 SV=2	pRIPK1 IP/CBZ	K22O
233	91	21232	P45880|VDAC2_HUMAN	88.66	7	2	2	Deamidation (NQ)	31567	Voltage-dependent anion-selective channel protein 2 OS=Homo sapiens OX=9606 GN=VDAC2 PE=1 SV=2	pRIPK1 IP/CBZ	VDAC2
234	92	21222	Q06830|PRDX1_HUMAN	84.78	10	2	2		22110	Peroxiredoxin-1 OS=Homo sapiens OX=9606 GN=PRDX1 PE=1 SV=1	pRIPK1 IP/CBZ	PRDX1
235	61	21223	P22061|PIMT_HUMAN	83.75	10	2	2	Mutation	24636	Protein-L-isoaspartate(D-aspartate) O-methyltransferase OS=Homo sapiens OX=9606 GN=PCMT1 PE=1 SV=4	pRIPK1 IP/CBZ	PIMT
236	59	9815	P04843|RPN1_HUMAN	81.45	3	2	2		68569	Dolichyl-diphosphooligosaccharide--protein glycosyltransferase subunit 1 OS=Homo sapiens OX=9606 GN=RPN1 PE=1 SV=1	pRIPK1 IP/CBZ	RPN1
237	94	378	Q58FF7|H90B3_HUMAN	79.93	4	2	0		68325	Putative heat shock protein HSP 90-beta-3 OS=Homo sapiens OX=9606 GN=HSP90AB3P PE=5 SV=1	pRIPK1 IP/CBZ	H90B3
238	40	9870	Q00610|CLH1_HUMAN	79.86	3	4	4	Carbamidomethylation (DHKE X@N-term)	191613	Clathrin heavy chain 1 OS=Homo sapiens OX=9606 GN=CLTC PE=1 SV=5	pRIPK1 IP/CBZ	CLH1
239	46	6219	P0DMV8|HS71A_HUMAN	79.65	6	3	2	Deamidation (NQ)	70052	Heat shock 70 kDa protein 1A OS=Homo sapiens OX=9606 GN=HSPA1A PE=1 SV=1	pRIPK1 IP/CBZ	HS71A
240	46	6218	P0DMV9|HS71B_HUMAN	79.65	6	3	2	Deamidation (NQ)	70052	Heat shock 70 kDa protein 1B OS=Homo sapiens OX=9606 GN=HSPA1B PE=1 SV=1	pRIPK1 IP/CBZ	HS71B
241	56	17369	P04350|TBB4A_HUMAN	79.45	6	2	0	Oxidation (M)	49586	Tubulin beta-4A chain OS=Homo sapiens OX=9606 GN=TUBB4A PE=1 SV=2	pRIPK1 IP/CBZ	TBB4A
242	353	21242	P62241|RS8_HUMAN	77.4	7	1	1		24205	40S ribosomal protein S8 OS=Homo sapiens OX=9606 GN=RPS8 PE=1 SV=2	pRIPK1 IP/CBZ	RS8
243	30	1137	P54652|HSP72_HUMAN	77.01	8	5	2	Beta-methylthiolation; Deamidation (NQ)	70021	Heat shock-related 70 kDa protein 2 OS=Homo sapiens OX=9606 GN=HSPA2 PE=1 SV=1	pRIPK1 IP/CBZ	HSP72
244	159	29183	P84098|RL19_HUMAN	76.78	9	1	1		23466	60S ribosomal protein L19 OS=Homo sapiens OX=9606 GN=RPL19 PE=1 SV=1	pRIPK1 IP/CBZ	RL19
245	148	408	P17844|DDX5_HUMAN	75.6	3	2	1	Oxidation (M)	69148	Probable ATP-dependent RNA helicase DDX5 OS=Homo sapiens OX=9606 GN=DDX5 PE=1 SV=1	pRIPK1 IP/CBZ	DDX5
246	58	22	O95678|K2C75_HUMAN	75.38	3	2	0		59560	Keratin type II cytoskeletal 75 OS=Homo sapiens OX=9606 GN=KRT75 PE=1 SV=2	pRIPK1 IP/CBZ	K2C75
247	354	21241	P27348|1433T_HUMAN	75.19	6	1	1		27764	14-3-3 protein theta OS=Homo sapiens OX=9606 GN=YWHAQ PE=1 SV=1	pRIPK1 IP/CBZ	1433T
248	60	21249	Q7Z3Y8|K1C27_HUMAN	74.79	4	2	0	Deamidation (NQ); Pyro-glu from Q	49822	Keratin type I cytoskeletal 27 OS=Homo sapiens OX=9606 GN=KRT27 PE=1 SV=2	pRIPK1 IP/CBZ	K1C27
249	5	5238	Q9P2E9|RRBP1_HUMAN	74.02	2	2	2	Beta-methylthiolation; Deamidation (NQ)	152456	Ribosome-binding protein 1 OS=Homo sapiens OX=9606 GN=RRBP1 PE=1 SV=5	pRIPK1 IP/CBZ	RRBP1
250	151	78	P62750|RL23A_HUMAN	73.3	13	2	2	Acetylation (N-term)	17695	60S ribosomal protein L23a OS=Homo sapiens OX=9606 GN=RPL23A PE=1 SV=1	pRIPK1 IP/CBZ	RL23A
251	165	6	Q86YZ3|HORN_HUMAN	73.19	1	1	1		282389	Hornerin OS=Homo sapiens OX=9606 GN=HRNR PE=1 SV=2	pRIPK1 IP/CBZ	HORN
252	10	1254	Q7Z406|MYH14_HUMAN	73.04	1	1	1		227868	Myosin-14 OS=Homo sapiens OX=9606 GN=MYH14 PE=1 SV=2	pRIPK1 IP/CBZ	MYH14
253	154	51	P37059|DHB2_HUMAN	73.02	4	1	1	Oxidation (M)	42785	17-beta-hydroxysteroid dehydrogenase type 2 OS=Homo sapiens OX=9606 GN=HSD17B2 PE=1 SV=1	pRIPK1 IP/CBZ	DHB2
254	41	40	Q5XKE5|K2C79_HUMAN	72.26	5	3	1	Dehydration	57836	Keratin type II cytoskeletal 79 OS=Homo sapiens OX=9606 GN=KRT79 PE=1 SV=2	pRIPK1 IP/CBZ	K2C79
255	156	25201	Q58FG1|HS904_HUMAN	72.15	3	1	0	Oxidation (M)	47712	Putative heat shock protein HSP 90-alpha A4 OS=Homo sapiens OX=9606 GN=HSP90AA4P PE=5 SV=1	pRIPK1 IP/CBZ	HS904
256	160	1327	P62913|RL11_HUMAN	72.07	8	1	1		20252	60S ribosomal protein L11 OS=Homo sapiens OX=9606 GN=RPL11 PE=1 SV=2	pRIPK1 IP/CBZ	RL11
257	97	50	Q14697|GANAB_HUMAN	71.83	2	1	1		106874	Neutral alpha-glucosidase AB OS=Homo sapiens OX=9606 GN=GANAB PE=1 SV=3	pRIPK1 IP/CBZ	GANAB
258	161	29185	Q02543|RL18A_HUMAN	69.67	7	1	1	Beta-methylthiolation	20762	60S ribosomal protein L18a OS=Homo sapiens OX=9606 GN=RPL18A PE=1 SV=2	pRIPK1 IP/CBZ	RL18A
259	89	10182	Q02218|ODO1_HUMAN	69.04	5	3	2	Oxidation (M)	115935	2-oxoglutarate dehydrogenase mitochondrial OS=Homo sapiens OX=9606 GN=OGDH PE=1 SV=3	pRIPK1 IP/CBZ	ODO1
260	24	1265	Q16891|MIC60_HUMAN	67.35	2	2	2		83678	MICOS complex subunit MIC60 OS=Homo sapiens OX=9606 GN=IMMT PE=1 SV=1	pRIPK1 IP/CBZ	MIC60
261	44	246	P01859|IGHG2_HUMAN	66.58	6	2	2	Oxidation (M)	35901	Immunoglobulin heavy constant gamma 2 OS=Homo sapiens OX=9606 GN=IGHG2 PE=1 SV=2	pRIPK1 IP/CBZ	IGHG2
262	44	247	P01861|IGHG4_HUMAN	66.58	6	2	2	Oxidation (M)	35941	Immunoglobulin heavy constant gamma 4 OS=Homo sapiens OX=9606 GN=IGHG4 PE=1 SV=1	pRIPK1 IP/CBZ	IGHG4
263	44	220	P01857|IGHG1_HUMAN	66.58	6	2	2	Oxidation (M)	36106	Immunoglobulin heavy constant gamma 1 OS=Homo sapiens OX=9606 GN=IGHG1 PE=1 SV=1	pRIPK1 IP/CBZ	IGHG1
264	44	224	P0DOX5|IGG1_HUMAN	66.58	5	2	2	Oxidation (M)	49329	Immunoglobulin gamma-1 heavy chain OS=Homo sapiens OX=9606 PE=1 SV=2	pRIPK1 IP/CBZ	IGG1
265	150	21236	P26373|RL13_HUMAN	66.22	11	2	2	Oxidation (M)	24261	60S ribosomal protein L13 OS=Homo sapiens OX=9606 GN=RPL13 PE=1 SV=4	pRIPK1 IP/CBZ	RL13
266	33	25408	P02786|TFR1_HUMAN	65.32	3	2	2	Carbamylation	84871	Transferrin receptor protein 1 OS=Homo sapiens OX=9606 GN=TFRC PE=1 SV=2	pRIPK1 IP/CBZ	TFR1
267	63	29182	Q12797|ASPH_HUMAN	64.92	2	1	1		85863	Aspartyl/asparaginyl beta-hydroxylase OS=Homo sapiens OX=9606 GN=ASPH PE=1 SV=3	pRIPK1 IP/CBZ	ASPH
268	98	17837	Q12931|TRAP1_HUMAN	64.7	2	1	0		80110	Heat shock protein 75 kDa mitochondrial OS=Homo sapiens OX=9606 GN=TRAP1 PE=1 SV=3	pRIPK1 IP/CBZ	TRAP1
269	153	47857	O15523|DDX3Y_HUMAN	64.3	3	2	1	Oxidation (M)	73154	ATP-dependent RNA helicase DDX3Y OS=Homo sapiens OX=9606 GN=DDX3Y PE=1 SV=2	pRIPK1 IP/CBZ	DDX3Y
270	153	25196	O00571|DDX3X_HUMAN	64.3	3	2	1	Oxidation (M)	73244	ATP-dependent RNA helicase DDX3X OS=Homo sapiens OX=9606 GN=DDX3X PE=1 SV=3	pRIPK1 IP/CBZ	DDX3X
271	90	29	Q14790|CASP8_HUMAN	64.1	8	3	2	Oxidation (M); Deamidation (NQ)	55391	Caspase-8 OS=Homo sapiens OX=9606 GN=CASP8 PE=1 SV=1	pRIPK1 IP/CBZ	CASP8
272	32	25	P61978|HNRPK_HUMAN	63.83	3	1	1	Oxidation (M)	50976	Heterogeneous nuclear ribonucleoprotein K OS=Homo sapiens OX=9606 GN=HNRNPK PE=1 SV=1	pRIPK1 IP/CBZ	HNRPK
273	62	168	P05141|ADT2_HUMAN	62.64	4	1	1		32852	ADP/ATP translocase 2 OS=Homo sapiens OX=9606 GN=SLC25A5 PE=1 SV=7	pRIPK1 IP/CBZ	ADT2
274	355	60	P60468|SC61B_HUMAN	62.48	16	1	1		9974	Protein transport protein Sec61 subunit beta OS=Homo sapiens OX=9606 GN=SEC61B PE=1 SV=2	pRIPK1 IP/CBZ	SC61B
275	31	1133	P08729|K2C7_HUMAN	62.34	6	3	1		51386	Keratin type II cytoskeletal 7 OS=Homo sapiens OX=9606 GN=KRT7 PE=1 SV=5	pRIPK1 IP/CBZ	K2C7
276	152	21233	P35232|PHB_HUMAN	61.57	6	2	2		29804	Prohibitin OS=Homo sapiens OX=9606 GN=PHB PE=1 SV=1	pRIPK1 IP/CBZ	PHB
277	100	93	Q2M2I5|K1C24_HUMAN	61.24	2	1	0	Deamidation (NQ); Pyro-glu from Q	55087	Keratin type I cytoskeletal 24 OS=Homo sapiens OX=9606 GN=KRT24 PE=1 SV=1	pRIPK1 IP/CBZ	K1C24
278	101	44	P13646|K1C13_HUMAN	61.24	2	1	0	Deamidation (NQ); Pyro-glu from Q	49588	Keratin type I cytoskeletal 13 OS=Homo sapiens OX=9606 GN=KRT13 PE=1 SV=4	pRIPK1 IP/CBZ	K1C13
279	47	17699	P16401|H15_HUMAN	59.58	5	1	1		22580	Histone H1.5 OS=Homo sapiens OX=9606 GN=H1-5 PE=1 SV=3	pRIPK1 IP/CBZ	H15
280	163	44220	Q14165|MLEC_HUMAN	58.15	4	1	1		32234	Malectin OS=Homo sapiens OX=9606 GN=MLEC PE=1 SV=1	pRIPK1 IP/CBZ	MLEC
281	42	768	Q7Z794|K2C1B_HUMAN	58.01	3	2	0		61901	Keratin type II cytoskeletal 1b OS=Homo sapiens OX=9606 GN=KRT77 PE=1 SV=3	pRIPK1 IP/CBZ	K2C1B
282	43	1895	P12035|K2C3_HUMAN	58.01	3	2	0		64417	Keratin type II cytoskeletal 3 OS=Homo sapiens OX=9606 GN=KRT3 PE=1 SV=3	pRIPK1 IP/CBZ	K2C3
283	48	83	P08727|K1C19_HUMAN	57.56	2	1	1		44106	Keratin type I cytoskeletal 19 OS=Homo sapiens OX=9606 GN=KRT19 PE=1 SV=4	pRIPK1 IP/CBZ	K1C19
284	155	809	Q92841|DDX17_HUMAN	55.48	2	1	0	Oxidation (M)	80273	Probable ATP-dependent RNA helicase DDX17 OS=Homo sapiens OX=9606 GN=DDX17 PE=1 SV=2	pRIPK1 IP/CBZ	DDX17
285	45	259	P39023|RL3_HUMAN	55.38	8	3	3	Oxidation (M); Deamidation (NQ)	46109	60S ribosomal protein L3 OS=Homo sapiens OX=9606 GN=RPL3 PE=1 SV=2	pRIPK1 IP/CBZ	RL3
286	95	70	P55011|S12A2_HUMAN	54.66	3	2	2		131447	Solute carrier family 12 member 2 OS=Homo sapiens OX=9606 GN=SLC12A2 PE=1 SV=1	pRIPK1 IP/CBZ	S12A2
287	149	21284	P15880|RS2_HUMAN	54.52	7	2	2	Beta-methylthiolation	31324	40S ribosomal protein S2 OS=Homo sapiens OX=9606 GN=RPS2 PE=1 SV=2	pRIPK1 IP/CBZ	RS2
288	96	6148	Q32P51|RA1L2_HUMAN	53.61	3	1	0	Oxidation (M)	34225	Heterogeneous nuclear ribonucleoprotein A1-like 2 OS=Homo sapiens OX=9606 GN=HNRNPA1L2 PE=2 SV=2	pRIPK1 IP/CBZ	RA1L2
289	158	25442	Q9NRX1|PNO1_HUMAN	52.97	6	1	1		27924	RNA-binding protein PNO1 OS=Homo sapiens OX=9606 GN=PNO1 PE=1 SV=1	pRIPK1 IP/CBZ	PNO1
290	157	44222	Q86V81|THOC4_HUMAN	50.37	6	1	1	Oxidation (M)	26888	THO complex subunit 4 OS=Homo sapiens OX=9606 GN=ALYREF PE=1 SV=3	pRIPK1 IP/CBZ	THOC4
291	99	17402	P04406|G3P_HUMAN	50.22	4	1	1		36053	Glyceraldehyde-3-phosphate dehydrogenase OS=Homo sapiens OX=9606 GN=GAPDH PE=1 SV=3	pRIPK1 IP/CBZ	G3P
292	162	25948	P07477|TRY1_HUMAN	47.78	12	2	2	Oxidation (M); Deamidation (NQ)	26558	Trypsin-1 OS=Homo sapiens OX=9606 GN=PRSS1 PE=1 SV=1	pRIPK1 IP/CBZ	TRY1
293	166	10183	P38646|GRP75_HUMAN	46.43	4	2	2	Beta-methylthiolation; Oxidation (M)	73681	Stress-70 protein mitochondrial OS=Homo sapiens OX=9606 GN=HSPA9 PE=1 SV=2	pRIPK1 IP/CBZ	GRP75
294	356	97	Q5JNZ5|RS26L_HUMAN	46.3	8	1	1		13002	Putative 40S ribosomal protein S26-like 1 OS=Homo sapiens OX=9606 GN=RPS26P11 PE=5 SV=1	pRIPK1 IP/CBZ	RS26L
295	356	96	P62854|RS26_HUMAN	46.3	8	1	1		13015	40S ribosomal protein S26 OS=Homo sapiens OX=9606 GN=RPS26 PE=1 SV=3	pRIPK1 IP/CBZ	RS26
296	357	44223	P10599|THIO_HUMAN	46.16	12	1	1		11737	Thioredoxin OS=Homo sapiens OX=9606 GN=TXN PE=1 SV=3	pRIPK1 IP/CBZ	THIO
297	358	739	Q13546|RIPK1_HUMAN	46.12	1	1	1		75931	Receptor-interacting serine/threonine-protein kinase 1 OS=Homo sapiens OX=9606 GN=RIPK1 PE=1 SV=3	pRIPK1 IP/CBZ	RIPK1
298	359	82	P46779|RL28_HUMAN	44.89	8	1	1		15747	60S ribosomal protein L28 OS=Homo sapiens OX=9606 GN=RPL28 PE=1 SV=3	pRIPK1 IP/CBZ	RL28
299	360	47859	Q9UBM7|DHCR7_HUMAN	44.55	2	1	1		54489	7-dehydrocholesterol reductase OS=Homo sapiens OX=9606 GN=DHCR7 PE=1 SV=1	pRIPK1 IP/CBZ	DHCR7
300	164	47858	Q9ULD0|OGDHL_HUMAN	41.98	1	1	0		114481	2-oxoglutarate dehydrogenase-like mitochondrial OS=Homo sapiens OX=9606 GN=OGDHL PE=1 SV=3	pRIPK1 IP/CBZ	OGDHL
301	361	21244	P19105|ML12A_HUMAN	41.95	5	1	1	Oxidation (M)	19794	Myosin regulatory light chain 12A OS=Homo sapiens OX=9606 GN=MYL12A PE=1 SV=2	pRIPK1 IP/CBZ	ML12A
302	361	21245	O14950|ML12B_HUMAN	41.95	5	1	1	Oxidation (M)	19779	Myosin regulatory light chain 12B OS=Homo sapiens OX=9606 GN=MYL12B PE=1 SV=2	pRIPK1 IP/CBZ	ML12B
303	361	47860	P24844|MYL9_HUMAN	41.95	5	1	1	Oxidation (M)	19827	Myosin regulatory light polypeptide 9 OS=Homo sapiens OX=9606 GN=MYL9 PE=1 SV=4	pRIPK1 IP/CBZ	MYL9
304	16	112	P49454|CENPF_HUMAN	40.68	1	3	2	Deamidation (NQ)	357527	Centromere protein F OS=Homo sapiens OX=9606 GN=CENPF PE=1 SV=3	pRIPK1 IP/CBZ	CENPF
305	362	30074	P30153|2AAA_HUMAN	39.35	2	1	1	Oxidation (M)	65309	Serine/threonine-protein phosphatase 2A 65 kDa regulatory subunit A alpha isoform OS=Homo sapiens OX=9606 GN=PPP2R1A PE=1 SV=4	pRIPK1 IP/CBZ	2AAA
306	363	48	P61353|RL27_HUMAN	39.3	7	1	1		15798	60S ribosomal protein L27 OS=Homo sapiens OX=9606 GN=RPL27 PE=1 SV=2	pRIPK1 IP/CBZ	RL27
307	364	25211	Q9UNX3|RL26L_HUMAN	39.29	5	1	1		17256	60S ribosomal protein L26-like 1 OS=Homo sapiens OX=9606 GN=RPL26L1 PE=1 SV=1	pRIPK1 IP/CBZ	RL26L
308	102	9	P78527|PRKDC_HUMAN	39.19	0	2	2		469093	DNA-dependent protein kinase catalytic subunit OS=Homo sapiens OX=9606 GN=PRKDC PE=1 SV=3	pRIPK1 IP/CBZ	PRKDC
309	365	25709	P62753|RS6_HUMAN	37.15	3	1	1		28681	40S ribosomal protein S6 OS=Homo sapiens OX=9606 GN=RPS6 PE=1 SV=1	pRIPK1 IP/CBZ	RS6
310	366	47862	Q00325|MPCP_HUMAN	36.94	2	1	1	Oxidation (M)	40095	Phosphate carrier protein mitochondrial OS=Homo sapiens OX=9606 GN=SLC25A3 PE=1 SV=2	pRIPK1 IP/CBZ	MPCP
311	367	21273	P62805|H4_HUMAN	35.86	8	1	1		11367	Histone H4 OS=Homo sapiens OX=9606 GN=H4C1 PE=1 SV=2	pRIPK1 IP/CBZ	H4
312	185	779	O60610|DIAP1_HUMAN	35.46	1	2	0		141347	Protein diaphanous homolog 1 OS=Homo sapiens OX=9606 GN=DIAPH1 PE=1 SV=2	pRIPK1 IP/CBZ	DIAP1
313	368	47864	Q9H9S3|S61A2_HUMAN	35.44	2	1	1		52248	Protein transport protein Sec61 subunit alpha isoform 2 OS=Homo sapiens OX=9606 GN=SEC61A2 PE=2 SV=3	pRIPK1 IP/CBZ	S61A2
314	368	1661	P61619|S61A1_HUMAN	35.44	2	1	1		52265	Protein transport protein Sec61 subunit alpha isoform 1 OS=Homo sapiens OX=9606 GN=SEC61A1 PE=1 SV=2	pRIPK1 IP/CBZ	S61A1
315	175	42205	Q68BL8|OLM2B_HUMAN	34.21	2	2	1		83999	Olfactomedin-like protein 2B OS=Homo sapiens OX=9606 GN=OLFML2B PE=2 SV=2	pRIPK1 IP/CBZ	OLM2B
316	167	73	Q8N1N4|K2C78_HUMAN	34.1	1	1	0		56866	Keratin type II cytoskeletal 78 OS=Homo sapiens OX=9606 GN=KRT78 PE=1 SV=2	pRIPK1 IP/CBZ	K2C78
317	369	6196	P07355|ANXA2_HUMAN	33.61	2	1	1	Oxidation (M)	38604	Annexin A2 OS=Homo sapiens OX=9606 GN=ANXA2 PE=1 SV=2	pRIPK1 IP/CBZ	ANXA2
318	369	21224	A6NMY6|AXA2L_HUMAN	33.61	2	1	1	Oxidation (M)	38659	Putative annexin A2-like protein OS=Homo sapiens OX=9606 GN=ANXA2P2 PE=5 SV=2	pRIPK1 IP/CBZ	AXA2L
319	370	101	P62937|PPIA_HUMAN	31.47	5	1	1		18012	Peptidyl-prolyl cis-trans isomerase A OS=Homo sapiens OX=9606 GN=PPIA PE=1 SV=2	pRIPK1 IP/CBZ	PPIA
320	371	49	P47914|RL29_HUMAN	31.43	5	1	1		17752	60S ribosomal protein L29 OS=Homo sapiens OX=9606 GN=RPL29 PE=1 SV=2	pRIPK1 IP/CBZ	RL29
321	372	62	P16442|BGAT_HUMAN	30.92	3	1	1	Oxidation (M)	40934	Histo-blood group ABO system transferase OS=Homo sapiens OX=9606 GN=ABO PE=1 SV=2	pRIPK1 IP/CBZ	BGAT
322	373	47865	O75396|SC22B_HUMAN	30.44	7	1	1		24593	Vesicle-trafficking protein SEC22b OS=Homo sapiens OX=9606 GN=SEC22B PE=1 SV=4	pRIPK1 IP/CBZ	SC22B
323	168	25195	P62424|RL7A_HUMAN	29.79	3	1	1		29996	60S ribosomal protein L7a OS=Homo sapiens OX=9606 GN=RPL7A PE=1 SV=2	pRIPK1 IP/CBZ	RL7A
324	169	350	Q86TB3|ALPK2_HUMAN	29.72	1	1	1	Deamidation (NQ)	237010	Alpha-protein kinase 2 OS=Homo sapiens OX=9606 GN=ALPK2 PE=1 SV=3	pRIPK1 IP/CBZ	ALPK2
325	170	111	Q8IUG5|MY18B_HUMAN	29.63	0	1	1		285213	Unconventional myosin-XVIIIb OS=Homo sapiens OX=9606 GN=MYO18B PE=1 SV=2	pRIPK1 IP/CBZ	MY18B
326	374	44248	Q53GQ0|DHB12_HUMAN	28.72	3	1	1		34324	Very-long-chain 3-oxoacyl-CoA reductase OS=Homo sapiens OX=9606 GN=HSD17B12 PE=1 SV=2	pRIPK1 IP/CBZ	DHB12
327	375	21252	P25705|ATPA_HUMAN	27.88	2	1	1		59751	ATP synthase subunit alpha mitochondrial OS=Homo sapiens OX=9606 GN=ATP5F1A PE=1 SV=1	pRIPK1 IP/CBZ	ATPA
328	376	47867	P0CG47|UBB_HUMAN	27.68	4	1	1		25762	Polyubiquitin-B OS=Homo sapiens OX=9606 GN=UBB PE=1 SV=1	pRIPK1 IP/CBZ	UBB
329	171	21309	Q569K4|Z385B_HUMAN	27.47	4	1	1	Deamidation (NQ)	50407	Zinc finger protein 385B OS=Homo sapiens OX=9606 GN=ZNF385B PE=1 SV=1	pRIPK1 IP/CBZ	Z385B
330	172	90	Q7Z3Y7|K1C28_HUMAN	27.1	2	1	0		50567	Keratin type I cytoskeletal 28 OS=Homo sapiens OX=9606 GN=KRT28 PE=1 SV=2	pRIPK1 IP/CBZ	K1C28
331	13	193	Q8WZ42|TITIN_HUMAN	26.93	0	2	2		3815922	Titin OS=Homo sapiens OX=9606 GN=TTN PE=1 SV=4	pRIPK1 IP/CBZ	TITIN
332	377	29202	Q14192|FHL2_HUMAN	25.67	3	1	1		32193	Four and a half LIM domains protein 2 OS=Homo sapiens OX=9606 GN=FHL2 PE=1 SV=3	pRIPK1 IP/CBZ	FHL2
333	86	1237	Q709C8|VP13C_HUMAN	25.47	0	1	0		422393	Vacuolar protein sorting-associated protein 13C OS=Homo sapiens OX=9606 GN=VPS13C PE=1 SV=1	pRIPK1 IP/CBZ	VP13C
334	104	680	Q6ZSZ6|TSH1_HUMAN	25.47	0	1	0		117916	Teashirt homolog 1 OS=Homo sapiens OX=9606 GN=TSHZ1 PE=1 SV=2	pRIPK1 IP/CBZ	TSH1
335	139	456	Q14204|DYHC1_HUMAN	25.47	0	1	0		532412	Cytoplasmic dynein 1 heavy chain 1 OS=Homo sapiens OX=9606 GN=DYNC1H1 PE=1 SV=5	pRIPK1 IP/CBZ	DYHC1
336	174	159	Q9BX10|GTPB2_HUMAN	25.47	1	1	0		65769	GTP-binding protein 2 OS=Homo sapiens OX=9606 GN=GTPBP2 PE=1 SV=1	pRIPK1 IP/CBZ	GTPB2
337	176	25252	Q8IYQ7|THNS1_HUMAN	25.47	1	1	0		83070	Threonine synthase-like 1 OS=Homo sapiens OX=9606 GN=THNSL1 PE=1 SV=2	pRIPK1 IP/CBZ	THNS1
338	177	282	Q9NU02|ANKE1_HUMAN	25.47	1	1	0		86664	Ankyrin repeat and EF-hand domain-containing protein 1 OS=Homo sapiens OX=9606 GN=ANKEF1 PE=1 SV=2	pRIPK1 IP/CBZ	ANKE1
339	179	365	P43243|MATR3_HUMAN	25.47	1	1	0		94623	Matrin-3 OS=Homo sapiens OX=9606 GN=MATR3 PE=1 SV=2	pRIPK1 IP/CBZ	MATR3
340	180	218	P51841|GUC2F_HUMAN	25.47	0	1	0		124850	Retinal guanylyl cyclase 2 OS=Homo sapiens OX=9606 GN=GUCY2F PE=1 SV=2	pRIPK1 IP/CBZ	GUC2F
341	234	1168	P35573|GDE_HUMAN	25.47	0	1	0		174763	Glycogen debranching enzyme OS=Homo sapiens OX=9606 GN=AGL PE=1 SV=3	pRIPK1 IP/CBZ	GDE
342	321	2405	Q9Y4F3|MARF1_HUMAN	25.47	0	1	0		192858	Meiosis regulator and mRNA stability factor 1 OS=Homo sapiens OX=9606 GN=MARF1 PE=1 SV=6	pRIPK1 IP/CBZ	MARF1
343	339	1172	P55268|LAMB2_HUMAN	25.47	0	1	0		195980	Laminin subunit beta-2 OS=Homo sapiens OX=9606 GN=LAMB2 PE=1 SV=2	pRIPK1 IP/CBZ	LAMB2
344	344	2432	Q01082|SPTB2_HUMAN	25.47	0	1	0		274608	Spectrin beta chain non-erythrocytic 1 OS=Homo sapiens OX=9606 GN=SPTBN1 PE=1 SV=2	pRIPK1 IP/CBZ	SPTB2
345	348	2436	O15078|CE290_HUMAN	25.47	0	1	0		290384	Centrosomal protein of 290 kDa OS=Homo sapiens OX=9606 GN=CEP290 PE=1 SV=2	pRIPK1 IP/CBZ	CE290
346	349	828	Q86UQ4|ABCAD_HUMAN	25.47	0	1	0		576166	ATP-binding cassette sub-family A member 13 OS=Homo sapiens OX=9606 GN=ABCA13 PE=2 SV=3	pRIPK1 IP/CBZ	ABCAD
347	352	2055	Q96JM2|ZN462_HUMAN	25.47	0	1	0		284686	Zinc finger protein 462 OS=Homo sapiens OX=9606 GN=ZNF462 PE=1 SV=3	pRIPK1 IP/CBZ	ZN462
348	103	407	Q96JQ2|CLMN_HUMAN	25.33	2	1	1	Beta-methylthiolation	111651	Calmin OS=Homo sapiens OX=9606 GN=CLMN PE=1 SV=1	pRIPK1 IP/CBZ	CLMN
349	66	29731	Q15154|PCM1_HUMAN	25.02	1	1	1	Deamidation (NQ)	228542	Pericentriolar material 1 protein OS=Homo sapiens OX=9606 GN=PCM1 PE=1 SV=5	pRIPK1 IP/CBZ	PCM1
350	378	124	Q96KK5|H2A1H_HUMAN	24.91	5	1	1		13906	Histone H2A type 1-H OS=Homo sapiens OX=9606 GN=H2AC12 PE=1 SV=3	pRIPK1 IP/CBZ	H2A1H
351	378	123	Q71UI9|H2AV_HUMAN	24.91	5	1	1		13509	Histone H2A.V OS=Homo sapiens OX=9606 GN=H2AZ2 PE=1 SV=3	pRIPK1 IP/CBZ	H2AV
352	378	122	Q99878|H2A1J_HUMAN	24.91	5	1	1		13936	Histone H2A type 1-J OS=Homo sapiens OX=9606 GN=H2AC14 PE=1 SV=3	pRIPK1 IP/CBZ	H2A1J
353	378	121	P0C0S5|H2AZ_HUMAN	24.91	5	1	1		13553	Histone H2A.Z OS=Homo sapiens OX=9606 GN=H2AZ1 PE=1 SV=2	pRIPK1 IP/CBZ	H2AZ
354	378	126	Q9BTM1|H2AJ_HUMAN	24.91	5	1	1		14019	Histone H2A.J OS=Homo sapiens OX=9606 GN=H2AJ PE=1 SV=1	pRIPK1 IP/CBZ	H2AJ
355	378	125	Q16777|H2A2C_HUMAN	24.91	5	1	1		13988	Histone H2A type 2-C OS=Homo sapiens OX=9606 GN=H2AC20 PE=1 SV=4	pRIPK1 IP/CBZ	H2A2C
356	378	132	Q6FI13|H2A2A_HUMAN	24.91	5	1	1		14095	Histone H2A type 2-A OS=Homo sapiens OX=9606 GN=H2AC18 PE=1 SV=3	pRIPK1 IP/CBZ	H2A2A
357	378	131	P0C0S8|H2A1_HUMAN	24.91	5	1	1		14091	Histone H2A type 1 OS=Homo sapiens OX=9606 GN=H2AC11 PE=1 SV=2	pRIPK1 IP/CBZ	H2A1
358	378	130	Q93077|H2A1C_HUMAN	24.91	5	1	1		14105	Histone H2A type 1-C OS=Homo sapiens OX=9606 GN=H2AC6 PE=1 SV=3	pRIPK1 IP/CBZ	H2A1C
359	378	129	P20671|H2A1D_HUMAN	24.91	5	1	1		14107	Histone H2A type 1-D OS=Homo sapiens OX=9606 GN=H2AC7 PE=1 SV=2	pRIPK1 IP/CBZ	H2A1D
360	378	128	P04908|H2A1B_HUMAN	24.91	5	1	1		14135	Histone H2A type 1-B/E OS=Homo sapiens OX=9606 GN=H2AC4 PE=1 SV=2	pRIPK1 IP/CBZ	H2A1B
361	378	127	Q7L7L0|H2A3_HUMAN	24.91	5	1	1		14121	Histone H2A type 3 OS=Homo sapiens OX=9606 GN=H2AW PE=1 SV=3	pRIPK1 IP/CBZ	H2A3
362	378	133	Q96QV6|H2A1A_HUMAN	24.91	5	1	1		14233	Histone H2A type 1-A OS=Homo sapiens OX=9606 GN=H2AC1 PE=1 SV=3	pRIPK1 IP/CBZ	H2A1A
363	378	134	P16104|H2AX_HUMAN	24.91	5	1	1		15145	Histone H2AX OS=Homo sapiens OX=9606 GN=H2AX PE=1 SV=2	pRIPK1 IP/CBZ	H2AX
364	381	47929	Q9BQG2|NUD12_HUMAN	23.4	2	1	1		52076	NAD-capped RNA hydrolase NUDT12 OS=Homo sapiens OX=9606 GN=NUDT12 PE=1 SV=1	pRIPK1 IP/CBZ	NUD12
365	382	47933	Q99623|PHB2_HUMAN	23.36	3	1	1	Oxidation (M)	33296	Prohibitin-2 OS=Homo sapiens OX=9606 GN=PHB2 PE=1 SV=2	pRIPK1 IP/CBZ	PHB2
366	190	9857	Q7Z3B3|KANL1_HUMAN	23.34	1	1	1		121025	KAT8 regulatory NSL complex subunit 1 OS=Homo sapiens OX=9606 GN=KANSL1 PE=1 SV=2	pRIPK1 IP/CBZ	KANL1
367	393	41849	A8K0R7|ZN839_HUMAN	22.15	1	1	1		87484	Zinc finger protein 839 OS=Homo sapiens OX=9606 GN=ZNF839 PE=2 SV=1	pRIPK1 IP/CBZ	ZN839
368	184	17457	Q8NI27|THOC2_HUMAN	20.94	0	1	1		182774	THO complex subunit 2 OS=Homo sapiens OX=9606 GN=THOC2 PE=1 SV=2	pRIPK1 IP/CBZ	THOC2
369	385	17372	P51149|RAB7A_HUMAN	20.65	5	1	1		23490	Ras-related protein Rab-7a OS=Homo sapiens OX=9606 GN=RAB7A PE=1 SV=1	pRIPK1 IP/CBZ	RAB7A
370	386	6145	Q13233|M3K1_HUMAN	20.39	1	1	1	Oxidation (M); Deamidation (NQ)	164469	Mitogen-activated protein kinase kinase kinase 1 OS=Homo sapiens OX=9606 GN=MAP3K1 PE=1 SV=4	pRIPK1 IP/CBZ	M3K1
371	389	21266	Q9Y4L1|HYOU1_HUMAN	20.09	1	1	1	Oxidation (M)	111335	Hypoxia up-regulated protein 1 OS=Homo sapiens OX=9606 GN=HYOU1 PE=1 SV=1	pRIPK1 IP/CBZ	HYOU1

## Sheet: pRIPK1_IP_medium
	Protein Group	Protein ID	Accession	-10lgP	Coverage (%)	#Peptides	#Unique	PTM	Avg. Mass	Description	experiment	protein_names
791	1	1	P04264|K2C1_HUMAN	289.93	30	17	14	Beta-methylthiolation; Oxidation (M); Deamidation (NQ); Carbamidomethylation (DHKE X@N-term); Aminoethylbenzenesulfonylation; 2 3-dihydro-2 2-dimethyl-7-benzofuranol N-methyl carbamate	66039	Keratin type II cytoskeletal 1 OS=Homo sapiens OX=9606 GN=KRT1 PE=1 SV=6	pRIPK1 IP/medium	K2C1
792	5	2	P35527|K1C9_HUMAN	255.91	31	12	12	Beta-methylthiolation; Oxidation (M); Deamidation (NQ); Pyro-glu from Q; Mutation	62064	Keratin type I cytoskeletal 9 OS=Homo sapiens OX=9606 GN=KRT9 PE=1 SV=3	pRIPK1 IP/medium	K1C9
793	2	3	P35908|K22E_HUMAN	240.8	26	11	9	Beta-methylthiolation; Oxidation (M); Deamidation (NQ); Deamidation (R)	65433	Keratin type II cytoskeletal 2 epidermal OS=Homo sapiens OX=9606 GN=KRT2 PE=1 SV=2	pRIPK1 IP/medium	K22E
794	4	4	P13645|K1C10_HUMAN	219.03	22	13	9	Beta-methylthiolation; Deamidation (NQ); Pyro-glu from Q; Aminoethylbenzenesulfonylation; Replacement of 2 protons by iron	58827	Keratin type I cytoskeletal 10 OS=Homo sapiens OX=9606 GN=KRT10 PE=1 SV=6	pRIPK1 IP/medium	K1C10
795	6	20	P02538|K2C6A_HUMAN	185.98	16	10	2	Beta-methylthiolation; Oxidation (M); Phosphorylation (STY)	60045	Keratin type II cytoskeletal 6A OS=Homo sapiens OX=9606 GN=KRT6A PE=1 SV=3	pRIPK1 IP/medium	K2C6A
796	6	19	P48668|K2C6C_HUMAN	185.98	16	10	2	Beta-methylthiolation; Oxidation (M); Phosphorylation (STY)	60025	Keratin type II cytoskeletal 6C OS=Homo sapiens OX=9606 GN=KRT6C PE=1 SV=3	pRIPK1 IP/medium	K2C6C
797	14	662	P11021|BIP_HUMAN	182.67	9	4	4	Oxidation (M)	72333	Endoplasmic reticulum chaperone BiP OS=Homo sapiens OX=9606 GN=HSPA5 PE=1 SV=2	pRIPK1 IP/medium	BIP
798	7	31	P51659|DHB4_HUMAN	180.05	12	7	7	Oxidation (M); Deamidation (NQ)	79686	Peroxisomal multifunctional enzyme type 2 OS=Homo sapiens OX=9606 GN=HSD17B4 PE=1 SV=3	pRIPK1 IP/medium	DHB4
799	12	17370	P07437|TBB5_HUMAN	173.64	16	6	2	Oxidation (M); Methyl ester	49671	Tubulin beta chain OS=Homo sapiens OX=9606 GN=TUBB PE=1 SV=2	pRIPK1 IP/medium	TBB5
800	28	5756	P68371|TBB4B_HUMAN	164.58	13	5	0	Oxidation (M)	49831	Tubulin beta-4B chain OS=Homo sapiens OX=9606 GN=TUBB4B PE=1 SV=1	pRIPK1 IP/medium	TBB4B
801	8	21	P05787|K2C8_HUMAN	162.52	13	8	4	Oxidation (M)	53704	Keratin type II cytoskeletal 8 OS=Homo sapiens OX=9606 GN=KRT8 PE=1 SV=7	pRIPK1 IP/medium	K2C8
802	29	286	P08238|HS90B_HUMAN	148.38	8	6	3	Phosphorylation (STY)	83264	Heat shock protein HSP 90-beta OS=Homo sapiens OX=9606 GN=HSP90AB1 PE=1 SV=4	pRIPK1 IP/medium	HS90B
803	31	5	P05783|K1C18_HUMAN	145.72	11	3	3	Oxidation (M)	48058	Keratin type I cytoskeletal 18 OS=Homo sapiens OX=9606 GN=KRT18 PE=1 SV=2	pRIPK1 IP/medium	K1C18
804	13	24	P11142|HSP7C_HUMAN	143.55	21	8	5	Oxidation (M); Deamidation (NQ); Phosphorylation (STY); Mutation	70898	Heat shock cognate 71 kDa protein OS=Homo sapiens OX=9606 GN=HSPA8 PE=1 SV=1	pRIPK1 IP/medium	HSP7C
805	22	44215	P23246|SFPQ_HUMAN	140.97	7	3	3	Deamidation (NQ); Dehydration	76150	Splicing factor proline- and glutamine-rich OS=Homo sapiens OX=9606 GN=SFPQ PE=1 SV=2	pRIPK1 IP/medium	SFPQ
806	58	21223	P22061|PIMT_HUMAN	140.12	18	3	3	Oxidation (M); Mutation	24636	Protein-L-isoaspartate(D-aspartate) O-methyltransferase OS=Homo sapiens OX=9606 GN=PCMT1 PE=1 SV=4	pRIPK1 IP/medium	PIMT
807	30	28	Q15233|NONO_HUMAN	136.5	11	4	4	Oxidation (M)	54232	Non-POU domain-containing octamer-binding protein OS=Homo sapiens OX=9606 GN=NONO PE=1 SV=4	pRIPK1 IP/medium	NONO
808	53	35	P08779|K1C16_HUMAN	135.88	9	3	2	Oxidation (M)	51268	Keratin type I cytoskeletal 16 OS=Homo sapiens OX=9606 GN=KRT16 PE=1 SV=4	pRIPK1 IP/medium	K1C16
809	15	86	Q04695|K1C17_HUMAN	135.59	11	4	2	Oxidation (M)	48106	Keratin type I cytoskeletal 17 OS=Homo sapiens OX=9606 GN=KRT17 PE=1 SV=2	pRIPK1 IP/medium	K1C17
810	21	11	P63261|ACTG_HUMAN	135.28	14	5	2	Beta-methylthiolation; Pyro-glu from Q	41793	Actin cytoplasmic 2 OS=Homo sapiens OX=9606 GN=ACTG1 PE=1 SV=1	pRIPK1 IP/medium	ACTG
811	50	21273	P62805|H4_HUMAN	131.53	41	4	4	Oxidation (M)	11367	Histone H4 OS=Homo sapiens OX=9606 GN=H4C1 PE=1 SV=2	pRIPK1 IP/medium	H4
812	23	25	P61978|HNRPK_HUMAN	120.65	8	3	3	Oxidation (M)	50976	Heterogeneous nuclear ribonucleoprotein K OS=Homo sapiens OX=9606 GN=HNRNPK PE=1 SV=1	pRIPK1 IP/medium	HNRPK
813	10	6239	P10809|CH60_HUMAN	120.42	7	3	3	Deamidation (NQ)	61055	60 kDa heat shock protein mitochondrial OS=Homo sapiens OX=9606 GN=HSPD1 PE=1 SV=2	pRIPK1 IP/medium	CH60
814	9	8	P13647|K2C5_HUMAN	118.44	6	6	0	Beta-methylthiolation	62378	Keratin type II cytoskeletal 5 OS=Homo sapiens OX=9606 GN=KRT5 PE=1 SV=3	pRIPK1 IP/medium	K2C5
815	24	6219	P0DMV8|HS71A_HUMAN	116.69	5	3	0	Oxidation (M)	70052	Heat shock 70 kDa protein 1A OS=Homo sapiens OX=9606 GN=HSPA1A PE=1 SV=1	pRIPK1 IP/medium	HS71A
816	24	6218	P0DMV9|HS71B_HUMAN	116.69	5	3	0	Oxidation (M)	70052	Heat shock 70 kDa protein 1B OS=Homo sapiens OX=9606 GN=HSPA1B PE=1 SV=1	pRIPK1 IP/medium	HS71B
817	41	5316	P34931|HS71L_HUMAN	116.69	5	3	0	Oxidation (M)	70375	Heat shock 70 kDa protein 1-like OS=Homo sapiens OX=9606 GN=HSPA1L PE=1 SV=2	pRIPK1 IP/medium	HS71L
818	52	59	P19338|NUCL_HUMAN	111.94	4	3	3		76615	Nucleolin OS=Homo sapiens OX=9606 GN=NCL PE=1 SV=3	pRIPK1 IP/medium	NUCL
819	51	21222	Q06830|PRDX1_HUMAN	111.9	25	4	4	Beta-methylthiolation; Deamidation (NQ)	22110	Peroxiredoxin-1 OS=Homo sapiens OX=9606 GN=PRDX1 PE=1 SV=1	pRIPK1 IP/medium	PRDX1
820	59	5614	P17066|HSP76_HUMAN	110.93	4	2	0	Deamidation (NQ)	71028	Heat shock 70 kDa protein 6 OS=Homo sapiens OX=9606 GN=HSPA6 PE=1 SV=2	pRIPK1 IP/medium	HSP76
821	57	83	P08727|K1C19_HUMAN	110.01	8	3	3	Oxidation (M)	44106	Keratin type I cytoskeletal 19 OS=Homo sapiens OX=9606 GN=KRT19 PE=1 SV=4	pRIPK1 IP/medium	K1C19
822	16	14	Q6S8J3|POTEE_HUMAN	109.67	5	4	1	Pyro-glu from Q	121363	POTE ankyrin domain family member E OS=Homo sapiens OX=9606 GN=POTEE PE=2 SV=3	pRIPK1 IP/medium	POTEE
823	167	29177	P05387|RLA2_HUMAN	107.1	29	2	2	Mutation	11665	60S acidic ribosomal protein P2 OS=Homo sapiens OX=9606 GN=RPLP2 PE=1 SV=1	pRIPK1 IP/medium	RLA2
824	32	287	P07900|HS90A_HUMAN	103.65	4	3	0		84660	Heat shock protein HSP 90-alpha OS=Homo sapiens OX=9606 GN=HSP90AA1 PE=1 SV=5	pRIPK1 IP/medium	HS90A
825	56	378	Q58FF7|H90B3_HUMAN	103.65	5	3	0		68325	Putative heat shock protein HSP 90-beta-3 OS=Homo sapiens OX=9606 GN=HSP90AB3P PE=5 SV=1	pRIPK1 IP/medium	H90B3
826	80	10091	P06576|ATPB_HUMAN	100.14	4	2	2	Oxidation (M)	56560	ATP synthase subunit beta mitochondrial OS=Homo sapiens OX=9606 GN=ATP5F1B PE=1 SV=3	pRIPK1 IP/medium	ATPB
827	367	6	Q86YZ3|HORN_HUMAN	98.5	1	1	1		282389	Hornerin OS=Homo sapiens OX=9606 GN=HRNR PE=1 SV=2	pRIPK1 IP/medium	HORN
828	54	7	P62269|RS18_HUMAN	94.52	21	4	3		17719	40S ribosomal protein S18 OS=Homo sapiens OX=9606 GN=RPS18 PE=1 SV=3	pRIPK1 IP/medium	RS18
829	40	9815	P04843|RPN1_HUMAN	93.51	4	3	3		68569	Dolichyl-diphosphooligosaccharide--protein glycosyltransferase subunit 1 OS=Homo sapiens OX=9606 GN=RPN1 PE=1 SV=1	pRIPK1 IP/medium	RPN1
830	3	9	P78527|PRKDC_HUMAN	92.06	1	3	3	Carboxylation (DKW)	469093	DNA-dependent protein kinase catalytic subunit OS=Homo sapiens OX=9606 GN=PRKDC PE=1 SV=3	pRIPK1 IP/medium	PRKDC
831	83	44217	Q3ZCM7|TBB8_HUMAN	91.29	6	2	0	Oxidation (M)	49776	Tubulin beta-8 chain OS=Homo sapiens OX=9606 GN=TUBB8 PE=1 SV=2	pRIPK1 IP/medium	TBB8
832	33	168	P05141|ADT2_HUMAN	90.7	11	4	4	Acetylation (N-term)	32852	ADP/ATP translocase 2 OS=Homo sapiens OX=9606 GN=SLC25A5 PE=1 SV=7	pRIPK1 IP/medium	ADT2
833	166	6149	P09651|ROA1_HUMAN	88.71	5	1	1		38747	Heterogeneous nuclear ribonucleoprotein A1 OS=Homo sapiens OX=9606 GN=HNRNPA1 PE=1 SV=5	pRIPK1 IP/medium	ROA1
834	368	17831	Q8WY22|BRI3B_HUMAN	88.31	7	1	1		27836	BRI3-binding protein OS=Homo sapiens OX=9606 GN=BRI3BP PE=1 SV=1	pRIPK1 IP/medium	BRI3B
835	60	21249	Q7Z3Y8|K1C27_HUMAN	87.64	4	2	0	Deamidation (NQ); Pyro-glu from Q	49822	Keratin type I cytoskeletal 27 OS=Homo sapiens OX=9606 GN=KRT27 PE=1 SV=2	pRIPK1 IP/medium	K1C27
836	42	29212	P36578|RL4_HUMAN	87.45	12	4	3	Oxidation (M); Deamidation (NQ); Methyl ester	47697	60S ribosomal protein L4 OS=Homo sapiens OX=9606 GN=RPL4 PE=1 SV=5	pRIPK1 IP/medium	RL4
837	369	160	P35637|FUS_HUMAN	85.82	5	1	1	Oxidation (M)	53426	RNA-binding protein FUS OS=Homo sapiens OX=9606 GN=FUS PE=1 SV=1	pRIPK1 IP/medium	FUS
838	370	21240	Q3ZCQ8|TIM50_HUMAN	83.81	5	1	1		39646	Mitochondrial import inner membrane translocase subunit TIM50 OS=Homo sapiens OX=9606 GN=TIMM50 PE=1 SV=2	pRIPK1 IP/medium	TIM50
839	146	25210	Q9Y3U8|RL36_HUMAN	83.77	20	2	2	Beta-methylthiolation; Oxidation (M)	12254	60S ribosomal protein L36 OS=Homo sapiens OX=9606 GN=RPL36 PE=1 SV=3	pRIPK1 IP/medium	RL36
840	85	12	P06748|NPM_HUMAN	83.17	21	3	3	Oxidation (M)	32575	Nucleophosmin OS=Homo sapiens OX=9606 GN=NPM1 PE=1 SV=2	pRIPK1 IP/medium	NPM
841	98	55	Q9BYX7|ACTBM_HUMAN	82.01	3	1	0	Pyro-glu from Q	42016	Putative beta-actin-like protein 3 OS=Homo sapiens OX=9606 GN=POTEKP PE=5 SV=1	pRIPK1 IP/medium	ACTBM
842	149	21251	P61254|RL26_HUMAN	80.83	11	2	2		17258	60S ribosomal protein L26 OS=Homo sapiens OX=9606 GN=RPL26 PE=1 SV=1	pRIPK1 IP/medium	RL26
843	147	25198	P62917|RL8_HUMAN	80.24	7	2	2		28025	60S ribosomal protein L8 OS=Homo sapiens OX=9606 GN=RPL8 PE=1 SV=2	pRIPK1 IP/medium	RL8
844	81	1137	P54652|HSP72_HUMAN	79.89	3	2	0	Deamidation (NQ)	70021	Heat shock-related 70 kDa protein 2 OS=Homo sapiens OX=9606 GN=HSPA2 PE=1 SV=1	pRIPK1 IP/medium	HSP72
845	62	21246	P49411|EFTU_HUMAN	79.84	6	2	2	Beta-methylthiolation	49542	Elongation factor Tu mitochondrial OS=Homo sapiens OX=9606 GN=TUFM PE=1 SV=2	pRIPK1 IP/medium	EFTU
846	371	1327	P62913|RL11_HUMAN	77.65	8	1	1		20252	60S ribosomal protein L11 OS=Homo sapiens OX=9606 GN=RPL11 PE=1 SV=2	pRIPK1 IP/medium	RL11
847	372	67	P20674|COX5A_HUMAN	76.67	9	1	1		16762	Cytochrome c oxidase subunit 5A mitochondrial OS=Homo sapiens OX=9606 GN=COX5A PE=1 SV=2	pRIPK1 IP/medium	COX5A
848	17	61	P33991|MCM4_HUMAN	75.85	4	2	2	Oxidation (M)	96558	DNA replication licensing factor MCM4 OS=Homo sapiens OX=9606 GN=MCM4 PE=1 SV=5	pRIPK1 IP/medium	MCM4
849	97	6137	P60660|MYL6_HUMAN	75.81	7	1	1	Beta-methylthiolation; Oxidation (M)	16930	Myosin light polypeptide 6 OS=Homo sapiens OX=9606 GN=MYL6 PE=1 SV=2	pRIPK1 IP/medium	MYL6
850	91	29182	Q12797|ASPH_HUMAN	75.09	3	2	2	Deamidation (NQ); Methyl ester	85863	Aspartyl/asparaginyl beta-hydroxylase OS=Homo sapiens OX=9606 GN=ASPH PE=1 SV=3	pRIPK1 IP/medium	ASPH
851	88	70	P55011|S12A2_HUMAN	74.27	2	1	1		131447	Solute carrier family 12 member 2 OS=Homo sapiens OX=9606 GN=SLC12A2 PE=1 SV=1	pRIPK1 IP/medium	S12A2
852	92	44220	Q14165|MLEC_HUMAN	74.12	4	1	1		32234	Malectin OS=Homo sapiens OX=9606 GN=MLEC PE=1 SV=1	pRIPK1 IP/medium	MLEC
853	55	27	P63267|ACTH_HUMAN	73.97	8	3	1	Oxidation (M); Deamidation (NQ)	41877	Actin gamma-enteric smooth muscle OS=Homo sapiens OX=9606 GN=ACTG2 PE=1 SV=1	pRIPK1 IP/medium	ACTH
854	55	34	P68133|ACTS_HUMAN	73.97	8	3	1	Oxidation (M); Deamidation (NQ)	42051	Actin alpha skeletal muscle OS=Homo sapiens OX=9606 GN=ACTA1 PE=1 SV=1	pRIPK1 IP/medium	ACTS
855	55	33	P68032|ACTC_HUMAN	73.97	8	3	1	Oxidation (M); Deamidation (NQ)	42019	Actin alpha cardiac muscle 1 OS=Homo sapiens OX=9606 GN=ACTC1 PE=1 SV=1	pRIPK1 IP/medium	ACTC
856	55	32	P62736|ACTA_HUMAN	73.97	8	3	1	Oxidation (M); Deamidation (NQ)	42009	Actin aortic smooth muscle OS=Homo sapiens OX=9606 GN=ACTA2 PE=1 SV=1	pRIPK1 IP/medium	ACTA
857	89	38	Q5D862|FILA2_HUMAN	73.56	1	1	1		248072	Filaggrin-2 OS=Homo sapiens OX=9606 GN=FLG2 PE=1 SV=1	pRIPK1 IP/medium	FILA2
858	168	1679	P02768|ALBU_HUMAN	73.29	2	1	1		69367	Albumin OS=Homo sapiens OX=9606 GN=ALB PE=1 SV=2	pRIPK1 IP/medium	ALBU
859	34	1895	P12035|K2C3_HUMAN	73.28	3	2	0		64417	Keratin type II cytoskeletal 3 OS=Homo sapiens OX=9606 GN=KRT3 PE=1 SV=3	pRIPK1 IP/medium	K2C3
860	90	17837	Q12931|TRAP1_HUMAN	73.11	2	1	0		80110	Heat shock protein 75 kDa mitochondrial OS=Homo sapiens OX=9606 GN=TRAP1 PE=1 SV=3	pRIPK1 IP/medium	TRAP1
861	155	21242	P62241|RS8_HUMAN	73.08	6	1	1		24205	40S ribosomal protein S8 OS=Homo sapiens OX=9606 GN=RPS8 PE=1 SV=2	pRIPK1 IP/medium	RS8
862	61	25722	Q92928|RAB1C_HUMAN	72.22	13	2	0	Oxidation (M)	22017	Putative Ras-related protein Rab-1C OS=Homo sapiens OX=9606 GN=RAB1C PE=5 SV=2	pRIPK1 IP/medium	RAB1C
863	84	29193	Q9H0U4|RAB1B_HUMAN	72.22	13	2	0	Oxidation (M)	22171	Ras-related protein Rab-1B OS=Homo sapiens OX=9606 GN=RAB1B PE=1 SV=1	pRIPK1 IP/medium	RAB1B
864	79	17	Q02878|RL6_HUMAN	70.9	9	3	3		32728	60S ribosomal protein L6 OS=Homo sapiens OX=9606 GN=RPL6 PE=1 SV=3	pRIPK1 IP/medium	RL6
865	43	44	P13646|K1C13_HUMAN	69.87	3	2	0	Deamidation (NQ); Pyro-glu from Q	49588	Keratin type I cytoskeletal 13 OS=Homo sapiens OX=9606 GN=KRT13 PE=1 SV=4	pRIPK1 IP/medium	K1C13
866	65	93	Q2M2I5|K1C24_HUMAN	69.87	2	2	0	Deamidation (NQ); Pyro-glu from Q	55087	Keratin type I cytoskeletal 24 OS=Homo sapiens OX=9606 GN=KRT24 PE=1 SV=1	pRIPK1 IP/medium	K1C24
867	152	44218	Q9HDC9|APMAP_HUMAN	69.19	11	2	2	Oxidation (M)	46480	Adipocyte plasma membrane-associated protein OS=Homo sapiens OX=9606 GN=APMAP PE=1 SV=2	pRIPK1 IP/medium	APMAP
868	99	21310	P18621|RL17_HUMAN	68.64	8	1	1		21397	60S ribosomal protein L17 OS=Homo sapiens OX=9606 GN=RPL17 PE=1 SV=3	pRIPK1 IP/medium	RL17
869	373	44221	P14868|SYDC_HUMAN	68.46	4	1	1	Oxidation (M)	57136	Aspartate--tRNA ligase cytoplasmic OS=Homo sapiens OX=9606 GN=DARS1 PE=1 SV=2	pRIPK1 IP/medium	SYDC
870	165	44224	P05388|RLA0_HUMAN	68.21	4	1	1	Beta-methylthiolation	34274	60S acidic ribosomal protein P0 OS=Homo sapiens OX=9606 GN=RPLP0 PE=1 SV=1	pRIPK1 IP/medium	RLA0
871	148	58	P61026|RAB10_HUMAN	67.95	12	2	1		22541	Ras-related protein Rab-10 OS=Homo sapiens OX=9606 GN=RAB10 PE=1 SV=1	pRIPK1 IP/medium	RAB10
872	95	17699	P16401|H15_HUMAN	67.46	5	1	1		22580	Histone H1.5 OS=Homo sapiens OX=9606 GN=H1-5 PE=1 SV=3	pRIPK1 IP/medium	H15
873	64	44222	Q86V81|THOC4_HUMAN	66.8	6	1	1	Oxidation (M)	26888	THO complex subunit 4 OS=Homo sapiens OX=9606 GN=ALYREF PE=1 SV=3	pRIPK1 IP/medium	THOC4
874	374	44223	P10599|THIO_HUMAN	66.74	12	1	1		11737	Thioredoxin OS=Homo sapiens OX=9606 GN=TXN PE=1 SV=3	pRIPK1 IP/medium	THIO
875	150	10424	P68366|TBA4A_HUMAN	66.7	5	2	1		49924	Tubulin alpha-4A chain OS=Homo sapiens OX=9606 GN=TUBA4A PE=1 SV=1	pRIPK1 IP/medium	TBA4A
876	93	4812	P10412|H14_HUMAN	65.89	5	1	0		21865	Histone H1.4 OS=Homo sapiens OX=9606 GN=H1-4 PE=1 SV=2	pRIPK1 IP/medium	H14
877	94	4810	P16403|H12_HUMAN	65.89	6	1	0		21365	Histone H1.2 OS=Homo sapiens OX=9606 GN=H1-2 PE=1 SV=2	pRIPK1 IP/medium	H12
878	96	4813	P16402|H13_HUMAN	65.89	5	1	0		22350	Histone H1.3 OS=Homo sapiens OX=9606 GN=H1-3 PE=1 SV=2	pRIPK1 IP/medium	H13
879	379	62	P16442|BGAT_HUMAN	61.45	3	1	1		40934	Histo-blood group ABO system transferase OS=Homo sapiens OX=9606 GN=ABO PE=1 SV=2	pRIPK1 IP/medium	BGAT
880	375	44226	P62263|RS14_HUMAN	61.33	14	1	1	Oxidation (M)	16273	40S ribosomal protein S14 OS=Homo sapiens OX=9606 GN=RPS14 PE=1 SV=3	pRIPK1 IP/medium	RS14
881	376	9930	P84095|RHOG_HUMAN	61.21	6	1	1	Beta-methylthiolation	21308	Rho-related GTP-binding protein RhoG OS=Homo sapiens OX=9606 GN=RHOG PE=1 SV=1	pRIPK1 IP/medium	RHOG
882	376	6030	P60953|CDC42_HUMAN	61.21	6	1	1	Beta-methylthiolation	21259	Cell division control protein 42 homolog OS=Homo sapiens OX=9606 GN=CDC42 PE=1 SV=2	pRIPK1 IP/medium	CDC42
883	376	29205	P63000|RAC1_HUMAN	61.21	6	1	1	Beta-methylthiolation	21450	Ras-related C3 botulinum toxin substrate 1 OS=Homo sapiens OX=9606 GN=RAC1 PE=1 SV=1	pRIPK1 IP/medium	RAC1
884	376	44227	P60763|RAC3_HUMAN	61.21	6	1	1	Beta-methylthiolation	21379	Ras-related C3 botulinum toxin substrate 3 OS=Homo sapiens OX=9606 GN=RAC3 PE=1 SV=1	pRIPK1 IP/medium	RAC3
885	376	29204	P15153|RAC2_HUMAN	61.21	6	1	1	Beta-methylthiolation	21429	Ras-related C3 botulinum toxin substrate 2 OS=Homo sapiens OX=9606 GN=RAC2 PE=1 SV=1	pRIPK1 IP/medium	RAC2
886	376	29206	P17081|RHOQ_HUMAN	61.21	5	1	1	Beta-methylthiolation	22659	Rho-related GTP-binding protein RhoQ OS=Homo sapiens OX=9606 GN=RHOQ PE=1 SV=2	pRIPK1 IP/medium	RHOQ
887	376	44228	Q9H4E5|RHOJ_HUMAN	61.21	5	1	1	Beta-methylthiolation	23821	Rho-related GTP-binding protein RhoJ OS=Homo sapiens OX=9606 GN=RHOJ PE=1 SV=1	pRIPK1 IP/medium	RHOJ
888	377	57	Q9NS69|TOM22_HUMAN	59.37	8	1	1	Oxidation (M)	15522	Mitochondrial import receptor subunit TOM22 homolog OS=Homo sapiens OX=9606 GN=TOMM22 PE=1 SV=3	pRIPK1 IP/medium	TOM22
889	378	6380	P11166|GTR1_HUMAN	58.74	3	1	1	Oxidation (M)	54084	Solute carrier family 2 facilitated glucose transporter member 1 OS=Homo sapiens OX=9606 GN=SLC2A1 PE=1 SV=2	pRIPK1 IP/medium	GTR1
890	153	21226	Q9BQE3|TBA1C_HUMAN	58.73	6	2	1		49895	Tubulin alpha-1C chain OS=Homo sapiens OX=9606 GN=TUBA1C PE=1 SV=1	pRIPK1 IP/medium	TBA1C
891	153	21231	P68363|TBA1B_HUMAN	58.73	6	2	1		50152	Tubulin alpha-1B chain OS=Homo sapiens OX=9606 GN=TUBA1B PE=1 SV=1	pRIPK1 IP/medium	TBA1B
892	153	21230	Q71U36|TBA1A_HUMAN	58.73	6	2	1		50136	Tubulin alpha-1A chain OS=Homo sapiens OX=9606 GN=TUBA1A PE=1 SV=1	pRIPK1 IP/medium	TBA1A
893	380	44229	Q8TCT9|HM13_HUMAN	58.52	3	1	1	Oxidation (M)	41488	Minor histocompatibility antigen H13 OS=Homo sapiens OX=9606 GN=HM13 PE=1 SV=1	pRIPK1 IP/medium	HM13
894	382	21233	P35232|PHB_HUMAN	57.91	4	1	1		29804	Prohibitin OS=Homo sapiens OX=9606 GN=PHB PE=1 SV=1	pRIPK1 IP/medium	PHB
895	82	44216	Q13162|PRDX4_HUMAN	57.67	8	2	2		30540	Peroxiredoxin-4 OS=Homo sapiens OX=9606 GN=PRDX4 PE=1 SV=1	pRIPK1 IP/medium	PRDX4
896	381	44230	P13073|COX41_HUMAN	57.24	7	1	1	Oxidation (M)	19577	Cytochrome c oxidase subunit 4 isoform 1 mitochondrial OS=Homo sapiens OX=9606 GN=COX4I1 PE=1 SV=1	pRIPK1 IP/medium	COX41
897	154	448	P52597|HNRPF_HUMAN	57.22	4	1	1		45672	Heterogeneous nuclear ribonucleoprotein F OS=Homo sapiens OX=9606 GN=HNRNPF PE=1 SV=3	pRIPK1 IP/medium	HNRPF
898	386	44233	O95573|ACSL3_HUMAN	56.44	1	1	1		80420	Long-chain-fatty-acid--CoA ligase 3 OS=Homo sapiens OX=9606 GN=ACSL3 PE=1 SV=3	pRIPK1 IP/medium	ACSL3
899	383	21236	P26373|RL13_HUMAN	54.44	6	1	1	Oxidation (M)	24261	60S ribosomal protein L13 OS=Homo sapiens OX=9606 GN=RPL13 PE=1 SV=4	pRIPK1 IP/medium	RL13
900	87	40	Q5XKE5|K2C79_HUMAN	53.82	2	1	0		57836	Keratin type II cytoskeletal 79 OS=Homo sapiens OX=9606 GN=KRT79 PE=1 SV=2	pRIPK1 IP/medium	K2C79
901	151	82	P46779|RL28_HUMAN	53.7	9	2	2		15747	60S ribosomal protein L28 OS=Homo sapiens OX=9606 GN=RPL28 PE=1 SV=3	pRIPK1 IP/medium	RL28
902	384	9941	P35998|PRS7_HUMAN	53.36	3	1	1		48634	26S proteasome regulatory subunit 7 OS=Homo sapiens OX=9606 GN=PSMC2 PE=1 SV=3	pRIPK1 IP/medium	PRS7
903	157	44219	Q9H4B7|TBB1_HUMAN	53.05	2	1	0	Oxidation (M)	50327	Tubulin beta-1 chain OS=Homo sapiens OX=9606 GN=TUBB1 PE=1 SV=1	pRIPK1 IP/medium	TBB1
904	385	34038	Q02413|DSG1_HUMAN	52.96	2	1	1	Oxidation (M)	113748	Desmoglein-1 OS=Homo sapiens OX=9606 GN=DSG1 PE=1 SV=2	pRIPK1 IP/medium	DSG1
905	63	90	Q7Z3Y7|K1C28_HUMAN	52.18	2	1	0		50567	Keratin type I cytoskeletal 28 OS=Homo sapiens OX=9606 GN=KRT28 PE=1 SV=2	pRIPK1 IP/medium	K1C28
906	86	25208	Q7Z3Z0|K1C25_HUMAN	52.18	2	1	0		49318	Keratin type I cytoskeletal 25 OS=Homo sapiens OX=9606 GN=KRT25 PE=1 SV=1	pRIPK1 IP/medium	K1C25
907	387	99	Q9NVI7|ATD3A_HUMAN	51.74	2	1	1	Oxidation (M)	71369	ATPase family AAA domain-containing protein 3A OS=Homo sapiens OX=9606 GN=ATAD3A PE=1 SV=2	pRIPK1 IP/medium	ATD3A
908	159	1703	Q9H853|TBA4B_HUMAN	51.2	6	1	0		27551	Putative tubulin-like protein alpha-4B OS=Homo sapiens OX=9606 GN=TUBA4B PE=5 SV=2	pRIPK1 IP/medium	TBA4B
909	160	106	P42766|RL35_HUMAN	51.14	8	1	1		14551	60S ribosomal protein L35 OS=Homo sapiens OX=9606 GN=RPL35 PE=1 SV=2	pRIPK1 IP/medium	RL35
910	388	29192	P51572|BAP31_HUMAN	50.27	4	1	1	Oxidation (M)	27992	B-cell receptor-associated protein 31 OS=Homo sapiens OX=9606 GN=BCAP31 PE=1 SV=3	pRIPK1 IP/medium	BAP31
911	389	68	P40429|RL13A_HUMAN	49.01	4	1	1		23577	60S ribosomal protein L13a OS=Homo sapiens OX=9606 GN=RPL13A PE=1 SV=2	pRIPK1 IP/medium	RL13A
912	162	29194	P51153|RAB13_HUMAN	49	5	1	0		22774	Ras-related protein Rab-13 OS=Homo sapiens OX=9606 GN=RAB13 PE=1 SV=1	pRIPK1 IP/medium	RAB13
913	158	75	Q7RTS7|K2C74_HUMAN	48.85	2	1	0	Beta-methylthiolation	57865	Keratin type II cytoskeletal 74 OS=Homo sapiens OX=9606 GN=KRT74 PE=1 SV=2	pRIPK1 IP/medium	K2C74
914	161	76	Q86Y46|K2C73_HUMAN	48.85	1	1	0	Beta-methylthiolation	58923	Keratin type II cytoskeletal 73 OS=Homo sapiens OX=9606 GN=KRT73 PE=1 SV=1	pRIPK1 IP/medium	K2C73
915	156	25948	P07477|TRY1_HUMAN	48.73	4	1	1	Oxidation (M); Deamidation (NQ)	26558	Trypsin-1 OS=Homo sapiens OX=9606 GN=PRSS1 PE=1 SV=1	pRIPK1 IP/medium	TRY1
916	163	21232	P45880|VDAC2_HUMAN	47.76	3	1	1		31567	Voltage-dependent anion-selective channel protein 2 OS=Homo sapiens OX=9606 GN=VDAC2 PE=1 SV=2	pRIPK1 IP/medium	VDAC2
917	390	44234	P62906|RL10A_HUMAN	46.82	6	1	1	Beta-methylthiolation	24831	60S ribosomal protein L10a OS=Homo sapiens OX=9606 GN=RPL10A PE=1 SV=2	pRIPK1 IP/medium	RL10A
918	391	25191	Q5VTE0|EF1A3_HUMAN	45.97	3	1	1	Oxidation (M)	50185	Putative elongation factor 1-alpha-like 3 OS=Homo sapiens OX=9606 GN=EEF1A1P5 PE=5 SV=1	pRIPK1 IP/medium	EF1A3
919	391	25190	P68104|EF1A1_HUMAN	45.97	3	1	1	Oxidation (M)	50141	Elongation factor 1-alpha 1 OS=Homo sapiens OX=9606 GN=EEF1A1 PE=1 SV=1	pRIPK1 IP/medium	EF1A1
920	392	26248	Q14573|ITPR3_HUMAN	43.59	0	1	1	Beta-methylthiolation	304105	Inositol 1 4 5-trisphosphate receptor type 3 OS=Homo sapiens OX=9606 GN=ITPR3 PE=1 SV=2	pRIPK1 IP/medium	ITPR3
921	170	5382	P35579|MYH9_HUMAN	42.9	1	2	2	Oxidation (M); Deamidation (NQ)	226530	Myosin-9 OS=Homo sapiens OX=9606 GN=MYH9 PE=1 SV=4	pRIPK1 IP/medium	MYH9
922	164	21259	O60656|UD19_HUMAN	41.56	2	1	1		59941	UDP-glucuronosyltransferase 1A9 OS=Homo sapiens OX=9606 GN=UGT1A9 PE=1 SV=1	pRIPK1 IP/medium	UD19
923	164	21258	Q9HAW7|UD17_HUMAN	41.56	2	1	1		59819	UDP-glucuronosyltransferase 1A7 OS=Homo sapiens OX=9606 GN=UGT1A7 PE=1 SV=2	pRIPK1 IP/medium	UD17
924	164	21257	Q9HAW8|UD110_HUMAN	41.56	2	1	1		59810	UDP-glucuronosyltransferase 1A10 OS=Homo sapiens OX=9606 GN=UGT1A10 PE=1 SV=1	pRIPK1 IP/medium	UD110
925	164	21256	Q9HAW9|UD18_HUMAN	41.56	2	1	1		59742	UDP-glucuronosyltransferase 1A8 OS=Homo sapiens OX=9606 GN=UGT1A8 PE=1 SV=1	pRIPK1 IP/medium	UD18
926	164	21225	P19224|UD16_HUMAN	41.56	2	1	1		60751	UDP-glucuronosyltransferase 1-6 OS=Homo sapiens OX=9606 GN=UGT1A6 PE=1 SV=2	pRIPK1 IP/medium	UD16
927	164	21260	P22309|UD11_HUMAN	41.56	2	1	1		59591	UDP-glucuronosyltransferase 1A1 OS=Homo sapiens OX=9606 GN=UGT1A1 PE=1 SV=1	pRIPK1 IP/medium	UD11
928	164	21263	P35504|UD15_HUMAN	41.56	1	1	1		60071	UDP-glucuronosyltransferase 1A5 OS=Homo sapiens OX=9606 GN=UGT1A5 PE=1 SV=1	pRIPK1 IP/medium	UD15
929	164	21262	P35503|UD13_HUMAN	41.56	1	1	1		60338	UDP-glucuronosyltransferase 1A3 OS=Homo sapiens OX=9606 GN=UGT1A3 PE=1 SV=1	pRIPK1 IP/medium	UD13
930	164	21261	P22310|UD14_HUMAN	41.56	1	1	1		60025	UDP-glucuronosyltransferase 1A4 OS=Homo sapiens OX=9606 GN=UGT1A4 PE=1 SV=1	pRIPK1 IP/medium	UD14
931	393	6196	P07355|ANXA2_HUMAN	41.54	2	1	1	Oxidation (M)	38604	Annexin A2 OS=Homo sapiens OX=9606 GN=ANXA2 PE=1 SV=2	pRIPK1 IP/medium	ANXA2
932	393	21224	A6NMY6|AXA2L_HUMAN	41.54	2	1	1	Oxidation (M)	38659	Putative annexin A2-like protein OS=Homo sapiens OX=9606 GN=ANXA2P2 PE=5 SV=2	pRIPK1 IP/medium	AXA2L
933	169	350	Q86TB3|ALPK2_HUMAN	41.13	1	1	1	Deamidation (NQ)	237010	Alpha-protein kinase 2 OS=Homo sapiens OX=9606 GN=ALPK2 PE=1 SV=3	pRIPK1 IP/medium	ALPK2
934	396	408	P17844|DDX5_HUMAN	40.36	1	1	1		69148	Probable ATP-dependent RNA helicase DDX5 OS=Homo sapiens OX=9606 GN=DDX5 PE=1 SV=1	pRIPK1 IP/medium	DDX5
935	175	144	Q9Y4D1|DAAM1_HUMAN	40.26	1	2	0		123473	Disheveled-associated activator of morphogenesis 1 OS=Homo sapiens OX=9606 GN=DAAM1 PE=1 SV=2	pRIPK1 IP/medium	DAAM1
936	394	29508	P46777|RL5_HUMAN	38.46	4	1	1	Oxidation (M)	34363	60S ribosomal protein L5 OS=Homo sapiens OX=9606 GN=RPL5 PE=1 SV=3	pRIPK1 IP/medium	RL5
937	101	259	P39023|RL3_HUMAN	38.25	7	3	3		46109	60S ribosomal protein L3 OS=Homo sapiens OX=9606 GN=RPL3 PE=1 SV=2	pRIPK1 IP/medium	RL3
938	397	94	P30536|TSPO_HUMAN	37.99	5	1	1		18828	Translocator protein OS=Homo sapiens OX=9606 GN=TSPO PE=1 SV=3	pRIPK1 IP/medium	TSPO
939	395	44235	Q92526|TCPW_HUMAN	37.59	2	1	1	Oxidation (M)	57821	T-complex protein 1 subunit zeta-2 OS=Homo sapiens OX=9606 GN=CCT6B PE=1 SV=5	pRIPK1 IP/medium	TCPW
940	398	9870	Q00610|CLH1_HUMAN	36.89	1	1	1	Oxidation (M); Deamidation (NQ)	191613	Clathrin heavy chain 1 OS=Homo sapiens OX=9606 GN=CLTC PE=1 SV=5	pRIPK1 IP/medium	CLH1
941	44	306	P46939|UTRN_HUMAN	36.89	0	2	0		394467	Utrophin OS=Homo sapiens OX=9606 GN=UTRN PE=1 SV=2	pRIPK1 IP/medium	UTRN
942	67	120	Q9H3F6|BACD3_HUMAN	36.89	2	2	0		35432	BTB/POZ domain-containing adapter for CUL3-mediated RhoA degradation protein 3 OS=Homo sapiens OX=9606 GN=KCTD10 PE=1 SV=1	pRIPK1 IP/medium	BACD3
943	100	10183	P38646|GRP75_HUMAN	36.36	4	2	2		73681	Stress-70 protein mitochondrial OS=Homo sapiens OX=9606 GN=HSPA9 PE=1 SV=2	pRIPK1 IP/medium	GRP75
944	399	44238	P68431|H31_HUMAN	36.07	7	1	1		15404	Histone H3.1 OS=Homo sapiens OX=9606 GN=H3C1 PE=1 SV=2	pRIPK1 IP/medium	H31
945	400	33422	P30050|RL12_HUMAN	35.08	5	1	1		17819	60S ribosomal protein L12 OS=Homo sapiens OX=9606 GN=RPL12 PE=1 SV=1	pRIPK1 IP/medium	RL12
946	401	36	P23396|RS3_HUMAN	34.27	3	1	1		26688	40S ribosomal protein S3 OS=Homo sapiens OX=9606 GN=RPS3 PE=1 SV=2	pRIPK1 IP/medium	RS3
947	402	124	Q96KK5|H2A1H_HUMAN	33	5	1	1		13906	Histone H2A type 1-H OS=Homo sapiens OX=9606 GN=H2AC12 PE=1 SV=3	pRIPK1 IP/medium	H2A1H
948	402	123	Q71UI9|H2AV_HUMAN	33	5	1	1		13509	Histone H2A.V OS=Homo sapiens OX=9606 GN=H2AZ2 PE=1 SV=3	pRIPK1 IP/medium	H2AV
949	402	122	Q99878|H2A1J_HUMAN	33	5	1	1		13936	Histone H2A type 1-J OS=Homo sapiens OX=9606 GN=H2AC14 PE=1 SV=3	pRIPK1 IP/medium	H2A1J
950	402	121	P0C0S5|H2AZ_HUMAN	33	5	1	1		13553	Histone H2A.Z OS=Homo sapiens OX=9606 GN=H2AZ1 PE=1 SV=2	pRIPK1 IP/medium	H2AZ
951	402	126	Q9BTM1|H2AJ_HUMAN	33	5	1	1		14019	Histone H2A.J OS=Homo sapiens OX=9606 GN=H2AJ PE=1 SV=1	pRIPK1 IP/medium	H2AJ
952	402	125	Q16777|H2A2C_HUMAN	33	5	1	1		13988	Histone H2A type 2-C OS=Homo sapiens OX=9606 GN=H2AC20 PE=1 SV=4	pRIPK1 IP/medium	H2A2C
953	402	132	Q6FI13|H2A2A_HUMAN	33	5	1	1		14095	Histone H2A type 2-A OS=Homo sapiens OX=9606 GN=H2AC18 PE=1 SV=3	pRIPK1 IP/medium	H2A2A
954	402	131	P0C0S8|H2A1_HUMAN	33	5	1	1		14091	Histone H2A type 1 OS=Homo sapiens OX=9606 GN=H2AC11 PE=1 SV=2	pRIPK1 IP/medium	H2A1
955	402	130	Q93077|H2A1C_HUMAN	33	5	1	1		14105	Histone H2A type 1-C OS=Homo sapiens OX=9606 GN=H2AC6 PE=1 SV=3	pRIPK1 IP/medium	H2A1C
956	402	129	P20671|H2A1D_HUMAN	33	5	1	1		14107	Histone H2A type 1-D OS=Homo sapiens OX=9606 GN=H2AC7 PE=1 SV=2	pRIPK1 IP/medium	H2A1D
957	402	128	P04908|H2A1B_HUMAN	33	5	1	1		14135	Histone H2A type 1-B/E OS=Homo sapiens OX=9606 GN=H2AC4 PE=1 SV=2	pRIPK1 IP/medium	H2A1B
958	402	127	Q7L7L0|H2A3_HUMAN	33	5	1	1		14121	Histone H2A type 3 OS=Homo sapiens OX=9606 GN=H2AW PE=1 SV=3	pRIPK1 IP/medium	H2A3
959	402	133	Q96QV6|H2A1A_HUMAN	33	5	1	1		14233	Histone H2A type 1-A OS=Homo sapiens OX=9606 GN=H2AC1 PE=1 SV=3	pRIPK1 IP/medium	H2A1A
960	402	134	P16104|H2AX_HUMAN	33	5	1	1		15145	Histone H2AX OS=Homo sapiens OX=9606 GN=H2AX PE=1 SV=2	pRIPK1 IP/medium	H2AX
961	404	109	Q00839|HNRPU_HUMAN	31.26	1	1	1		90585	Heterogeneous nuclear ribonucleoprotein U OS=Homo sapiens OX=9606 GN=HNRNPU PE=1 SV=6	pRIPK1 IP/medium	HNRPU
962	404	111	Q8IUG5|MY18B_HUMAN	31.26	0	1	1		285213	Unconventional myosin-XVIIIb OS=Homo sapiens OX=9606 GN=MYO18B PE=1 SV=2	pRIPK1 IP/medium	MY18B
963	403	44240	Q14004|CDK13_HUMAN	30.7	1	1	1		164922	Cyclin-dependent kinase 13 OS=Homo sapiens OX=9606 GN=CDK13 PE=1 SV=2	pRIPK1 IP/medium	CDK13
964	405	119	P62829|RL23_HUMAN	29	6	1	1		14865	60S ribosomal protein L23 OS=Homo sapiens OX=9606 GN=RPL23 PE=1 SV=1	pRIPK1 IP/medium	RL23
965	172	946	Q15149|PLEC_HUMAN	28.56	0	1	1		531796	Plectin OS=Homo sapiens OX=9606 GN=PLEC PE=1 SV=3	pRIPK1 IP/medium	PLEC
966	406	44242	P62280|RS11_HUMAN	28.47	5	1	1		18431	40S ribosomal protein S11 OS=Homo sapiens OX=9606 GN=RPS11 PE=1 SV=3	pRIPK1 IP/medium	RS11
967	407	25195	P62424|RL7A_HUMAN	28.47	3	1	1		29996	60S ribosomal protein L7a OS=Homo sapiens OX=9606 GN=RPL7A PE=1 SV=2	pRIPK1 IP/medium	RL7A
968	358	13346	Q7Z6Z7|HUWE1_HUMAN	27.97	0	1	0		481896	E3 ubiquitin-protein ligase HUWE1 OS=Homo sapiens OX=9606 GN=HUWE1 PE=1 SV=3	pRIPK1 IP/medium	HUWE1
969	102	177	Q9BZA7|PC11X_HUMAN	27.17	0	1	0		147558	Protocadherin-11 X-linked OS=Homo sapiens OX=9606 GN=PCDH11X PE=2 SV=1	pRIPK1 IP/medium	PC11X
970	178	195	Q6R327|RICTR_HUMAN	27.17	0	1	0		192216	Rapamycin-insensitive companion of mTOR OS=Homo sapiens OX=9606 GN=RICTOR PE=1 SV=1	pRIPK1 IP/medium	RICTR
971	408	29202	Q14192|FHL2_HUMAN	26.55	3	1	1		32193	Four and a half LIM domains protein 2 OS=Homo sapiens OX=9606 GN=FHL2 PE=1 SV=3	pRIPK1 IP/medium	FHL2
972	409	17542	P42566|EPS15_HUMAN	25.89	2	1	1	Deamidation (NQ)	98656	Epidermal growth factor receptor substrate 15 OS=Homo sapiens OX=9606 GN=EPS15 PE=1 SV=2	pRIPK1 IP/medium	EPS15
973	410	44248	Q53GQ0|DHB12_HUMAN	25.88	3	1	1		34324	Very-long-chain 3-oxoacyl-CoA reductase OS=Homo sapiens OX=9606 GN=HSD17B12 PE=1 SV=2	pRIPK1 IP/medium	DHB12
974	134	1152	O94915|FRYL_HUMAN	25.57	0	1	0		339598	Protein furry homolog-like OS=Homo sapiens OX=9606 GN=FRYL PE=1 SV=2	pRIPK1 IP/medium	FRYL
975	136	6490	Q13439|GOGA4_HUMAN	25.57	0	1	0		261137	Golgin subfamily A member 4 OS=Homo sapiens OX=9606 GN=GOLGA4 PE=1 SV=1	pRIPK1 IP/medium	GOGA4
976	139	4820	Q03001|DYST_HUMAN	25.57	0	1	0		860679	Dystonin OS=Homo sapiens OX=9606 GN=DST PE=1 SV=4	pRIPK1 IP/medium	DYST
977	181	1931	P80404|GABT_HUMAN	25.57	1	1	0		56439	4-aminobutyrate aminotransferase mitochondrial OS=Homo sapiens OX=9606 GN=ABAT PE=1 SV=3	pRIPK1 IP/medium	GABT
978	182	44279	Q8TAT6|NPL4_HUMAN	25.57	1	1	0		68120	Nuclear protein localization protein 4 homolog OS=Homo sapiens OX=9606 GN=NPLOC4 PE=1 SV=3	pRIPK1 IP/medium	NPL4
979	186	38624	Q3MJ13|WDR72_HUMAN	25.57	0	1	0		123425	WD repeat-containing protein 72 OS=Homo sapiens OX=9606 GN=WDR72 PE=2 SV=2	pRIPK1 IP/medium	WDR72
980	190	1606	O60841|IF2P_HUMAN	25.57	0	1	0		138827	Eukaryotic translation initiation factor 5B OS=Homo sapiens OX=9606 GN=EIF5B PE=1 SV=4	pRIPK1 IP/medium	IF2P
981	345	5815	Q68DQ2|CRBG3_HUMAN	25.57	0	1	0		330632	Very large A-kinase anchor protein OS=Homo sapiens OX=9606 GN=CRYBG3 PE=1 SV=3	pRIPK1 IP/medium	CRBG3
982	346	1582	Q9NYC9|DYH9_HUMAN	25.57	0	1	0		511882	Dynein axonemal heavy chain 9 OS=Homo sapiens OX=9606 GN=DNAH9 PE=1 SV=3	pRIPK1 IP/medium	DYH9
983	356	1046	Q96QE3|ATAD5_HUMAN	25.57	0	1	0		207569	ATPase family AAA domain-containing protein 5 OS=Homo sapiens OX=9606 GN=ATAD5 PE=1 SV=4	pRIPK1 IP/medium	ATAD5
984	364	770	Q92736|RYR2_HUMAN	25.57	0	1	0		564576	Ryanodine receptor 2 OS=Homo sapiens OX=9606 GN=RYR2 PE=1 SV=3	pRIPK1 IP/medium	RYR2
985	365	1059	Q9NR09|BIRC6_HUMAN	25.57	0	1	0		530260	Baculoviral IAP repeat-containing protein 6 OS=Homo sapiens OX=9606 GN=BIRC6 PE=1 SV=2	pRIPK1 IP/medium	BIRC6
986	419	172	O95460|MATN4_HUMAN	24.97	1	1	1		68487	Matrilin-4 OS=Homo sapiens OX=9606 GN=MATN4 PE=1 SV=3	pRIPK1 IP/medium	MATN4
987	192	17486	O95819|M4K4_HUMAN	24.82	2	2	2	Deamidation (NQ)	142101	Mitogen-activated protein kinase kinase kinase kinase 4 OS=Homo sapiens OX=9606 GN=MAP4K4 PE=1 SV=2	pRIPK1 IP/medium	M4K4
988	66	1952	Q9Y490|TLN1_HUMAN	23.94	0	1	1		269765	Talin-1 OS=Homo sapiens OX=9606 GN=TLN1 PE=1 SV=3	pRIPK1 IP/medium	TLN1
989	415	44256	P69849|NOMO3_HUMAN	23.84	1	1	1		134133	Nodal modulator 3 OS=Homo sapiens OX=9606 GN=NOMO3 PE=1 SV=2	pRIPK1 IP/medium	NOMO3
990	415	44255	Q15155|NOMO1_HUMAN	23.84	1	1	1		134324	Nodal modulator 1 OS=Homo sapiens OX=9606 GN=NOMO1 PE=1 SV=5	pRIPK1 IP/medium	NOMO1
991	415	29849	Q5JPE7|NOMO2_HUMAN	23.84	1	1	1		139439	Nodal modulator 2 OS=Homo sapiens OX=9606 GN=NOMO2 PE=1 SV=1	pRIPK1 IP/medium	NOMO2
992	11	193	Q8WZ42|TITIN_HUMAN	23.67	0	1	1		3815922	Titin OS=Homo sapiens OX=9606 GN=TTN PE=1 SV=4	pRIPK1 IP/medium	TITIN
993	417	5320	Q9P2N5|RBM27_HUMAN	23.56	2	1	1		118718	RNA-binding protein 27 OS=Homo sapiens OX=9606 GN=RBM27 PE=1 SV=2	pRIPK1 IP/medium	RBM27
994	423	294	Q6UXH9|PAMR1_HUMAN	23.14	1	1	1		80199	Inactive serine protease PAMR1 OS=Homo sapiens OX=9606 GN=PAMR1 PE=1 SV=1	pRIPK1 IP/medium	PAMR1
995	423	413	Q63ZY3|KANK2_HUMAN	23.14	1	1	1		91174	KN motif and ankyrin repeat domain-containing protein 2 OS=Homo sapiens OX=9606 GN=KANK2 PE=1 SV=1	pRIPK1 IP/medium	KANK2
996	423	442	Q8WWI1|LMO7_HUMAN	23.14	0	1	1		192694	LIM domain only protein 7 OS=Homo sapiens OX=9606 GN=LMO7 PE=1 SV=3	pRIPK1 IP/medium	LMO7
997	423	932	O95714|HERC2_HUMAN	23.14	0	1	1		527234	E3 ubiquitin-protein ligase HERC2 OS=Homo sapiens OX=9606 GN=HERC2 PE=1 SV=2	pRIPK1 IP/medium	HERC2
998	183	44293	P42765|THIM_HUMAN	22.77	2	1	0		41924	3-ketoacyl-CoA thiolase mitochondrial OS=Homo sapiens OX=9606 GN=ACAA2 PE=1 SV=2	pRIPK1 IP/medium	THIM
999	185	9949	Q9P1Z9|CC180_HUMAN	22.77	0	1	0		197343	Coiled-coil domain-containing protein 180 OS=Homo sapiens OX=9606 GN=CCDC180 PE=2 SV=3	pRIPK1 IP/medium	CC180
1000	422	903	Q9Y487|VPP2_HUMAN	22.45	2	1	1	Beta-methylthiolation	98082	V-type proton ATPase 116 kDa subunit a2 OS=Homo sapiens OX=9606 GN=ATP6V0A2 PE=1 SV=2	pRIPK1 IP/medium	VPP2
1001	424	29562	Q69YQ0|CYTSA_HUMAN	22.31	2	1	1	Deamidation (NQ)	124602	Cytospin-A OS=Homo sapiens OX=9606 GN=SPECC1L PE=1 SV=2	pRIPK1 IP/medium	CYTSA
1002	425	44303	P09669|COX6C_HUMAN	22.14	9	1	1		8781	Cytochrome c oxidase subunit 6C OS=Homo sapiens OX=9606 GN=COX6C PE=1 SV=2	pRIPK1 IP/medium	COX6C
1003	184	44296	Q8NE35|CPEB3_HUMAN	22.06	1	1	1		76014	Cytoplasmic polyadenylation element-binding protein 3 OS=Homo sapiens OX=9606 GN=CPEB3 PE=1 SV=2	pRIPK1 IP/medium	CPEB3
1004	429	44319	P62330|ARF6_HUMAN	21.8	3	1	1		20082	ADP-ribosylation factor 6 OS=Homo sapiens OX=9606 GN=ARF6 PE=1 SV=2	pRIPK1 IP/medium	ARF6
1005	427	5230	Q05707|COEA1_HUMAN	21.72	1	1	1		193513	Collagen alpha-1(XIV) chain OS=Homo sapiens OX=9606 GN=COL14A1 PE=1 SV=3	pRIPK1 IP/medium	COEA1
1006	188	463	Q9P2D0|IBTK_HUMAN	21.71	0	1	1		150527	Inhibitor of Bruton tyrosine kinase OS=Homo sapiens OX=9606 GN=IBTK PE=1 SV=3	pRIPK1 IP/medium	IBTK
1007	428	44317	Q9BY12|SCAPE_HUMAN	21.68	2	1	1	Deamidation (NQ)	158287	S phase cyclin A-associated protein in the endoplasmic reticulum OS=Homo sapiens OX=9606 GN=SCAPER PE=1 SV=2	pRIPK1 IP/medium	SCAPE
1008	431	21238	P07814|SYEP_HUMAN	21.16	1	1	1		170590	Bifunctional glutamate/proline--tRNA ligase OS=Homo sapiens OX=9606 GN=EPRS1 PE=1 SV=5	pRIPK1 IP/medium	SYEP
1009	438	5131	Q08211|DHX9_HUMAN	21.04	0	1	1		140958	ATP-dependent RNA helicase A OS=Homo sapiens OX=9606 GN=DHX9 PE=1 SV=4	pRIPK1 IP/medium	DHX9
1010	433	42267	Q562E7|WDR81_HUMAN	20.99	1	1	1		211695	WD repeat-containing protein 81 OS=Homo sapiens OX=9606 GN=WDR81 PE=1 SV=2	pRIPK1 IP/medium	WDR81
1011	189	184	Q9HBA0|TRPV4_HUMAN	20.82	1	1	0		98281	Transient receptor potential cation channel subfamily V member 4 OS=Homo sapiens OX=9606 GN=TRPV4 PE=1 SV=2	pRIPK1 IP/medium	TRPV4
1012	228	10108	Q8TBE0|BAHD1_HUMAN	20.82	1	1	0		84652	Bromo adjacent homology domain-containing 1 protein OS=Homo sapiens OX=9606 GN=BAHD1 PE=1 SV=2	pRIPK1 IP/medium	BAHD1
1013	340	1002	Q6ZRR7|LRRC9_HUMAN	20.82	0	1	0		166910	Leucine-rich repeat-containing protein 9 OS=Homo sapiens OX=9606 GN=LRRC9 PE=2 SV=2	pRIPK1 IP/medium	LRRC9
1014	434	44341	P50914|RL14_HUMAN	20.61	6	1	1		23432	60S ribosomal protein L14 OS=Homo sapiens OX=9606 GN=RPL14 PE=1 SV=4	pRIPK1 IP/medium	RL14
1015	435	44342	Q12756|KIF1A_HUMAN	20.58	2	1	1	Deamidation (NQ)	191063	Kinesin-like protein KIF1A OS=Homo sapiens OX=9606 GN=KIF1A PE=1 SV=2	pRIPK1 IP/medium	KIF1A
1016	435	44343	O60333|KIF1B_HUMAN	20.58	2	1	1	Deamidation (NQ)	204475	Kinesin-like protein KIF1B OS=Homo sapiens OX=9606 GN=KIF1B PE=1 SV=5	pRIPK1 IP/medium	KIF1B
1017	105	1060	Q96JB1|DYH8_HUMAN	20.47	0	1	1	Deamidation (NQ)	514668	Dynein axonemal heavy chain 8 OS=Homo sapiens OX=9606 GN=DNAH8 PE=1 SV=2	pRIPK1 IP/medium	DYH8
1018	439	379	O15050|TRNK1_HUMAN	20.29	1	1	1	Oxidation (M)	336221	TPR and ankyrin repeat-containing protein 1 OS=Homo sapiens OX=9606 GN=TRANK1 PE=2 SV=4	pRIPK1 IP/medium	TRNK1
1019	441	44399	Q3KP66|INAVA_HUMAN	20.05	2	1	1	Deamidation (NQ)	72914	Innate immunity activator protein OS=Homo sapiens OX=9606 GN=INAVA PE=1 SV=2	pRIPK1 IP/medium	INAVA
