# Supplementary material for: Oligomerised RIPK1 is the main core component of the CD95 necrosome
Source: EMBO J. 2025 Apr 16;44(11):3231–65. doi: 10.1038/s44318-025-00433-0 (PMC12130296; doi:10.1038/s44318-025-00433-0)
Supplement: Supplementary file 5 — Source data Fig. 1 [file 44318_2025_433_MOESM5_ESM.zip]

Archive with 41 entries (41 files):
- figure1A.pptx
- figure1B.pptx
- figure1C.pptx
- figure-1-H-I/ht29-an1.png
- figure-1-H-I/ht29-an2.png
- figure-1-H-I/ht29-an3.png
- figure-1-H-I/ht29-an4.png
- figure-1-H-I/ht29-an5.png
- figure-1-H-I/ht29-dp1.png
- figure-1-H-I/ht29-dp2.png
- figure-1-H-I/ht29-dp3.png
- figure-1-H-I/ht29-dp4.png
- figure-1-H-I/ht29-dp5.png
- figure-1-H-I/ht29-dp6.png
- figure-1-H-I/ht29-dp7.png
- figure-1-H-I/ht29-dp8.png
- figure-1-H-I/ht29-dp9.png
- figure-1-H-I/ht29-n1.png
- figure-1-H-I/ht29-n2.png
- figure-1-H-I/ht29-n3.png
- figure-1-H-I/ht29-n4.png
- figure-1-H-I/ht29-n5.png
- figure-1-H-I/ht29-n6.png
- figure-1-H-I/jurk-an1.png
- figure-1-H-I/jurk-an2.png
- figure-1-H-I/jurk-an3.png
- figure-1-H-I/jurk-an4.png
- figure-1-H-I/jurk-an5.png
- figure-1-H-I/jurk-dp1.png
- figure-1-H-I/jurk-dp2.png
- figure-1-H-I/jurk-dp3.png
- figure-1-H-I/jurk-dp4.png
- figure-1-H-I/jurk-dp5.png
- figure-1-H-I/jurk-dp6.png
- figure-1-H-I/jurk-n1.png
- figure-1-H-I/jurk-n2.png
- figure-1-H-I/jurk-n3.png
- figure-1-H-I/jurk-n4.png
- figure-1-H-I/jurk-n5.png
- HT29-time.pptx
- numerical-fig1D-G.xlsx
