# Supplementary material for: Oligomerised RIPK1 is the main core component of the CD95 necrosome
Source: EMBO J. 2025 Apr 16;44(11):3231–65. doi: 10.1038/s44318-025-00433-0 (PMC12130296; doi:10.1038/s44318-025-00433-0)
Supplement: Supplementary file 5 — Source data Fig. 1 [file 44318_2025_433_MOESM5_ESM.zip › numerical-fig1D-G.xlsx]

## Sheet: Tabelle1
short time points
12072023
File	Count, All	%Total, All, All	%Gated, All, All	Count, single cells & focus	%Total, single cells & focus, All	%Gated, single cells & focus, focus	Count, double positive & single cells & focus	%Total, double positive & single cells & focus, All	%Gated, double positive & single cells & focus, single cells & focus	Count, PI positive & single cells & focus	%Total, PI positive & single cells & focus, All	%Gated, PI positive & single cells & focus, single cells & focus	Count, Annexin positive & single cells & focus	%Total, Annexin positive & single cells & focus, All	%Gated, Annexin positive & single cells & focus, single cells & focus	Count, negative & single cells & focus	%Total, negative & single cells & focus, All	%Gated, negative & single cells & focus, single cells & focus	Count, All	%Total, All, All	%Gated, All, All	Count, single cells & focus	%Total, single cells & focus, All	%Gated, single cells & focus, focus	Count, double positive & single cells & focus	%Total, double positive & single cells & focus, All	%Gated, double positive & single cells & focus, single cells & focus	Count, PI positive & single cells & focus	%Total, PI positive & single cells & focus, All	%Gated, PI positive & single cells & focus, single cells & focus	Count, Annexin positive & single cells & focus	%Total, Annexin positive & single cells & focus, All	%Gated, Annexin positive & single cells & focus, single cells & focus	Count, negative & single cells & focus	%Total, negative & single cells & focus, All	%Gated, negative & single cells & focus, single cells & focus	Count, All	%Total, All, All	%Gated, All, All	Count, single cells & focus	%Total, single cells & focus, All	%Gated, single cells & focus, focus	Count, double positive & single cells & focus	%Total, double positive & single cells & focus, All	%Gated, double positive & single cells & focus, single cells & focus	Count, PI positive & single cells & focus	%Total, PI positive & single cells & focus, All	%Gated, PI positive & single cells & focus, single cells & focus	Count, Annexin positive & single cells & focus
HT29-BZCN-4h_9.daf	15000	100	100	11961	79.74	98.1375	882	5.88	7.374	25	0.1667	0.209	145	0.9667	1.2123	10908	72.72	91.1964	15000	100	100	11961	79.74	98.1375	882	5.88	7.374	25	0.1667	0.209	145	0.9667	1.2123	10908	72.72	91.1964	15000	100	100	11961	79.74	98.1375	882	5.88	7.374	25	0.1667	0.209	145
HT29-BZCN-6h_10.daf	15000	100	100	12318	82.12	97.3216	507	3.38	4.1159	24	0.16	0.1948	243	1.62	1.9727	11543	76.9533	93.7084	15000	100	100	12318	82.12	97.3216	507	3.38	4.1159	24	0.16	0.1948	243	1.62	1.9727	11543	76.9533	93.7084	15000	100	100	12318	82.12	97.3216	507	3.38	4.1159	24	0.16	0.1948	243
HT29-HS_12.daf	15000	100	100	12408	82.72	98.9395	10341	68.94	83.3414	749	4.9933	6.0364	852	5.68	6.8665	466	3.1067	3.7556	15000	100	100	12408	82.72	98.9395	10341	68.94	83.3414	749	4.9933	6.0364	852	5.68	6.8665	466	3.1067	3.7556	15000	100	100	12408	82.72	98.9395	10341	68.94	83.3414	749	4.9933	6.0364	852
HT29-medium_11.daf	15000	100	100	12370	82.4667	96.4673	319	2.1267	2.5788	24	0.16	0.194	227	1.5133	1.8351	11799	78.66	95.384	15000	100	100	12370	82.4667	96.4673	319	2.1267	2.5788	24	0.16	0.194	227	1.5133	1.8351	11799	78.66	95.384	15000	100	100	12370	82.4667	96.4673	319	2.1267	2.5788	24	0.16	0.194	227
Jurkat-BZC-4h_14.daf	15000	100	100	10173	67.82	98.1098	193	1.2867	1.8972	120	0.8	1.1796	116	0.7733	1.1403	9738	64.92	95.724	15000	100	100	10173	67.82	98.1098	193	1.2867	1.8972	120	0.8	1.1796	116	0.7733	1.1403	9738	64.92	95.724	15000	100	100	10173	67.82	98.1098	193	1.2867	1.8972	120	0.8	1.1796	116
Jurkat-BZC-6h_13.daf	15000	100	100	12598	83.9867	97.6513	850	5.6667	6.7471	103	0.6867	0.8176	481	3.2067	3.8181	11163	74.42	88.6093	15000	100	100	12598	83.9867	97.6513	850	5.6667	6.7471	103	0.6867	0.8176	481	3.2067	3.8181	11163	74.42	88.6093	15000	100	100	12598	83.9867	97.6513	850	5.6667	6.7471	103	0.6867	0.8176	481
Jurkat-BZCN-4h_15.daf	15000	100	100	11689	77.9267	96.7873	243	1.62	2.0789	243	1.62	2.0789	109	0.7267	0.9325	11088	73.92	94.8584	15000	100	100	11689	77.9267	96.7873	243	1.62	2.0789	243	1.62	2.0789	109	0.7267	0.9325	11088	73.92	94.8584	15000	100	100	11689	77.9267	96.7873	243	1.62	2.0789	243	1.62	2.0789	109
Jurkat-BZCN-6h_16.daf	15000	100	100	11217	74.78	96.8904	655	4.3667	5.8394	204	1.36	1.8187	139	0.9267	1.2392	10219	68.1267	91.1028	15000	100	100	11217	74.78	96.8904	655	4.3667	5.8394	204	1.36	1.8187	139	0.9267	1.2392	10219	68.1267	91.1028	15000	100	100	11217	74.78	96.8904	655	4.3667	5.8394	204	1.36	1.8187	139
JurkatC8ko-BZC-4h_20.daf	15000	100	100	12840	85.6	93.8665	353	2.3533	2.7492	64	0.4267	0.4984	217	1.4467	1.69	12203	81.3533	95.0389	15000	100	100	12840	85.6	93.8665	353	2.3533	2.7492	64	0.4267	0.4984	217	1.4467	1.69	12203	81.3533	95.0389	15000	100	100	12840	85.6	93.8665	353	2.3533	2.7492	64	0.4267	0.4984	217
JurkatC8ko-BZC-6h_19.daf	15000	100	100	12790	85.2667	92.1204	939	6.26	7.3417	108	0.72	0.8444	366	2.44	2.8616	11376	75.84	88.9445	15000	100	100	12790	85.2667	92.1204	939	6.26	7.3417	108	0.72	0.8444	366	2.44	2.8616	11376	75.84	88.9445	15000	100	100	12790	85.2667	92.1204	939	6.26	7.3417	108	0.72	0.8444	366
JurkatC8ko-BZCN-4h_21.daf	15000	100	100	13295	88.6333	94.8762	223	1.4867	1.6773	31	0.2067	0.2332	89	0.5933	0.6694	12951	86.34	97.4126	15000	100	100	13295	88.6333	94.8762	223	1.4867	1.6773	31	0.2067	0.2332	89	0.5933	0.6694	12951	86.34	97.4126	15000	100	100	13295	88.6333	94.8762	223	1.4867	1.6773	31	0.2067	0.2332	89
JurkatC8ko-BZCN-6h_22.daf	15000	100	100	13187	87.9133	93.5248	429	2.86	3.2532	47	0.3133	0.3564	152	1.0133	1.1527	12556	83.7067	95.215	15000	100	100	13187	87.9133	93.5248	429	2.86	3.2532	47	0.3133	0.3564	152	1.0133	1.1527	12556	83.7067	95.215	15000	100	100	13187	87.9133	93.5248	429	2.86	3.2532	47	0.3133	0.3564	152
JurkatC8ko-medium_23.daf	15000	100	100	12914	86.0933	95.3626	202	1.3467	1.5642	99	0.66	0.7666	507	3.38	3.926	12106	80.7067	93.7432	15000	100	100	12914	86.0933	95.3626	202	1.3467	1.5642	99	0.66	0.7666	507	3.38	3.926	12106	80.7067	93.7432	15000	100	100	12914	86.0933	95.3626	202	1.3467	1.5642	99	0.66	0.7666	507
Jurkat-HS_18.daf	15000	100	100	12548	83.6533	98.1616	3263	21.7533	26.0041	1330	8.8667	10.5993	188	1.2533	1.4982	7767	51.78	61.8983	15000	100	100	12548	83.6533	98.1616	3263	21.7533	26.0041	1330	8.8667	10.5993	188	1.2533	1.4982	7767	51.78	61.8983	15000	100	100	12548	83.6533	98.1616	3263	21.7533	26.0041	1330	8.8667	10.5993	188
Jurkat-medium_17.daf	15000	100	100	12425	82.8333	96.3328	612	4.08	4.9256	427	2.8467	3.4366	182	1.2133	1.4648	11200	74.6667	90.1408	15000	100	100	12425	82.8333	96.3328	612	4.08	4.9256	427	2.8467	3.4366	182	1.2133	1.4648	11200	74.6667	90.1408	15000	100	100	12425	82.8333	96.3328	612	4.08	4.9256	427	2.8467	3.4366	182
JurkatRIPK1ko-BZC-4h_26.daf	15000	100	100	11886	79.24	94.1689	231	1.54	1.9435	107	0.7133	0.9002	116	0.7733	0.9759	11432	76.2133	96.1804	15000	100	100	11886	79.24	94.1689	231	1.54	1.9435	107	0.7133	0.9002	116	0.7733	0.9759	11432	76.2133	96.1804	15000	100	100	11886	79.24	94.1689	231	1.54	1.9435	107	0.7133	0.9002	116
JurkatRIPK1ko-BZC-6h_25.daf	15000	100	100	11892	79.28	94.0228	217	1.4467	1.8248	45	0.3	0.3784	135	0.9	1.1352	11495	76.6333	96.6616	15000	100	100	11892	79.28	94.0228	217	1.4467	1.8248	45	0.3	0.3784	135	0.9	1.1352	11495	76.6333	96.6616	15000	100	100	11892	79.28	94.0228	217	1.4467	1.8248	45	0.3	0.3784	135
JurkatRIPK1ko-BZCN-4h_27.daf	15000	100	100	11433	76.22	93.867	264	1.76	2.3091	65	0.4333	0.5685	164	1.0933	1.4344	10940	72.9333	95.6879	15000	100	100	11433	76.22	93.867	264	1.76	2.3091	65	0.4333	0.5685	164	1.0933	1.4344	10940	72.9333	95.6879	15000	100	100	11433	76.22	93.867	264	1.76	2.3091	65	0.4333	0.5685	164
JurkatRIPK1ko-BZCN-6h_28.daf	15000	100	100	11352	75.68	92.5334	507	3.38	4.4662	82	0.5467	0.7223	236	1.5733	2.0789	10526	70.1733	92.7237	15000	100	100	11352	75.68	92.5334	507	3.38	4.4662	82	0.5467	0.7223	236	1.5733	2.0789	10526	70.1733	92.7237	15000	100	100	11352	75.68	92.5334	507	3.38	4.4662	82	0.5467	0.7223	236
JurkatRIPK1ko-medium_24.daf	15000	100	100	11616	77.44	93.7455	263	1.7533	2.2641	109	0.7267	0.9384	260	1.7333	2.2383	10981	73.2067	94.5334	15000	100	100	11616	77.44	93.7455	263	1.7533	2.2641	109	0.7267	0.9384	260	1.7333	2.2383	10981	73.2067	94.5334	15000	100	100	11616	77.44	93.7455	263	1.7533	2.2641	109	0.7267	0.9384	260
HT29-BZC-4h_8.daf	15000	100	100	12152	81.0133	95.25	643	4.2867	5.2913	34	0.2267	0.2798	895	5.9667	7.365	10579	70.5267	87.0556	15000	100	100	12152	81.0133	95.25	643	4.2867	5.2913	34	0.2267	0.2798	895	5.9667	7.365	10579	70.5267	87.0556	15000	100	100	12152	81.0133	95.25	643	4.2867	5.2913	34	0.2267	0.2798	895
HT29-BZC-6h_7.daf	15000	100	100	10256	68.3733	89.5799	2949	19.66	28.7539	91	0.6067	0.8873	1597	10.6467	15.5714	5618	37.4533	54.7777	15000	100	100	10256	68.3733	89.5799	2949	19.66	28.7539	91	0.6067	0.8873	1597	10.6467	15.5714	5618	37.4533	54.7777	15000	100	100	10256	68.3733	89.5799	2949	19.66	28.7539	91	0.6067	0.8873	1597
13072023
File	Count, All	%Total, All, All	%Gated, All, All	Count, single cells & focus	%Total, single cells & focus, All	%Gated, single cells & focus, focus	Count, double positive & single cells & focus	%Total, double positive & single cells & focus, All	%Gated, double positive & single cells & focus, single cells & focus	Count, PI positive & single cells & focus	%Total, PI positive & single cells & focus, All	%Gated, PI positive & single cells & focus, single cells & focus	Count, Annexin positive & single cells & focus	%Total, Annexin positive & single cells & focus, All	%Gated, Annexin positive & single cells & focus, single cells & focus	Count, negative & single cells & focus	%Total, negative & single cells & focus, All	%Gated, negative & single cells & focus, single cells & focus	Count, All	%Total, All, All	%Gated, All, All	Count, single cells & focus	%Total, single cells & focus, All	%Gated, single cells & focus, focus	Count, double positive & single cells & focus	%Total, double positive & single cells & focus, All	%Gated, double positive & single cells & focus, single cells & focus	Count, PI positive & single cells & focus	%Total, PI positive & single cells & focus, All	%Gated, PI positive & single cells & focus, single cells & focus	Count, Annexin positive & single cells & focus	%Total, Annexin positive & single cells & focus, All	%Gated, Annexin positive & single cells & focus, single cells & focus	Count, negative & single cells & focus	%Total, negative & single cells & focus, All	%Gated, negative & single cells & focus, single cells & focus	Count, All	%Total, All, All	%Gated, All, All	Count, single cells & focus	%Total, single cells & focus, All	%Gated, single cells & focus, focus	Count, double positive & single cells & focus	%Total, double positive & single cells & focus, All	%Gated, double positive & single cells & focus, single cells & focus	Count, PI positive & single cells & focus	%Total, PI positive & single cells & focus, All	%Gated, PI positive & single cells & focus, single cells & focus	Count, Annexin positive & single cells & focus
HT29-BZCN-4h_8.daf	15000	100	100	12938	86.2533	97.1978	617	4.1133	4.7689	18	0.12	0.1391	171	1.14	1.3217	12126	80.84	93.7239	15000	100	100	12938	86.2533	97.1978	617	4.1133	4.7689	18	0.12	0.1391	171	1.14	1.3217	12126	80.84	93.7239	15000	100	100	12938	86.2533	97.1978	617	4.1133	4.7689	18	0.12	0.1391	171
HT29-BZCN-6h_9.daf	15000	100	100	12993	86.62	97.8831	549	3.66	4.2254	25	0.1667	0.1924	136	0.9067	1.0467	12281	81.8733	94.5201	15000	100	100	12993	86.62	97.8831	549	3.66	4.2254	25	0.1667	0.1924	136	0.9067	1.0467	12281	81.8733	94.5201	15000	100	100	12993	86.62	97.8831	549	3.66	4.2254	25	0.1667	0.1924	136
HT29-HS_11.daf	15000	100	100	5517	36.78	98.5179	4440	29.6	80.4785	447	2.98	8.1022	408	2.72	7.3953	222	1.48	4.0239	15000	100	100	5517	36.78	98.5179	4440	29.6	80.4785	447	2.98	8.1022	408	2.72	7.3953	222	1.48	4.0239	15000	100	100	5517	36.78	98.5179	4440	29.6	80.4785	447	2.98	8.1022	408
HT29-medium_10.daf	15000	100	100	12693	84.62	97.3539	401	2.6733	3.1592	25	0.1667	0.197	298	1.9867	2.3478	11968	79.7867	94.2882	15000	100	100	12693	84.62	97.3539	401	2.6733	3.1592	25	0.1667	0.197	298	1.9867	2.3478	11968	79.7867	94.2882	15000	100	100	12693	84.62	97.3539	401	2.6733	3.1592	25	0.1667	0.197	298
Jurkat-BZC-4h_13.daf	15000	100	100	10888	72.5867	97.3882	389	2.5933	3.5727	47	0.3133	0.4317	154	1.0267	1.4144	10296	68.64	94.5628	15000	100	100	10888	72.5867	97.3882	389	2.5933	3.5727	47	0.3133	0.4317	154	1.0267	1.4144	10296	68.64	94.5628	15000	100	100	10888	72.5867	97.3882	389	2.5933	3.5727	47	0.3133	0.4317	154
Jurkat-BZC-6h_12.daf	15000	100	100	10826	72.1733	96.3424	578	3.8533	5.339	72	0.48	0.6651	713	4.7533	6.586	9460	63.0667	87.3822	15000	100	100	10826	72.1733	96.3424	578	3.8533	5.339	72	0.48	0.6651	713	4.7533	6.586	9460	63.0667	87.3822	15000	100	100	10826	72.1733	96.3424	578	3.8533	5.339	72	0.48	0.6651	713
Jurkat-BZCN-4h_14.daf	15000	100	100	10390	69.2667	97.3484	502	3.3467	4.8316	57	0.38	0.5486	148	0.9867	1.4244	9681	64.54	93.1761	15000	100	100	10390	69.2667	97.3484	502	3.3467	4.8316	57	0.38	0.5486	148	0.9867	1.4244	9681	64.54	93.1761	15000	100	100	10390	69.2667	97.3484	502	3.3467	4.8316	57	0.38	0.5486	148
Jurkat-BZCN-6h_15.daf	15000	100	100	10918	72.7867	97.5867	438	2.92	4.0117	39	0.26	0.3572	124	0.8267	1.1357	10315	68.7667	94.477	15000	100	100	10918	72.7867	97.5867	438	2.92	4.0117	39	0.26	0.3572	124	0.8267	1.1357	10315	68.7667	94.477	15000	100	100	10918	72.7867	97.5867	438	2.92	4.0117	39	0.26	0.3572	124
JurkatC8ko-BZC-4h_19.daf	15000	100	100	11935	79.5667	93.932	466	3.1067	3.9045	29	0.1933	0.243	247	1.6467	2.0695	11193	74.62	93.783	15000	100	100	11935	79.5667	93.932	466	3.1067	3.9045	29	0.1933	0.243	247	1.6467	2.0695	11193	74.62	93.783	15000	100	100	11935	79.5667	93.932	466	3.1067	3.9045	29	0.1933	0.243	247
JurkatC8ko-BZC-6h_18.daf	15000	100	100	11757	78.38	93.8158	397	2.6467	3.3767	54	0.36	0.4593	256	1.7067	2.1774	11044	73.6267	93.9355	15000	100	100	11757	78.38	93.8158	397	2.6467	3.3767	54	0.36	0.4593	256	1.7067	2.1774	11044	73.6267	93.9355	15000	100	100	11757	78.38	93.8158	397	2.6467	3.3767	54	0.36	0.4593	256
JurkatC8ko-BZCN-4h_20.daf	15000	100	100	11749	78.3267	94.7882	272	1.8133	2.3151	25	0.1667	0.2128	134	0.8933	1.1405	11318	75.4533	96.3316	15000	100	100	11749	78.3267	94.7882	272	1.8133	2.3151	25	0.1667	0.2128	134	0.8933	1.1405	11318	75.4533	96.3316	15000	100	100	11749	78.3267	94.7882	272	1.8133	2.3151	25	0.1667	0.2128	134
JurkatC8ko-BZCN-6h_21.daf	15000	100	100	11456	76.3733	94.1176	115	0.7667	1.0038	24	0.16	0.2095	89	0.5933	0.7769	11226	74.84	97.9923	15000	100	100	11456	76.3733	94.1176	115	0.7667	1.0038	24	0.16	0.2095	89	0.5933	0.7769	11226	74.84	97.9923	15000	100	100	11456	76.3733	94.1176	115	0.7667	1.0038	24	0.16	0.2095	89
JurkatC8ko-medium_22.daf	15000	100	100	12216	81.44	95.2886	131	0.8733	1.0724	39	0.26	0.3193	162	1.08	1.3261	11882	79.2133	97.2659	15000	100	100	12216	81.44	95.2886	131	0.8733	1.0724	39	0.26	0.3193	162	1.08	1.3261	11882	79.2133	97.2659	15000	100	100	12216	81.44	95.2886	131	0.8733	1.0724	39	0.26	0.3193	162
Jurkat-HS_17.daf	15000	100	100	7206	48.04	97.9475	2564	17.0933	35.5815	836	5.5733	11.6014	99	0.66	1.3739	3707	24.7133	51.4432	15000	100	100	7206	48.04	97.9475	2564	17.0933	35.5815	836	5.5733	11.6014	99	0.66	1.3739	3707	24.7133	51.4432	15000	100	100	7206	48.04	97.9475	2564	17.0933	35.5815	836	5.5733	11.6014	99
Jurkat-medium_16.daf	15000	100	100	10926	72.84	97.7106	136	0.9067	1.2447	64	0.4267	0.5858	140	0.9333	1.2813	10583	70.5533	96.8607	15000	100	100	10926	72.84	97.7106	136	0.9067	1.2447	64	0.4267	0.5858	140	0.9333	1.2813	10583	70.5533	96.8607	15000	100	100	10926	72.84	97.7106	136	0.9067	1.2447	64	0.4267	0.5858	140
JurkatRIPK1ko-BZC-4h_25.daf	15000	100	100	11652	77.68	93.892	157	1.0467	1.3474	21	0.14	0.1802	183	1.22	1.5705	11289	75.26	96.8847	15000	100	100	11652	77.68	93.892	157	1.0467	1.3474	21	0.14	0.1802	183	1.22	1.5705	11289	75.26	96.8847	15000	100	100	11652	77.68	93.892	157	1.0467	1.3474	21	0.14	0.1802	183
JurkatRIPK1ko-BZC-6h_24.daf	15000	100	100	12149	80.9933	94.3319	155	1.0333	1.2758	42	0.28	0.3457	59	0.3933	0.4856	11893	79.2867	97.8928	15000	100	100	12149	80.9933	94.3319	155	1.0333	1.2758	42	0.28	0.3457	59	0.3933	0.4856	11893	79.2867	97.8928	15000	100	100	12149	80.9933	94.3319	155	1.0333	1.2758	42	0.28	0.3457	59
JurkatRIPK1ko-BZCN-4h_26.daf	15000	100	100	11623	77.4867	92.8577	221	1.4733	1.9014	32	0.2133	0.2753	196	1.3067	1.6863	11174	74.4933	96.137	15000	100	100	11623	77.4867	92.8577	221	1.4733	1.9014	32	0.2133	0.2753	196	1.3067	1.6863	11174	74.4933	96.137	15000	100	100	11623	77.4867	92.8577	221	1.4733	1.9014	32	0.2133	0.2753	196
JurkatRIPK1ko-BZCN-6h_27.daf	15000	100	100	11664	77.76	93.4166	112	0.7467	0.9602	46	0.3067	0.3944	129	0.86	1.106	11377	75.8467	97.5394	15000	100	100	11664	77.76	93.4166	112	0.7467	0.9602	46	0.3067	0.3944	129	0.86	1.106	11377	75.8467	97.5394	15000	100	100	11664	77.76	93.4166	112	0.7467	0.9602	46	0.3067	0.3944	129
JurkatRIPK1ko-medium_23.daf	15000	100	100	11707	78.0467	93.5737	169	1.1267	1.4436	50	0.3333	0.4271	202	1.3467	1.7255	11285	75.2333	96.3953	15000	100	100	11707	78.0467	93.5737	169	1.1267	1.4436	50	0.3333	0.4271	202	1.3467	1.7255	11285	75.2333	96.3953	15000	100	100	11707	78.0467	93.5737	169	1.1267	1.4436	50	0.3333	0.4271	202
HT29-BZC-4h_7.daf	15000	100	100	12710	84.7333	96.875	455	3.0333	3.5799	23	0.1533	0.181	672	4.48	5.2872	11552	77.0133	90.8891	15000	100	100	12710	84.7333	96.875	455	3.0333	3.5799	23	0.1533	0.181	672	4.48	5.2872	11552	77.0133	90.8891	15000	100	100	12710	84.7333	96.875	455	3.0333	3.5799	23	0.1533	0.181	672
HT29-BZC-6h_6.daf	15000	100	100	10851	72.34	91.2846	1345	8.9667	12.3952	36	0.24	0.3318	1877	12.5133	17.2979	7577	50.5133	69.8277	15000	100	100	10851	72.34	91.2846	1345	8.9667	12.3952	36	0.24	0.3318	1877	12.5133	17.2979	7577	50.5133	69.8277	15000	100	100	10851	72.34	91.2846	1345	8.9667	12.3952	36	0.24	0.3318	1877
14072023
File	Count, All	%Total, All, All	%Gated, All, All	Count, single cells & focus	%Total, single cells & focus, All	%Gated, single cells & focus, focus	Count, double positive & single cells & focus	%Total, double positive & single cells & focus, All	%Gated, double positive & single cells & focus, single cells & focus	Count, PI positive & single cells & focus	%Total, PI positive & single cells & focus, All	%Gated, PI positive & single cells & focus, single cells & focus	Count, Annexin positive & single cells & focus	%Total, Annexin positive & single cells & focus, All	%Gated, Annexin positive & single cells & focus, single cells & focus	Count, negative & single cells & focus	%Total, negative & single cells & focus, All	%Gated, negative & single cells & focus, single cells & focus	Count, All	%Total, All, All	%Gated, All, All	Count, single cells & focus	%Total, single cells & focus, All	%Gated, single cells & focus, focus	Count, double positive & single cells & focus	%Total, double positive & single cells & focus, All	%Gated, double positive & single cells & focus, single cells & focus	Count, PI positive & single cells & focus	%Total, PI positive & single cells & focus, All	%Gated, PI positive & single cells & focus, single cells & focus	Count, Annexin positive & single cells & focus	%Total, Annexin positive & single cells & focus, All	%Gated, Annexin positive & single cells & focus, single cells & focus	Count, negative & single cells & focus	%Total, negative & single cells & focus, All	%Gated, negative & single cells & focus, single cells & focus	Count, All	%Total, All, All	%Gated, All, All	Count, single cells & focus	%Total, single cells & focus, All	%Gated, single cells & focus, focus	Count, double positive & single cells & focus	%Total, double positive & single cells & focus, All	%Gated, double positive & single cells & focus, single cells & focus	Count, PI positive & single cells & focus	%Total, PI positive & single cells & focus, All	%Gated, PI positive & single cells & focus, single cells & focus	Count, Annexin positive & single cells & focus
HT29-BZCN-4h_9.daf	15000	100	100	14440	96.2667	97.5346	948	6.32	6.5651	30	0.2	0.2078	173	1.1533	1.1981	13285	88.5667	92.0014	15000	100	100	14440	96.2667	97.5346	948	6.32	6.5651	30	0.2	0.2078	173	1.1533	1.1981	13285	88.5667	92.0014	15000	100	100	14440	96.2667	97.5346	948	6.32	6.5651	30	0.2	0.2078	173
HT29-BZCN-6h_10.daf	15000	100	100	14536	96.9067	97.7144	602	4.0133	4.1414	24	0.16	0.1651	156	1.04	1.0732	13750	91.6667	94.5927	15000	100	100	14536	96.9067	97.7144	602	4.0133	4.1414	24	0.16	0.1651	156	1.04	1.0732	13750	91.6667	94.5927	15000	100	100	14536	96.9067	97.7144	602	4.0133	4.1414	24	0.16	0.1651	156
HT29-HS_12.daf	15000	100	100	13509	90.06	94.6539	11106	74.04	82.2119	710	4.7333	5.2558	1276	8.5067	9.4456	417	2.78	3.0868	15000	100	100	13509	90.06	94.6539	11106	74.04	82.2119	710	4.7333	5.2558	1276	8.5067	9.4456	417	2.78	3.0868	15000	100	100	13509	90.06	94.6539	11106	74.04	82.2119	710	4.7333	5.2558	1276
HT29-medium_11.daf	15000	100	100	14660	97.7333	98.0668	666	4.44	4.543	13	0.0867	0.0887	312	2.08	2.1282	13668	91.12	93.2333	15000	100	100	14660	97.7333	98.0668	666	4.44	4.543	13	0.0867	0.0887	312	2.08	2.1282	13668	91.12	93.2333	15000	100	100	14660	97.7333	98.0668	666	4.44	4.543	13	0.0867	0.0887	312
Jurkat-BZC-4h_16.daf	15000	100	100	13535	90.2333	97.1156	256	1.7067	1.8914	66	0.44	0.4876	166	1.1067	1.2264	13043	86.9533	96.365	15000	100	100	13535	90.2333	97.1156	256	1.7067	1.8914	66	0.44	0.4876	166	1.1067	1.2264	13043	86.9533	96.365	15000	100	100	13535	90.2333	97.1156	256	1.7067	1.8914	66	0.44	0.4876	166
Jurkat-BZC-6h_17.daf	15000	100	100	11882	79.2133	96.6802	555	3.7	4.6709	107	0.7133	0.9005	723	4.82	6.0848	10493	69.9533	88.31	15000	100	100	11882	79.2133	96.6802	555	3.7	4.6709	107	0.7133	0.9005	723	4.82	6.0848	10493	69.9533	88.31	15000	100	100	11882	79.2133	96.6802	555	3.7	4.6709	107	0.7133	0.9005	723
Jurkat-BZCN-4h_15.daf	15000	100	100	12491	83.2733	97.1457	208	1.3867	1.6652	94	0.6267	0.7525	141	0.94	1.1288	12046	80.3067	96.4374	15000	100	100	12491	83.2733	97.1457	208	1.3867	1.6652	94	0.6267	0.7525	141	0.94	1.1288	12046	80.3067	96.4374	15000	100	100	12491	83.2733	97.1457	208	1.3867	1.6652	94	0.6267	0.7525	141
Jurkat-BZCN-6h_14.daf	15000	100	100	12310	82.0667	97.2738	245	1.6333	1.9903	52	0.3467	0.4224	106	0.7067	0.8611	11900	79.3333	96.6694	15000	100	100	12310	82.0667	97.2738	245	1.6333	1.9903	52	0.3467	0.4224	106	0.7067	0.8611	11900	79.3333	96.6694	15000	100	100	12310	82.0667	97.2738	245	1.6333	1.9903	52	0.3467	0.4224	106
JurkatC8ko-BZC-4h_26.daf	15000	100	100	13147	87.6467	95.0958	314	2.0933	2.3884	32	0.2133	0.2434	220	1.4667	1.6734	12579	83.86	95.6796	15000	100	100	13147	87.6467	95.0958	314	2.0933	2.3884	32	0.2133	0.2434	220	1.4667	1.6734	12579	83.86	95.6796	15000	100	100	13147	87.6467	95.0958	314	2.0933	2.3884	32	0.2133	0.2434	220
JurkatC8ko-BZC-6h_27.daf	15000	100	100	13119	87.46	95.529	339	2.26	2.584	44	0.2933	0.3354	287	1.9133	2.1877	12446	82.9733	94.87	15000	100	100	13119	87.46	95.529	339	2.26	2.584	44	0.2933	0.3354	287	1.9133	2.1877	12446	82.9733	94.87	15000	100	100	13119	87.46	95.529	339	2.26	2.584	44	0.2933	0.3354	287
JurkatC8ko-BZCN-4h_25.daf	15000	100	100	13216	88.1067	95.928	153	1.02	1.1577	43	0.2867	0.3254	96	0.64	0.7264	12922	86.1467	97.7754	15000	100	100	13216	88.1067	95.928	153	1.02	1.1577	43	0.2867	0.3254	96	0.64	0.7264	12922	86.1467	97.7754	15000	100	100	13216	88.1067	95.928	153	1.02	1.1577	43	0.2867	0.3254	96
JurkatC8ko-BZCN-6h_24.daf	15000	100	100	13663	91.0867	95.7463	188	1.2533	1.376	46	0.3067	0.3367	103	0.6867	0.7539	13324	88.8267	97.5188	15000	100	100	13663	91.0867	95.7463	188	1.2533	1.376	46	0.3067	0.3367	103	0.6867	0.7539	13324	88.8267	97.5188	15000	100	100	13663	91.0867	95.7463	188	1.2533	1.376	46	0.3067	0.3367	103
JurkatC8ko-medium_28.daf	15000	100	100	13363	89.0867	95.5866	282	1.88	2.1103	74	0.4933	0.5538	253	1.6867	1.8933	12754	85.0267	95.4426	15000	100	100	13363	89.0867	95.5866	282	1.88	2.1103	74	0.4933	0.5538	253	1.6867	1.8933	12754	85.0267	95.4426	15000	100	100	13363	89.0867	95.5866	282	1.88	2.1103	74	0.4933	0.5538	253
Jurkat-HS_18.daf	15000	100	100	11560	77.0667	98.2075	4175	27.8333	36.1159	1976	13.1733	17.0934	118	0.7867	1.0208	5291	35.2733	45.7699	15000	100	100	11560	77.0667	98.2075	4175	27.8333	36.1159	1976	13.1733	17.0934	118	0.7867	1.0208	5291	35.2733	45.7699	15000	100	100	11560	77.0667	98.2075	4175	27.8333	36.1159	1976	13.1733	17.0934	118
Jurkat-medium_13.daf	15000	100	100	12188	81.2533	96.7993	243	1.62	1.9938	119	0.7933	0.9764	198	1.32	1.6245	11622	77.48	95.3561	15000	100	100	12188	81.2533	96.7993	243	1.62	1.9938	119	0.7933	0.9764	198	1.32	1.6245	11622	77.48	95.3561	15000	100	100	12188	81.2533	96.7993	243	1.62	1.9938	119	0.7933	0.9764	198
JurkatRIPK1ko-BZC-4h_21.daf	15000	100	100	12620	84.1333	94.8872	209	1.3933	1.6561	57	0.38	0.4517	177	1.18	1.4025	12174	81.16	96.4659	15000	100	100	12620	84.1333	94.8872	209	1.3933	1.6561	57	0.38	0.4517	177	1.18	1.4025	12174	81.16	96.4659	15000	100	100	12620	84.1333	94.8872	209	1.3933	1.6561	57	0.38	0.4517	177
JurkatRIPK1ko-BZC-6h_20.daf	15000	100	100	12627	84.18	96.0959	86	0.5733	0.6811	44	0.2933	0.3485	68	0.4533	0.5385	12426	82.84	98.4082	15000	100	100	12627	84.18	96.0959	86	0.5733	0.6811	44	0.2933	0.3485	68	0.4533	0.5385	12426	82.84	98.4082	15000	100	100	12627	84.18	96.0959	86	0.5733	0.6811	44	0.2933	0.3485	68
JurkatRIPK1ko-BZCN-4h_22.daf	15000	100	100	12918	86.12	95.2093	178	1.1867	1.3779	56	0.3733	0.4335	127	0.8467	0.9831	12556	83.7067	97.1977	15000	100	100	12918	86.12	95.2093	178	1.1867	1.3779	56	0.3733	0.4335	127	0.8467	0.9831	12556	83.7067	97.1977	15000	100	100	12918	86.12	95.2093	178	1.1867	1.3779	56	0.3733	0.4335	127
JurkatRIPK1ko-BZCN-6h_23.daf	15000	100	100	13027	86.8467	95.0321	216	1.44	1.6581	46	0.3067	0.3531	172	1.1467	1.3203	12591	83.94	96.6531	15000	100	100	13027	86.8467	95.0321	216	1.44	1.6581	46	0.3067	0.3531	172	1.1467	1.3203	12591	83.94	96.6531	15000	100	100	13027	86.8467	95.0321	216	1.44	1.6581	46	0.3067	0.3531	172
JurkatRIPK1ko-medium_19.daf	15000	100	100	12560	83.7333	95.1083	137	0.9133	1.0908	59	0.3933	0.4697	188	1.2533	1.4968	12175	81.1667	96.9347	15000	100	100	12560	83.7333	95.1083	137	0.9133	1.0908	59	0.3933	0.4697	188	1.2533	1.4968	12175	81.1667	96.9347	15000	100	100	12560	83.7333	95.1083	137	0.9133	1.0908	59	0.3933	0.4697	188
HT29-BZC-4h_8.daf	15000	100	100	14331	95.54	96.2458	765	5.1	5.3381	29	0.1933	0.2024	960	6.4	6.6988	12570	83.8	87.712	15000	100	100	14331	95.54	96.2458	765	5.1	5.3381	29	0.1933	0.2024	960	6.4	6.6988	12570	83.8	87.712	15000	100	100	14331	95.54	96.2458	765	5.1	5.3381	29	0.1933	0.2024	960
HT29-BZC-6h_7.daf	13052	100	100	11788	90.3157	91.5715	3237	24.8008	27.4601	76	0.5823	0.6447	1839	14.0898	15.6006	6622	50.7355	56.1758	13052	100	100	11788	90.3157	91.5715	3237	24.8008	27.4601	76	0.5823	0.6447	1839	14.0898	15.6006	6622	50.7355	56.1758	13052	100	100	11788	90.3157	91.5715	3237	24.8008	27.4601	76	0.5823	0.6447	1839
long time points
20072023
File	Count, All	%Total, All, All	%Gated, All, All	Count, single cells & focus	%Total, single cells & focus, All	%Gated, single cells & focus, focus	Count, double positive & single cells & focus	%Total, double positive & single cells & focus, All	%Gated, double positive & single cells & focus, single cells & focus	Count, PI positive & single cells & focus	%Total, PI positive & single cells & focus, All	%Gated, PI positive & single cells & focus, single cells & focus	Count, Annexin positive & single cells & focus	%Total, Annexin positive & single cells & focus, All	%Gated, Annexin positive & single cells & focus, single cells & focus	Count, negative & single cells & focus	%Total, negative & single cells & focus, All	%Gated, negative & single cells & focus, single cells & focus	Count, All	%Total, All, All	%Gated, All, All	Count, single cells & focus	%Total, single cells & focus, All	%Gated, single cells & focus, focus	Count, double positive & single cells & focus	%Total, double positive & single cells & focus, All	%Gated, double positive & single cells & focus, single cells & focus	Count, PI positive & single cells & focus	%Total, PI positive & single cells & focus, All	%Gated, PI positive & single cells & focus, single cells & focus	Count, Annexin positive & single cells & focus	%Total, Annexin positive & single cells & focus, All	%Gated, Annexin positive & single cells & focus, single cells & focus	Count, negative & single cells & focus	%Total, negative & single cells & focus, All	%Gated, negative & single cells & focus, single cells & focus	Count, All	%Total, All, All	%Gated, All, All	Count, single cells & focus	%Total, single cells & focus, All	%Gated, single cells & focus, focus	Count, double positive & single cells & focus	%Total, double positive & single cells & focus, All	%Gated, double positive & single cells & focus, single cells & focus	Count, PI positive & single cells & focus	%Total, PI positive & single cells & focus, All	%Gated, PI positive & single cells & focus, single cells & focus	Count, Annexin positive & single cells & focus
HT29-BZCN-18h_9.daf	15000	100	100	12461	83.0733	89.8479	1088	7.2533	8.7312	63	0.42	0.5056	186	1.24	1.4927	11123	74.1533	89.2625	15000	100	100	12461	83.0733	89.8479	1088	7.2533	8.7312	63	0.42	0.5056	186	1.24	1.4927	11123	74.1533	89.2625	15000	100	100	12461	83.0733	89.8479	1088	7.2533	8.7312	63	0.42	0.5056	186
HT29-BZCN-24h_10.daf	15000	100	100	12392	82.6133	90.9772	1174	7.8267	9.4739	59	0.3933	0.4761	114	0.76	0.9199	11044	73.6267	89.122	15000	100	100	12392	82.6133	90.9772	1174	7.8267	9.4739	59	0.3933	0.4761	114	0.76	0.9199	11044	73.6267	89.122	15000	100	100	12392	82.6133	90.9772	1174	7.8267	9.4739	59	0.3933	0.4761	114
HT29-HS_12.daf	15000	100	100	10929	72.86	93.6905	8737	58.2467	79.9433	1351	9.0067	12.3616	428	2.8533	3.9162	413	2.7533	3.7789	15000	100	100	10929	72.86	93.6905	8737	58.2467	79.9433	1351	9.0067	12.3616	428	2.8533	3.9162	413	2.7533	3.7789	15000	100	100	10929	72.86	93.6905	8737	58.2467	79.9433	1351	9.0067	12.3616	428
HT29-medium_11.daf	15000	100	100	12717	84.78	89.9173	697	4.6467	5.4809	25	0.1667	0.1966	264	1.76	2.076	11731	78.2067	92.2466	15000	100	100	12717	84.78	89.9173	697	4.6467	5.4809	25	0.1667	0.1966	264	1.76	2.076	11731	78.2067	92.2466	15000	100	100	12717	84.78	89.9173	697	4.6467	5.4809	25	0.1667	0.1966	264
Jurkat-BZC-18h_14.daf	15000	100	100	11564	77.0933	93.2581	6024	40.16	52.0927	419	2.7933	3.6233	457	3.0467	3.9519	4664	31.0933	40.3321	15000	100	100	11564	77.0933	93.2581	6024	40.16	52.0927	419	2.7933	3.6233	457	3.0467	3.9519	4664	31.0933	40.3321	15000	100	100	11564	77.0933	93.2581	6024	40.16	52.0927	419	2.7933	3.6233	457
Jurkat-BZC-24h_13.daf	15000	100	100	9983	66.5533	91.7893	6782	45.2133	67.9355	68	0.4533	0.6812	441	2.94	4.4175	2692	17.9467	26.9658	15000	100	100	9983	66.5533	91.7893	6782	45.2133	67.9355	68	0.4533	0.6812	441	2.94	4.4175	2692	17.9467	26.9658	15000	100	100	9983	66.5533	91.7893	6782	45.2133	67.9355	68	0.4533	0.6812	441
Jurkat-BZCN-18h_15.daf	15000	100	100	13415	89.4333	93.3217	461	3.0733	3.4365	184	1.2267	1.3716	169	1.1267	1.2598	12600	84	93.9247	15000	100	100	13415	89.4333	93.3217	461	3.0733	3.4365	184	1.2267	1.3716	169	1.1267	1.2598	12600	84	93.9247	15000	100	100	13415	89.4333	93.3217	461	3.0733	3.4365	184	1.2267	1.3716	169
Jurkat-BZCN-24h_16.daf	15000	100	100	13359	89.06	94.2766	366	2.44	2.7397	65	0.4333	0.4866	123	0.82	0.9207	12803	85.3533	95.838	15000	100	100	13359	89.06	94.2766	366	2.44	2.7397	65	0.4333	0.4866	123	0.82	0.9207	12803	85.3533	95.838	15000	100	100	13359	89.06	94.2766	366	2.44	2.7397	65	0.4333	0.4866	123
JurkatC8ko-BZC-18h_20.daf	15000	100	100	14102	94.0133	96.768	1504	10.0267	10.6652	133	0.8867	0.9431	297	1.98	2.1061	12168	81.12	86.2856	15000	100	100	14102	94.0133	96.768	1504	10.0267	10.6652	133	0.8867	0.9431	297	1.98	2.1061	12168	81.12	86.2856	15000	100	100	14102	94.0133	96.768	1504	10.0267	10.6652	133	0.8867	0.9431	297
JurkatC8ko-BZC-24h_19.daf	15000	100	100	14101	94.0067	96.7678	1189	7.9267	8.432	124	0.8267	0.8794	278	1.8533	1.9715	12509	83.3933	88.71	15000	100	100	14101	94.0067	96.7678	1189	7.9267	8.432	124	0.8267	0.8794	278	1.8533	1.9715	12509	83.3933	88.71	15000	100	100	14101	94.0067	96.7678	1189	7.9267	8.432	124	0.8267	0.8794	278
JurkatC8ko-BZCN-18h_21.daf	15000	100	100	14246	94.9733	96.7799	600	4	4.2117	43	0.2867	0.3018	180	1.2	1.2635	13423	89.4867	94.2229	15000	100	100	14246	94.9733	96.7799	600	4	4.2117	43	0.2867	0.3018	180	1.2	1.2635	13423	89.4867	94.2229	15000	100	100	14246	94.9733	96.7799	600	4	4.2117	43	0.2867	0.3018	180
JurkatC8ko-BZCN-24h_22.daf	15000	100	100	14370	95.8	97.5097	738	4.92	5.1357	95	0.6333	0.6611	205	1.3667	1.4266	13332	88.88	92.7766	15000	100	100	14370	95.8	97.5097	738	4.92	5.1357	95	0.6333	0.6611	205	1.3667	1.4266	13332	88.88	92.7766	15000	100	100	14370	95.8	97.5097	738	4.92	5.1357	95	0.6333	0.6611	205
JurkatC8ko-medium_23.daf	15000	100	100	14004	93.36	95.8981	715	4.7667	5.1057	27	0.18	0.1928	375	2.5	2.6778	12887	85.9133	92.0237	15000	100	100	14004	93.36	95.8981	715	4.7667	5.1057	27	0.18	0.1928	375	2.5	2.6778	12887	85.9133	92.0237	15000	100	100	14004	93.36	95.8981	715	4.7667	5.1057	27	0.18	0.1928	375
Jurkat-HS_18.daf	15000	100	100	11327	75.5133	95.9184	6151	41.0067	54.3039	1443	9.62	12.7395	209	1.3933	1.8451	3524	23.4933	31.1115	15000	100	100	11327	75.5133	95.9184	6151	41.0067	54.3039	1443	9.62	12.7395	209	1.3933	1.8451	3524	23.4933	31.1115	15000	100	100	11327	75.5133	95.9184	6151	41.0067	54.3039	1443	9.62	12.7395	209
Jurkat-medium_17.daf	15000	100	100	13550	90.3333	93.1528	255	1.7	1.8819	67	0.4467	0.4945	200	1.3333	1.476	13027	86.8467	96.1402	15000	100	100	13550	90.3333	93.1528	255	1.7	1.8819	67	0.4467	0.4945	200	1.3333	1.476	13027	86.8467	96.1402	15000	100	100	13550	90.3333	93.1528	255	1.7	1.8819	67	0.4467	0.4945	200
JurkatRIPK1ko-BZC-18h_26.daf	15000	100	100	13129	87.5267	90.2523	316	2.1067	2.4069	78	0.52	0.5941	246	1.64	1.8737	12487	83.2467	95.1101	15000	100	100	13129	87.5267	90.2523	316	2.1067	2.4069	78	0.52	0.5941	246	1.64	1.8737	12487	83.2467	95.1101	15000	100	100	13129	87.5267	90.2523	316	2.1067	2.4069	78	0.52	0.5941	246
JurkatRIPK1ko-BZC-24h_25.daf	15000	100	100	12911	86.0733	89.6722	604	4.0267	4.6782	81	0.54	0.6274	298	1.9867	2.3081	11927	79.5133	92.3786	15000	100	100	12911	86.0733	89.6722	604	4.0267	4.6782	81	0.54	0.6274	298	1.9867	2.3081	11927	79.5133	92.3786	15000	100	100	12911	86.0733	89.6722	604	4.0267	4.6782	81	0.54	0.6274	298
JurkatRIPK1ko-BZCN-18h_27.daf	15000	100	100	13062	87.08	90.942	317	2.1133	2.4269	57	0.38	0.4364	164	1.0933	1.2556	12524	83.4933	95.8812	15000	100	100	13062	87.08	90.942	317	2.1133	2.4269	57	0.38	0.4364	164	1.0933	1.2556	12524	83.4933	95.8812	15000	100	100	13062	87.08	90.942	317	2.1133	2.4269	57	0.38	0.4364	164
JurkatRIPK1ko-BZCN-24h_28.daf	15000	100	100	13263	88.42	91.2236	443	2.9533	3.3401	147	0.98	1.1083	227	1.5133	1.7115	12446	82.9733	93.84	15000	100	100	13263	88.42	91.2236	443	2.9533	3.3401	147	0.98	1.1083	227	1.5133	1.7115	12446	82.9733	93.84	15000	100	100	13263	88.42	91.2236	443	2.9533	3.3401	147	0.98	1.1083	227
JurkatRIPK1ko-medium_24.daf	15000	100	100	13106	87.3733	90.7052	526	3.5067	4.0134	117	0.78	0.8927	367	2.4467	2.8002	12095	80.6333	92.286	15000	100	100	13106	87.3733	90.7052	526	3.5067	4.0134	117	0.78	0.8927	367	2.4467	2.8002	12095	80.6333	92.286	15000	100	100	13106	87.3733	90.7052	526	3.5067	4.0134	117	0.78	0.8927	367
HT29-BZC-18h_8.daf	15000	100	100	10376	69.1733	89.1486	5443	36.2867	52.4576	876	5.84	8.4426	1353	9.02	13.0397	2704	18.0267	26.0601	15000	100	100	10376	69.1733	89.1486	5443	36.2867	52.4576	876	5.84	8.4426	1353	9.02	13.0397	2704	18.0267	26.0601	15000	100	100	10376	69.1733	89.1486	5443	36.2867	52.4576	876	5.84	8.4426	1353
HT29-BZC-24h_7.daf	7857	100	100	4894	62.2884	92.3745	4276	54.4228	87.3723	11	0.14	0.2248	302	3.8437	6.1708	305	3.8819	6.2321	7857	100	100	4894	62.2884	92.3745	4276	54.4228	87.3723	11	0.14	0.2248	302	3.8437	6.1708	305	3.8819	6.2321	7857	100	100	4894	62.2884	92.3745	4276	54.4228	87.3723	11	0.14	0.2248	302
19072023
File	Count, All	%Total, All, All	%Gated, All, All	Count, single cells & focus	%Total, single cells & focus, All	%Gated, single cells & focus, focus	Count, double positive & single cells & focus	%Total, double positive & single cells & focus, All	%Gated, double positive & single cells & focus, single cells & focus	Count, PI positive & single cells & focus	%Total, PI positive & single cells & focus, All	%Gated, PI positive & single cells & focus, single cells & focus	Count, Annexin positive & single cells & focus	%Total, Annexin positive & single cells & focus, All	%Gated, Annexin positive & single cells & focus, single cells & focus	Count, negative & single cells & focus	%Total, negative & single cells & focus, All	%Gated, negative & single cells & focus, single cells & focus	Count, All	%Total, All, All	%Gated, All, All	Count, single cells & focus	%Total, single cells & focus, All	%Gated, single cells & focus, focus	Count, double positive & single cells & focus	%Total, double positive & single cells & focus, All	%Gated, double positive & single cells & focus, single cells & focus	Count, PI positive & single cells & focus	%Total, PI positive & single cells & focus, All	%Gated, PI positive & single cells & focus, single cells & focus	Count, Annexin positive & single cells & focus	%Total, Annexin positive & single cells & focus, All	%Gated, Annexin positive & single cells & focus, single cells & focus	Count, negative & single cells & focus	%Total, negative & single cells & focus, All	%Gated, negative & single cells & focus, single cells & focus	Count, All	%Total, All, All	%Gated, All, All	Count, single cells & focus	%Total, single cells & focus, All	%Gated, single cells & focus, focus	Count, double positive & single cells & focus	%Total, double positive & single cells & focus, All	%Gated, double positive & single cells & focus, single cells & focus	Count, PI positive & single cells & focus	%Total, PI positive & single cells & focus, All	%Gated, PI positive & single cells & focus, single cells & focus	Count, Annexin positive & single cells & focus
HT29-BZCN-18h_9.daf	15000	100	100	13204	88.0267	89.2765	1328	8.8533	10.0576	37	0.2467	0.2802	198	1.32	1.4995	11641	77.6067	88.1627	15000	100	100	13204	88.0267	89.2765	1328	8.8533	10.0576	37	0.2467	0.2802	198	1.32	1.4995	11641	77.6067	88.1627	15000	100	100	13204	88.0267	89.2765	1328	8.8533	10.0576	37	0.2467	0.2802	198
HT29-BZCN-24h_10.daf	15000	100	100	13088	87.2533	88.9251	1382	9.2133	10.5593	59	0.3933	0.4508	145	0.9667	1.1079	11502	76.68	87.882	15000	100	100	13088	87.2533	88.9251	1382	9.2133	10.5593	59	0.3933	0.4508	145	0.9667	1.1079	11502	76.68	87.882	15000	100	100	13088	87.2533	88.9251	1382	9.2133	10.5593	59	0.3933	0.4508	145
HT29-HS_12.daf	15000	100	100	9549	63.66	93.5076	8131	54.2067	85.1503	718	4.7867	7.5191	445	2.9667	4.6602	255	1.7	2.6704	15000	100	100	9549	63.66	93.5076	8131	54.2067	85.1503	718	4.7867	7.5191	445	2.9667	4.6602	255	1.7	2.6704	15000	100	100	9549	63.66	93.5076	8131	54.2067	85.1503	718	4.7867	7.5191	445
HT29-medium_11.daf	15000	100	100	12899	85.9933	87.1849	1204	8.0267	9.3341	14	0.0933	0.1085	354	2.36	2.7444	11327	75.5133	87.813	15000	100	100	12899	85.9933	87.1849	1204	8.0267	9.3341	14	0.0933	0.1085	354	2.36	2.7444	11327	75.5133	87.813	15000	100	100	12899	85.9933	87.1849	1204	8.0267	9.3341	14	0.0933	0.1085	354
Jurkat-C8ko-BZC-18h_14.daf	15000	100	100	11629	77.5267	97.9862	369	2.46	3.1731	49	0.3267	0.4214	193	1.2867	1.6596	11016	73.44	94.7287	15000	100	100	11629	77.5267	97.9862	369	2.46	3.1731	49	0.3267	0.4214	193	1.2867	1.6596	11016	73.44	94.7287	15000	100	100	11629	77.5267	97.9862	369	2.46	3.1731	49	0.3267	0.4214	193
Jurkat-C8ko-BZC-24h_13.daf	15000	100	100	11168	74.4533	97.8448	388	2.5867	3.4742	34	0.2267	0.3044	168	1.12	1.5043	10577	70.5133	94.7081	15000	100	100	11168	74.4533	97.8448	388	2.5867	3.4742	34	0.2267	0.3044	168	1.12	1.5043	10577	70.5133	94.7081	15000	100	100	11168	74.4533	97.8448	388	2.5867	3.4742	34	0.2267	0.3044	168
Jurkat-C8ko-BZCN-18h_15.daf	15000	100	100	12015	80.1	97.9138	334	2.2267	2.7799	50	0.3333	0.4161	141	0.94	1.1735	11489	76.5933	95.6221	15000	100	100	12015	80.1	97.9138	334	2.2267	2.7799	50	0.3333	0.4161	141	0.94	1.1735	11489	76.5933	95.6221	15000	100	100	12015	80.1	97.9138	334	2.2267	2.7799	50	0.3333	0.4161	141
Jurkat-C8ko-BZCN-24h_16.daf	15000	100	100	11841	78.94	97.7625	275	1.8333	2.3224	65	0.4333	0.5489	98	0.6533	0.8276	11403	76.02	96.301	15000	100	100	11841	78.94	97.7625	275	1.8333	2.3224	65	0.4333	0.5489	98	0.6533	0.8276	11403	76.02	96.301	15000	100	100	11841	78.94	97.7625	275	1.8333	2.3224	65	0.4333	0.5489	98
Jurkat-C8ko-medium_17.daf	15000	100	100	11845	78.9667	97.7633	289	1.9267	2.4398	121	0.8067	1.0215	134	0.8933	1.1313	11299	75.3267	95.3905	15000	100	100	11845	78.9667	97.7633	289	1.9267	2.4398	121	0.8067	1.0215	134	0.8933	1.1313	11299	75.3267	95.3905	15000	100	100	11845	78.9667	97.7633	289	1.9267	2.4398	121	0.8067	1.0215	134
Jurkat-RIPK1ko-BZC-18h_20.daf	15000	100	100	10612	70.7467	91.5933	208	1.3867	1.96	52	0.3467	0.49	125	0.8333	1.1779	10227	68.18	96.372	15000	100	100	10612	70.7467	91.5933	208	1.3867	1.96	52	0.3467	0.49	125	0.8333	1.1779	10227	68.18	96.372	15000	100	100	10612	70.7467	91.5933	208	1.3867	1.96	52	0.3467	0.49	125
Jurkat-RIPK1ko-BZC-24h_19.daf	15000	100	100	11476	76.5067	93.8118	139	0.9267	1.2112	30	0.2	0.2614	112	0.7467	0.9759	11195	74.6333	97.5514	15000	100	100	11476	76.5067	93.8118	139	0.9267	1.2112	30	0.2	0.2614	112	0.7467	0.9759	11195	74.6333	97.5514	15000	100	100	11476	76.5067	93.8118	139	0.9267	1.2112	30	0.2	0.2614	112
Jurkat-RIPK1ko-BZCN-18h_21.daf	15000	100	100	11025	73.5	90.2727	242	1.6133	2.195	74	0.4933	0.6712	154	1.0267	1.3968	10554	70.36	95.7279	15000	100	100	11025	73.5	90.2727	242	1.6133	2.195	74	0.4933	0.6712	154	1.0267	1.3968	10554	70.36	95.7279	15000	100	100	11025	73.5	90.2727	242	1.6133	2.195	74	0.4933	0.6712	154
Jurkat-RIPK1ko-BZCN-24h_22.daf	15000	100	100	11260	75.0667	92.6368	231	1.54	2.0515	114	0.76	1.0124	154	1.0267	1.3677	10760	71.7333	95.5595	15000	100	100	11260	75.0667	92.6368	231	1.54	2.0515	114	0.76	1.0124	154	1.0267	1.3677	10760	71.7333	95.5595	15000	100	100	11260	75.0667	92.6368	231	1.54	2.0515	114	0.76	1.0124	154
Jurkat-RIPK1ko-HS_23.daf	15000	100	100	10284	68.56	98.1954	9149	60.9933	88.9634	669	4.46	6.5053	209	1.3933	2.0323	257	1.7133	2.499	15000	100	100	10284	68.56	98.1954	9149	60.9933	88.9634	669	4.46	6.5053	209	1.3933	2.0323	257	1.7133	2.499	15000	100	100	10284	68.56	98.1954	9149	60.9933	88.9634	669	4.46	6.5053	209
Jurkat-RIPK1ko-medium_18.daf	15000	100	100	11172	74.48	91.4838	104	0.6933	0.9309	81	0.54	0.725	124	0.8267	1.1099	10861	72.4067	97.2163	15000	100	100	11172	74.48	91.4838	104	0.6933	0.9309	81	0.54	0.725	124	0.8267	1.1099	10861	72.4067	97.2163	15000	100	100	11172	74.48	91.4838	104	0.6933	0.9309	81	0.54	0.725	124
HT29-BZC-18h_8.daf	15000	100	100	11943	79.62	87.4177	8406	56.04	70.3843	94	0.6267	0.7871	1121	7.4733	9.3863	2321	15.4733	19.434	15000	100	100	11943	79.62	87.4177	8406	56.04	70.3843	94	0.6267	0.7871	1121	7.4733	9.3863	2321	15.4733	19.434	15000	100	100	11943	79.62	87.4177	8406	56.04	70.3843	94	0.6267	0.7871	1121
HT29-BZC-24h_7.daf	15000	100	100	11752	78.3467	91.2068	9495	63.3	80.7948	81	0.54	0.6892	1337	8.9133	11.3768	838	5.5867	7.1307	15000	100	100	11752	78.3467	91.2068	9495	63.3	80.7948	81	0.54	0.6892	1337	8.9133	11.3768	838	5.5867	7.1307	15000	100	100	11752	78.3467	91.2068	9495	63.3	80.7948	81	0.54	0.6892	1337
21072023
File	Count, All	%Total, All, All	%Gated, All, All	Count, single cells & focus	%Total, single cells & focus, All	%Gated, single cells & focus, focus	Count, double positive & single cells & focus	%Total, double positive & single cells & focus, All	%Gated, double positive & single cells & focus, single cells & focus	Count, PI positive & single cells & focus	%Total, PI positive & single cells & focus, All	%Gated, PI positive & single cells & focus, single cells & focus	Count, Annexin positive & single cells & focus	%Total, Annexin positive & single cells & focus, All	%Gated, Annexin positive & single cells & focus, single cells & focus	Count, negative & single cells & focus	%Total, negative & single cells & focus, All	%Gated, negative & single cells & focus, single cells & focus	Count, All	%Total, All, All	%Gated, All, All	Count, single cells & focus	%Total, single cells & focus, All	%Gated, single cells & focus, focus	Count, double positive & single cells & focus	%Total, double positive & single cells & focus, All	%Gated, double positive & single cells & focus, single cells & focus	Count, PI positive & single cells & focus	%Total, PI positive & single cells & focus, All	%Gated, PI positive & single cells & focus, single cells & focus	Count, Annexin positive & single cells & focus	%Total, Annexin positive & single cells & focus, All	%Gated, Annexin positive & single cells & focus, single cells & focus	Count, negative & single cells & focus	%Total, negative & single cells & focus, All	%Gated, negative & single cells & focus, single cells & focus	Count, All	%Total, All, All	%Gated, All, All	Count, single cells & focus	%Total, single cells & focus, All	%Gated, single cells & focus, focus	Count, double positive & single cells & focus	%Total, double positive & single cells & focus, All	%Gated, double positive & single cells & focus, single cells & focus	Count, PI positive & single cells & focus	%Total, PI positive & single cells & focus, All	%Gated, PI positive & single cells & focus, single cells & focus	Count, Annexin positive & single cells & focus
HT29-BZCN-18h_10.daf	15000	100	100	12307	82.0467	86.5289	1253	8.3533	10.1812	86	0.5733	0.6988	158	1.0533	1.2838	10810	72.0667	87.8362	15000	100	100	12307	82.0467	86.5289	1253	8.3533	10.1812	86	0.5733	0.6988	158	1.0533	1.2838	10810	72.0667	87.8362	15000	100	100	12307	82.0467	86.5289	1253	8.3533	10.1812	86	0.5733	0.6988	158
HT29-BZCN-24h_11.daf	15000	100	100	12063	80.42	85.1366	1612	10.7467	13.3632	93	0.62	0.771	155	1.0333	1.2849	10203	68.02	84.581	15000	100	100	12063	80.42	85.1366	1612	10.7467	13.3632	93	0.62	0.771	155	1.0333	1.2849	10203	68.02	84.581	15000	100	100	12063	80.42	85.1366	1612	10.7467	13.3632	93	0.62	0.771	155
HT29-HS_13.daf	15000	100	100	9554	63.6933	78.3051	8188	54.5867	85.7023	785	5.2333	8.2165	340	2.2667	3.5587	241	1.6067	2.5225	15000	100	100	9554	63.6933	78.3051	8188	54.5867	85.7023	785	5.2333	8.2165	340	2.2667	3.5587	241	1.6067	2.5225	15000	100	100	9554	63.6933	78.3051	8188	54.5867	85.7023	785	5.2333	8.2165	340
HT29-medium_12.daf	15000	100	100	11784	78.56	82.1127	1035	6.9	8.7831	189	1.26	1.6039	209	1.3933	1.7736	10351	69.0067	87.8394	15000	100	100	11784	78.56	82.1127	1035	6.9	8.7831	189	1.26	1.6039	209	1.3933	1.7736	10351	69.0067	87.8394	15000	100	100	11784	78.56	82.1127	1035	6.9	8.7831	189	1.26	1.6039	209
Jurkat2-BZC-18h_22.daf	15000	100	100	11314	75.4267	85.7446	5767	38.4467	50.9722	102	0.68	0.9015	524	3.4933	4.6314	4920	32.8	43.4859	15000	100	100	11314	75.4267	85.7446	5767	38.4467	50.9722	102	0.68	0.9015	524	3.4933	4.6314	4920	32.8	43.4859	15000	100	100	11314	75.4267	85.7446	5767	38.4467	50.9722	102	0.68	0.9015	524
Jurkat2-BZC-24h_21.daf	15000	100	100	10654	71.0267	89.0282	7801	52.0067	73.2213	68	0.4533	0.6383	597	3.98	5.6035	2188	14.5867	20.5369	15000	100	100	10654	71.0267	89.0282	7801	52.0067	73.2213	68	0.4533	0.6383	597	3.98	5.6035	2188	14.5867	20.5369	15000	100	100	10654	71.0267	89.0282	7801	52.0067	73.2213	68	0.4533	0.6383	597
Jurkat2-BZCN-18h_23.daf	15000	100	100	12198	81.32	83.3197	723	4.82	5.9272	268	1.7867	2.1971	320	2.1333	2.6234	10881	72.54	89.2031	15000	100	100	12198	81.32	83.3197	723	4.82	5.9272	268	1.7867	2.1971	320	2.1333	2.6234	10881	72.54	89.2031	15000	100	100	12198	81.32	83.3197	723	4.82	5.9272	268	1.7867	2.1971	320
Jurkat2-BZCN-24h_24.daf	15000	100	100	12257	81.7133	84.1365	356	2.3733	2.9045	187	1.2467	1.5257	210	1.4	1.7133	11503	76.6867	93.8484	15000	100	100	12257	81.7133	84.1365	356	2.3733	2.9045	187	1.2467	1.5257	210	1.4	1.7133	11503	76.6867	93.8484	15000	100	100	12257	81.7133	84.1365	356	2.3733	2.9045	187	1.2467	1.5257	210
Jurkat2-medium_20.daf	15000	100	100	12399	82.66	84.2552	443	2.9533	3.5729	142	0.9467	1.1453	332	2.2133	2.6776	11473	76.4867	92.5317	15000	100	100	12399	82.66	84.2552	443	2.9533	3.5729	142	0.9467	1.1453	332	2.2133	2.6776	11473	76.4867	92.5317	15000	100	100	12399	82.66	84.2552	443	2.9533	3.5729	142	0.9467	1.1453	332
Jurkat-BZC-18h_15.daf	15000	100	100	11414	76.0933	86.6667	6674	44.4933	58.4721	104	0.6933	0.9112	669	4.46	5.8612	3966	26.44	34.7468	15000	100	100	11414	76.0933	86.6667	6674	44.4933	58.4721	104	0.6933	0.9112	669	4.46	5.8612	3966	26.44	34.7468	15000	100	100	11414	76.0933	86.6667	6674	44.4933	58.4721	104	0.6933	0.9112	669
Jurkat-BZC-24h_14.daf	15000	100	100	10722	71.48	88.9866	8070	53.8	75.2658	75	0.5	0.6995	575	3.8333	5.3628	2000	13.3333	18.6532	15000	100	100	10722	71.48	88.9866	8070	53.8	75.2658	75	0.5	0.6995	575	3.8333	5.3628	2000	13.3333	18.6532	15000	100	100	10722	71.48	88.9866	8070	53.8	75.2658	75	0.5	0.6995	575
Jurkat-BZCN-18h_16.daf	15000	100	100	12419	82.7933	84.8119	548	3.6533	4.4126	100	0.6667	0.8052	177	1.18	1.4252	11594	77.2933	93.357	15000	100	100	12419	82.7933	84.8119	548	3.6533	4.4126	100	0.6667	0.8052	177	1.18	1.4252	11594	77.2933	93.357	15000	100	100	12419	82.7933	84.8119	548	3.6533	4.4126	100	0.6667	0.8052	177
Jurkat-BZCN-24h_17.daf	15000	100	100	12300	82	84.2235	530	3.5333	4.3089	204	1.36	1.6585	194	1.2933	1.5772	11369	75.7933	92.4309	15000	100	100	12300	82	84.2235	530	3.5333	4.3089	204	1.36	1.6585	194	1.2933	1.5772	11369	75.7933	92.4309	15000	100	100	12300	82	84.2235	530	3.5333	4.3089	204	1.36	1.6585	194
JurkatC8-BZC-18h_27.daf	15000	100	100	13558	90.3867	91.9997	1062	7.08	7.833	100	0.6667	0.7376	404	2.6933	2.9798	11992	79.9467	88.4496	15000	100	100	13558	90.3867	91.9997	1062	7.08	7.833	100	0.6667	0.7376	404	2.6933	2.9798	11992	79.9467	88.4496	15000	100	100	13558	90.3867	91.9997	1062	7.08	7.833	100	0.6667	0.7376	404
JurkatC8-BZC-24h_28.daf	15000	100	100	13692	91.28	93.0922	1010	6.7333	7.3766	183	1.22	1.3365	278	1.8533	2.0304	12220	81.4667	89.2492	15000	100	100	13692	91.28	93.0922	1010	6.7333	7.3766	183	1.22	1.3365	278	1.8533	2.0304	12220	81.4667	89.2492	15000	100	100	13692	91.28	93.0922	1010	6.7333	7.3766	183	1.22	1.3365	278
JurkatC8-BZCN-18h_26.daf	15000	100	100	13696	91.3067	92.8794	593	3.9533	4.3297	183	1.22	1.3362	225	1.5	1.6428	12693	84.62	92.6767	15000	100	100	13696	91.3067	92.8794	593	3.9533	4.3297	183	1.22	1.3362	225	1.5	1.6428	12693	84.62	92.6767	15000	100	100	13696	91.3067	92.8794	593	3.9533	4.3297	183	1.22	1.3362	225
JurkatC8-BZCN-24h_25.daf	15000	100	100	13611	90.74	92.0533	583	3.8867	4.2833	104	0.6933	0.7641	166	1.1067	1.2196	12758	85.0533	93.733	15000	100	100	13611	90.74	92.0533	583	3.8867	4.2833	104	0.6933	0.7641	166	1.1067	1.2196	12758	85.0533	93.733	15000	100	100	13611	90.74	92.0533	583	3.8867	4.2833	104	0.6933	0.7641	166
JurkatC8-medium_29.daf	15000	100	100	13687	91.2467	92.7555	484	3.2267	3.5362	162	1.08	1.1836	304	2.0267	2.2211	12736	84.9067	93.0518	15000	100	100	13687	91.2467	92.7555	484	3.2267	3.5362	162	1.08	1.1836	304	2.0267	2.2211	12736	84.9067	93.0518	15000	100	100	13687	91.2467	92.7555	484	3.2267	3.5362	162	1.08	1.1836	304
Jurkat-HS_19.daf	15000	100	100	9938	66.2533	88.0092	5403	36.02	54.3671	858	5.72	8.6335	221	1.4733	2.2238	3456	23.04	34.7756	15000	100	100	9938	66.2533	88.0092	5403	36.02	54.3671	858	5.72	8.6335	221	1.4733	2.2238	3456	23.04	34.7756	15000	100	100	9938	66.2533	88.0092	5403	36.02	54.3671	858	5.72	8.6335	221
Jurkat-medium_18.daf	15000	100	100	12475	83.1667	84.4046	449	2.9933	3.5992	69	0.46	0.5531	270	1.8	2.1643	11685	77.9	93.6673	15000	100	100	12475	83.1667	84.4046	449	2.9933	3.5992	69	0.46	0.5531	270	1.8	2.1643	11685	77.9	93.6673	15000	100	100	12475	83.1667	84.4046	449	2.9933	3.5992	69	0.46	0.5531	270
JurkatRIPK1ko-BZC-18h_32.daf	15000	100	100	11788	78.5867	80.9615	329	2.1933	2.791	141	0.94	1.1961	180	1.2	1.527	11138	74.2533	94.4859	15000	100	100	11788	78.5867	80.9615	329	2.1933	2.791	141	0.94	1.1961	180	1.2	1.527	11138	74.2533	94.4859	15000	100	100	11788	78.5867	80.9615	329	2.1933	2.791	141	0.94	1.1961	180
JurkatRIPK1ko-BZC-24h_31.daf	15000	100	100	11889	79.26	80.9161	200	1.3333	1.6822	107	0.7133	0.9	106	0.7067	0.8916	11474	76.4933	96.5094	15000	100	100	11889	79.26	80.9161	200	1.3333	1.6822	107	0.7133	0.9	106	0.7067	0.8916	11474	76.4933	96.5094	15000	100	100	11889	79.26	80.9161	200	1.3333	1.6822	107	0.7133	0.9	106
JurkatRIPK1ko-BZCN-18h_33.daf	15000	100	100	11559	77.06	79.0954	280	1.8667	2.4224	103	0.6867	0.8911	128	0.8533	1.1074	11048	73.6533	95.5792	15000	100	100	11559	77.06	79.0954	280	1.8667	2.4224	103	0.6867	0.8911	128	0.8533	1.1074	11048	73.6533	95.5792	15000	100	100	11559	77.06	79.0954	280	1.8667	2.4224	103	0.6867	0.8911	128
JurkatRIPK1ko-BZCN-24h_34.daf	15000	100	100	11316	75.44	76.828	342	2.28	3.0223	106	0.7067	0.9367	158	1.0533	1.3963	10709	71.3933	94.6359	15000	100	100	11316	75.44	76.828	342	2.28	3.0223	106	0.7067	0.9367	158	1.0533	1.3963	10709	71.3933	94.6359	15000	100	100	11316	75.44	76.828	342	2.28	3.0223	106	0.7067	0.9367	158
JurkatRIPK1ko-medium_30.daf	15000	100	100	11495	76.6333	78.8733	336	2.24	2.923	125	0.8333	1.0874	153	1.02	1.331	10881	72.54	94.6585	15000	100	100	11495	76.6333	78.8733	336	2.24	2.923	125	0.8333	1.0874	153	1.02	1.331	10881	72.54	94.6585	15000	100	100	11495	76.6333	78.8733	336	2.24	2.923	125	0.8333	1.0874	153
HT29-BZC-18h_8.daf	7614	100	100	4849	63.6853	84.3011	3613	47.4521	74.5102	40	0.5253	0.8249	922	12.1093	19.0142	274	3.5986	5.6506	7614	100	100	4849	63.6853	84.3011	3613	47.4521	74.5102	40	0.5253	0.8249	922	12.1093	19.0142	274	3.5986	5.6506	7614	100	100	4849	63.6853	84.3011	3613	47.4521	74.5102	40	0.5253	0.8249	922
HT29-BZC-24h-richtig_9.daf	15000	100	100	9920	66.1333	84.6778	7368	49.12	74.2742	55	0.3667	0.5544	2060	13.7333	20.7661	437	2.9133	4.4052	15000	100	100	9920	66.1333	84.6778	7368	49.12	74.2742	55	0.3667	0.5544	2060	13.7333	20.7661	437	2.9133	4.4052	15000	100	100	9920	66.1333	84.6778	7368	49.12	74.2742	55	0.3667	0.5544	2060
[truncated: 23 more columns]
