# Supplementary material for: Oligomerised RIPK1 is the main core component of the CD95 necrosome
Source: EMBO J. 2025 Apr 16;44(11):3231–65. doi: 10.1038/s44318-025-00433-0 (PMC12130296; doi:10.1038/s44318-025-00433-0)
Supplement: Supplementary file 6 — Source data Fig. 2 [file 44318_2025_433_MOESM6_ESM.zip]

Archive with 6 entries (6 files):
- figure2A.pptx
- figure2B.pptx
- figure2C.pptx
- figure2D.pptx
- figure2E.pptx
- figure2F.pptx
