# Supplementary material for: Oligomerised RIPK1 is the main core component of the CD95 necrosome
Source: EMBO J. 2025 Apr 16;44(11):3231–65. doi: 10.1038/s44318-025-00433-0 (PMC12130296; doi:10.1038/s44318-025-00433-0)
Supplement: Supplementary file 8 — Source data Fig. 8 [file 44318_2025_433_MOESM8_ESM.zip › numerical-fig8B-D.xlsx]

## Sheet: 8B
	Jurkat RIP CTR						Jurkat RIPK1 ko
	medium	100 ng/ml CD95L	75 ng/ml CD95L	50 ng/ml CD95L	25 ng/ml CD95L	10 ng/ml CD95L	medium	100 ng/ml CD95L	75 ng/ml CD95L	50 ng/ml CD95L	25 ng/ml CD95L	10 ng/ml CD95L	blank
	3146320	228840	329746	519399	1037403	2018045	2607481	134755	165181	266681	622417	1289535	1045
	3260201	220235	338561	490809	1058548	1929355	2654719	137375	143352	279905	653241	1367424	523
	Jurkat RIP CTR						Jurkat RIPK1 ko
	medium	100 ng/ml CD95L	75 ng/ml CD95L	50 ng/ml CD95L	25 ng/ml CD95L	10 ng/ml CD95L	medium	100 ng/ml CD95L	75 ng/ml CD95L	50 ng/ml CD95L	25 ng/ml CD95L	10 ng/ml CD95L	blank
	2969796	188567	309175	477428	908226	1727368	2714867	120213	164604	296198	664695	1436327	925
	2893366	234022	320455	404411	821991	1739224	2758836	108976	183760	308669	647311	1611219	503
	Jurkat RIP CTR						Jurkat RIPK1 ko
	medium	100 ng/ml CD95L	75 ng/ml CD95L	50 ng/ml CD95L	25 ng/ml CD95L	10 ng/ml CD95L	medium	100 ng/ml CD95L	75 ng/ml CD95L	50 ng/ml CD95L	25 ng/ml CD95L	10 ng/ml CD95L	blank
	4571671	361977	437926	680001	1456535	2684531	4197280	170761	260561	413545	892791	2154066	1468
	4406902	227979	472088	674906	1379416	2446813	4027115	181202	267565	432287	935460	2130347	712
	Jurkat RIP CTR																				Jurkat RIPK1 ko
	medium	DMSO	BV6	zVAD	Nec-1s	BZ	BN	ZN	BZN	medium+C	DMSO+C	BV6+C	zVAD+C	Nec-1s+C	BZ+C	BN+C	ZN+C	BZN+C	blank		medium	DMSO	BV6	zVAD	Nec-1s	BZ	BN	ZN	BZN	medium+C	DMSO+C	BV6+C	zVAD+C	Nec-1s+C	BZ+C	BN+C	ZN+C	BZN+C	Blank
	2036982	2025192	1937823	1966021	1937867	1885686	1867303	1939263	1900776	152041	112281	129162	1351623	203115	744425	189353	1848731	1611774	1194		2647748	2536111	2449792	2455377	2348016	2364272	2149790	2421741	2672392	430295	405382	330163	2211906	46615	1767543	223538	1733924	2352920	1194
	2019679	1954224	1830949	1941431	1902274	1821371	1902570	1935398	1920523	47761	70312	132217	1511805	172464	770788	170911	1828423	1622610	1362		2515423	2448089	2317244	2051683	97457	1836997	1793541	2092992	2520302	391657	344734	309557	2311454	331991	2316887	346994	2126082	2528577	1362
	Jurkat RIP CTR																				Jurkat RIPK1 ko
	medium	DMSO	BV6	zVAD	Nec-1s	BZ	BN	ZN	BZN	medium+C	DMSO+C	BV6+C	zVAD+C	Nec-1s+C	BZ+C	BN+C	ZN+C	BZN+C	blank		medium	DMSO	BV6	zVAD	Nec-1s	BZ	BN	ZN	BZN	medium+C	DMSO+C	BV6+C	zVAD+C	Nec-1s+C	BZ+C	BN+C	ZN+C	BZN+C	Blank
	2930280	2929616	2767930	2916010	2716576	2782624	2800261	2940077	2858851	295994	219164	205012	2030924	299729	1058024	223440	2837585	2485011	1543		3369858	3080077	2932232	2967145	2992232	3005450	3192281	3042374	2592089	461943	264230	245496	2814867	256447	2838292	335214	2833037	1911618	1543
	2876248	2747814	2632585	2907235	2682485	2634287	2624609	2821594	2775798	224806	250625	202848	2272976	265563	1097095	229293	2779906	2070242	1826		3350291	3058743	3111671	2620159	2694117	2966326	3031486	2841571	2762534	391900	250216	256982	2689054	245517	2716811	267509	2525494	2242331	1826
	Jurkat RIP CTR																				Jurkat RIPK1 ko
	medium	DMSO	BV6	zVAD	Nec-1s	BZ	BN	ZN	BZN	medium+C	DMSO+C	BV6+C	zVAD+C	Nec-1s+C	BZ+C	BN+C	ZN+C	BZN+C	blank		medium	DMSO	BV6	zVAD	Nec-1s	BZ	BN	ZN	BZN	medium+C	DMSO+C	BV6+C	zVAD+C	Nec-1s+C	BZ+C	BN+C	ZN+C	BZN+C	Blank
	1552254	1381725	2369347	1485897	1401270	1602267	1268918	1513228	2359485	77111	65205	74969	1212842	174448	334613	69488	1160255	1807221	1043		1522544	1716401	1764857	1762480	1543899	1701511	1430806	1767979	2387289	246923	73002	102691	1692610	96831	1823899	82836	1614831	1921084	1043
	1975510	2033941	2005579	1655558	1709264	1511695	1211628	1472656	2281187	38029	84108	12879	1287714	85733	449901	85940	1115162	2021205	1298		1730580	1639252	1813001	1799296	1805091	1746041	1725112	1740194	2078101	112379	119238	70822	1742221	104799	1516801	92017	1772355	1576543	1298

## Sheet: 8C
	untransfected										pRP empty vector										RIPK1 wt										RIPK1 MI
	DMSO	BV6	BV6+zVAD	BV6+Nec-1s	BV6+zVAD+Nec-1s	DMSO+CD95L	BV6+CD95L	BV6+zVAD+CD95L	BV6+Nec-1s+CD95L	BV6+zVAD+Nec-1s+CD95L	DMSO	BV6	BV6+zVAD	BV6+Nec-1s	BV6+zVAD+Nec-1s	DMSO+CD95L	BV6+CD95L	BV6+zVAD+CD95L	BV6+Nec-1s+CD95L	BV6+zVAD+Nec-1s+CD95L	DMSO	BV6	BV6+zVAD	BV6+Nec-1s	BV6+zVAD+Nec-1s	DMSO+CD95L	BV6+CD95L	BV6+zVAD+CD95L	BV6+Nec-1s+CD95L	BV6+zVAD+Nec-1s+CD95L	DMSO	BV6	BV6+zVAD	BV6+Nec-1s	BV6+zVAD+Nec-1s	DMSO+CD95L	BV6+CD95L	BV6+zVAD+CD95L	BV6+Nec-1s+CD95L	BV6+zVAD+Nec-1s+CD95L	Blank
	1777774	1373211	1140409	1182750	1010179	44498	28000	829838	35046	697977	1239433	748514	799019	722151	799693	79105	18786	676239	28034	680327	803440	441226	366024	417502	442886	46382	11059	139661	10098	188448	618925	284453	321833	261412	375881	30790	8342	211593	16750	263362	373
	1750969	1139012	1112269	1126165	1181486	58294	32299	1055436	38454	852191	1180107	726670	739702	685828	799866	75365	32471	978318	37020	625372	824643	405694	346254	411203	421806	32823	11641	145342	11650	231699	627864	307882	333995	300004	380476	35456	11043	210593	11966	266599	546
	untransfected										pRP empty vector										RIPK1 wt										RIPK1 MI
	DMSO	BV6	BV6+zVAD	BV6+Nec-1s	BV6+zVAD+Nec-1s	DMSO+CD95L	BV6+CD95L	BV6+zVAD+CD95L	BV6+Nec-1s+CD95L	BV6+zVAD+Nec-1s+CD95L	DMSO	BV6	BV6+zVAD	BV6+Nec-1s	BV6+zVAD+Nec-1s	DMSO+CD95L	BV6+CD95L	BV6+zVAD+CD95L	BV6+Nec-1s+CD95L	BV6+zVAD+Nec-1s+CD95L	DMSO	BV6	BV6+zVAD	BV6+Nec-1s	BV6+zVAD+Nec-1s	DMSO+CD95L	BV6+CD95L	BV6+zVAD+CD95L	BV6+Nec-1s+CD95L	BV6+zVAD+Nec-1s+CD95L	DMSO	BV6	BV6+zVAD	BV6+Nec-1s	BV6+zVAD+Nec-1s	DMSO+CD95L	BV6+CD95L	BV6+zVAD+CD95L	BV6+Nec-1s+CD95L	BV6+zVAD+Nec-1s+CD95L	Blank
	1502805	1063757	860583	1024795	907085	179617	10085	876158	56926	788991	544170	387204	302698	283774	290135	24145	12728	182165	22915	234189	446879	177355	151330	203986	247330	18038	6895	41890	6854	168231	844792	330735	518181	623499	625913	30683	28854	323022	59225	539274	230
	1466105	847708	843443	919653	991315	25002	14342	807020	53948	850789	537901	272111	235436	265006	287351	26501	11864	207298	23516	245380	402249	189397	144191	184664	165688	18003	8664	28833	10605	86846	794128	553940	489665	420950	456850	37861	22107	328680	55157	440030	262
	untransfected										pRP empty vector										RIPK1 wt										RIPK1 MI
	DMSO	BV6	BV6+zVAD	BV6+Nec-1s	BV6+zVAD+Nec-1s	DMSO+CD95L	BV6+CD95L	BV6+zVAD+CD95L	BV6+Nec-1s+CD95L	BV6+zVAD+Nec-1s+CD95L	DMSO	BV6	BV6+zVAD	BV6+Nec-1s	BV6+zVAD+Nec-1s	DMSO+CD95L	BV6+CD95L	BV6+zVAD+CD95L	BV6+Nec-1s+CD95L	BV6+zVAD+Nec-1s+CD95L	DMSO	BV6	BV6+zVAD	BV6+Nec-1s	BV6+zVAD+Nec-1s	DMSO+CD95L	BV6+CD95L	BV6+zVAD+CD95L	BV6+Nec-1s+CD95L	BV6+zVAD+Nec-1s+CD95L	DMSO	BV6	BV6+zVAD	BV6+Nec-1s	BV6+zVAD+Nec-1s	DMSO+CD95L	BV6+CD95L	BV6+zVAD+CD95L	BV6+Nec-1s+CD95L	BV6+zVAD+Nec-1s+CD95L	Blank
	1398071	926704	953215	802131	733675	43559	5475	680879	20361	410259	636722	398512	371112	387861	371528	36814	4557	481297	5749	371850	292011	176039	140903	145876	191258	9402	1861	46721	2015	96890	655531	238473	476827	341639	367956	40282	6331	187191	6461	231879	206
	1365401	795882	804405	993597	968027	23308	8480	742685	17211	514367	651271	350899	411014	388406	317252	29537	4311	370643	5009	331911	323332	166212	137906	144949	160502	11116	1695	55773	1976	73568	663784	307183	158150	339362	397514	25750	5449	183089	6621	289230	234

## Sheet: 8D
	untraNSFECTED						pcDNA3						FADD WT						FADD LDL						FADD MLDL
	medium	zVAD	BV6+zVAD	CD95L	zVAD+CD95L	BV6+zVAD+CD95L	medium	zVAD	BV6+zVAD	CD95L	zVAD+CD95L	BV6+zVAD+CD95L	medium	zVAD	BV6+zVAD	CD95L	zVAD+CD95L	BV6+zVAD+CD95L	medium	zVAD	BV6+zVAD	CD95L	zVAD+CD95L	BV6+zVAD+CD95L	medium	zVAD	BV6+zVAD	CD95L	zVAD+CD95L	BV6+zVAD+CD95L	Blank
	1304898	1326717	849346	1841731	1907813	682608	583354	652331	303605	492480	623012	309490	904080	925406	472469	373744	545374	148155	1589854	1809986	1034939	1435610	1422637	895449	184540	217314	129374	203035	187340	92969	1281
	1306224	1284853	797786	1780509	1834177	583387	565306	628095	291511	543557	633153	311151	921148	923712	497405	263545	462514	175529	1774771	1850244	1047084	1583976	1618624	999629	205003	232651	121663	190769	175422	103673	1012
	untraNSFECTED						pcDNA3						FADD WT						FADD LDL						FADD MLDL
	medium	BV6+zVAD	zVAD	CD95L	BV6+zVAD+CD95L	zVAD+CD95L	medium	BV6+zVAD	zVAD	CD95L	BV6+zVAD+CD95L	zVAD+CD95L	medium	BV6+zVAD	zVAD	CD95L	BV6+zVAD+CD95L	zVAD+CD95L	medium	BV6+zVAD	zVAD	CD95L	BV6+zVAD+CD95L	zVAD+CD95L	medium	BV6+zVAD	zVAD	CD95L	BV6+zVAD+CD95L	zVAD+CD95L	Blank
	1690902	796330	1563851	1525516	861137	1437242	1911940	871828	1869245	1646388	1044709	1635467	632536	197360	676327	246623	98039	351842	530462	208342	553856	520824	236703	822712	362056	119782	428959	362340	146783	394066	1226
	1620317	762960	1626057	1466494	792473	1490579	1766689	904269	1827630	1731510	922969	1771150	592414	219879	708576	227869	113885	338085	500200	205565	518604	488537	222435	552687	380323	133977	397956	353021	133788	384540	880
	untraNSFECTED						pcDNA3						FADD WT						FADD LDL						FADD MLDL
	medium	BV6+zVAD	zVAD	CD95L	BV6+zVAD+CD95L	zVAD+CD95L	medium	BV6+zVAD	zVAD	CD95L	BV6+zVAD+CD95L	zVAD+CD95L	medium	BV6+zVAD	zVAD	CD95L	BV6+zVAD+CD95L	zVAD+CD95L	medium	BV6+zVAD	zVAD	CD95L	BV6+zVAD+CD95L	zVAD+CD95L	medium	BV6+zVAD	zVAD	CD95L	BV6+zVAD+CD95L	zVAD+CD95L	Blank
	2141629	1370816	2541518	2170778	1495974	2719930	1694336	1066889	1864368	1640873	957432	1801147	935947	445595	1048640	397644	268176	624497	743430	391093	818119	720983	391561	808434	410067	194885	446262	351480	202760	421144	1483
	2206662	1382174	2632352	2230626	1515287	2517350	1668926	888564	1899492	1792553	1016323	1788008	915014	486445	1064301	377328	246595	635904	684931	384226	834967	688364	386393	774303	370664	193311	461821	339920	237149	415794	1822
	untr			pcDNA3			WT			LDL			MLDL			untr			pcDNA3			WT			LDL			MLDL
	medium															CD95L
	medium	BV6	BV6 zVAD Nec1s	medium	BV6	BV6 zVAD Nec1s	medium	BV6	BV6 zVAD Nec1s	medium	BV6	BV6 zVAD Nec1s	medium	BV6	BV6 zVAD Nec1s	medium	BV6	BV6 zVAD Nec1s	medium	BV6	BV6 zVAD Nec1s	medium	BV6	BV6 zVAD Nec1s	medium	BV6	BV6 zVAD Nec1s	medium	BV6	BV6 zVAD Nec1s	Blank
	1016435	1045703	552032	1296701	647498	476500	958039	355361	306242	1382742	727116	552855	875206	334389	234893	1476538	884848	381842	1112385	739225	302107	326648	114818	130829	1212922	728379	530645	819421	428299	335084	943
	1667766	1016182	575893	1165875	673306	404682	907484	360087	256182	1218845	878855	873796	952042	386013	259392	1841745	882822	600674	1323686	804803	412074	322865	153018	91375	1264997	738703	593297	867796	564521	277444	698
	untr			pcDNA3			WT			LDL			MLDL			untr			pcDNA3			WT			LDL			MLDL
	medium															CD95L
	medium	BV6	BV6 zVAD Nec1s	medium	BV6	BV6 zVAD Nec1s	medium	BV6	BV6 zVAD Nec1s	medium	BV6	BV6 zVAD Nec1s	medium	BV6	BV6 zVAD Nec1s	medium	BV6	BV6 zVAD Nec1s	medium	BV6	BV6 zVAD Nec1s	medium	BV6	BV6 zVAD Nec1s	medium	BV6	BV6 zVAD Nec1s	medium	BV6	BV6 zVAD Nec1s	Blank
	513843	188392	55872	559969	145121	96844	729993	190685	197093	478910	165959	95090	892909	509582	205027	438166	94058	63840	560562	212173	96713	439462	87055	98980	416742	130715	76358	1358191	409890	181998	473
	460484	210891	58505	509627	224074	89154	691173	239935	139799	425652	142990	84941	892312	347487	181675	450877	120408	63477	449751	182819	73776	288403	98868	98636	427343	138142	103100	996799	403153	223474	502
	untr			pcDNA3			WT			LDL			MLDL			untr			pcDNA3			WT			LDL			MLDL
	medium															CD95L
	medium	BV6	BV6 zVAD Nec1s	medium	BV6	BV6 zVAD Nec1s	medium	BV6	BV6 zVAD Nec1s	medium	BV6	BV6 zVAD Nec1s	medium	BV6	BV6 zVAD Nec1s	medium	BV6	BV6 zVAD Nec1s	medium	BV6	BV6 zVAD Nec1s	medium	BV6	BV6 zVAD Nec1s	medium	BV6	BV6 zVAD Nec1s	medium	BV6	BV6 zVAD Nec1s	Blank
	1236068	500576	214998	574354	202997	115321	581297	271016	194710	601495	344299	207694	926147	536301	262127	1081561	585587	333379	478021	197801	109458	146214	62466	59006	565353	307117	213009	904614	391491	162755	554
	1149779	556457	92123	497919	148378	104657	542813	174962	169224	595785	323486	227059	878152	328369	172568	1023873	690072	250764	540067	300366	99277	171425	71594	92012	551447	318271	210299	973091	380784	222081	545
