# Supplementary material for: Oligomerised RIPK1 is the main core component of the CD95 necrosome
Source: EMBO J. 2025 Apr 16;44(11):3231–65. doi: 10.1038/s44318-025-00433-0 (PMC12130296; doi:10.1038/s44318-025-00433-0)
Supplement: Supplementary file 9 — Source data Fig. 9 [file 44318_2025_433_MOESM9_ESM.zip]

Archive with 1 entries (1 files):
- numerical-fig9A-D.xlsx
