# Supplementary material for: Oligomerised RIPK1 is the main core component of the CD95 necrosome
Source: EMBO J. 2025 Apr 16;44(11):3231–65. doi: 10.1038/s44318-025-00433-0 (PMC12130296; doi:10.1038/s44318-025-00433-0)
Supplement: Supplementary file 9 — Source data Fig. 9 [file 44318_2025_433_MOESM9_ESM.zip › numerical-fig9A-D.xlsx]

## Sheet: 9A-B
24h
	untr							pcDNA3							wt							LDL							MLDL
	medium	CD95L	BV6+CD95L	zVAD+CD95L	BV6+zVAD	BV6+zVAD+CD95L	BV6+zVAD+CD95L+Nec1s	medium	CD95L	BV6+CD95L	zVAD+CD95L	BV6+zVAD	BV6+zVAD+CD95L	BV6+zVAD+CD95L+Nec1s	medium	CD95L	BV6+CD95L	zVAD+CD95L	BV6+zVAD	BV6+zVAD+CD95L	BV6+zVAD+CD95L+Nec1s	medium	CD95L	BV6+CD95L	zVAD+CD95L	BV6+zVAD	BV6+zVAD+CD95L	BV6+zVAD+CD95L+Nec1s	medium	CD95L	BV6+CD95L	zVAD+CD95L	BV6+zVAD	BV6+zVAD+CD95L	BV6+zVAD+CD95L+Nec1s
	6887075	6263091	6341552	5360483	6237002	5898967	5154205	6047634	5387090	6072879	5421393	5699956	5618586	5764397	5438289	4798769	2092264	2843910	2337091	1847330	5691714	5460333	5287803	5386997	5422937	5354832	4795561	5409036	4840601	3983561	4837269	4292551	3343431	3868517	4306000	8149
	6516710	6169138	6382968	5641442	6071487	5825761	5609352	5857306	5316173	5830215	5622522	6021461	5552895	5926619	5028512	4492762	1542235	3521493	2684115	1782134	4702170	5549774	5416585	5822381	5808412	5434615	5136008	5212961	4119931	3969292	4849565	6264948	4109984	3837002	4195565	5770
	untr							pcDNA3							wt							LDL							MLDL
	medium	CD95L	BV6+CD95L	zVAD+CD95L	BV6+zVAD	BV6+zVAD+CD95L	BV6+zVAD+CD95L+Nec1s	medium	CD95L	BV6+CD95L	zVAD+CD95L	BV6+zVAD	BV6+zVAD+CD95L	BV6+zVAD+CD95L+Nec1s	medium	CD95L	BV6+CD95L	zVAD+CD95L	BV6+zVAD	BV6+zVAD+CD95L	BV6+zVAD+CD95L+Nec1s	medium	CD95L	BV6+CD95L	zVAD+CD95L	BV6+zVAD	BV6+zVAD+CD95L	BV6+zVAD+CD95L+Nec1s	medium	CD95L	BV6+CD95L	zVAD+CD95L	BV6+zVAD	BV6+zVAD+CD95L	BV6+zVAD+CD95L+Nec1s
	7378996	6237868	5628488	6203610	5790796	5391084	5593802	7467096	6382628	4618159	5591206	4921689	4289638	4742204	4733786	2538176	1105463	1903945	1971601	1482937	2711552	3031898	2503145	1974466	3131441	2332009	1945251	2569899	1460441	1158446	656081	1328850	1146238	947746	989984	4954
	6604712	6416246	5639857	6057874	5375250	5836276	5383783	5460457	5915979	4765555	6089153	3127096	4302596	5496892	3642691	2211178	1042712	2745427	1564008	1012841	2384819	2936488	2657717	2045126	2732160	1880460	2273759	2351954	1419125	934099	760708	1282846	611625	1010530	1080093	3295
	untr							pcDNA3							wt							LDL							MLDL
	medium	CD95L	BV6+CD95L	zVAD+CD95L	BV6+zVAD	BV6+zVAD+CD95L	BV6+zVAD+CD95L+Nec1s	medium	CD95L	BV6+CD95L	zVAD+CD95L	BV6+zVAD	BV6+zVAD+CD95L	BV6+zVAD+CD95L+Nec1s	medium	CD95L	BV6+CD95L	zVAD+CD95L	BV6+zVAD	BV6+zVAD+CD95L	BV6+zVAD+CD95L+Nec1s	medium	CD95L	BV6+CD95L	zVAD+CD95L	BV6+zVAD	BV6+zVAD+CD95L	BV6+zVAD+CD95L+Nec1s	medium	CD95L	BV6+CD95L	zVAD+CD95L	BV6+zVAD	BV6+zVAD+CD95L	BV6+zVAD+CD95L+Nec1s
	4924698	4145943	3595447	4074882	5309035	5788188	3689229	8617493	4001856	3304299	5461529	3632238	3644573	4086802	4241654	2286053	1484893	2921585	2127265	1551771	3065441	5021813	3958706	3156135	3411798	3424365	3300741	3738594	6359659	4742842	3133900	4104551	3789090	3547589	3906166	7472
	4699789	4549489	2939463	3999376	3250420	3569218	3816780	5231728	4162587	3437381	4679754	3954975	4197359	4098729	3730061	2206898	847576	2380897	1647125	717720	3045945	4457473	4123378	2808025	3914326	3264737	3502906	3684604	6818856	4229300	3830542	4366076	4020895	4050177	3494794	5265
8h
	untr							pcDNA3							wt							LDL							MLDL
	medium	CD95L	BV6+CD95L	zVAD+CD95L	BV6+zVAD	BV6+zVAD+CD95L	BV6+zVAD+CD95L+Nec1s	medium	CD95L	BV6+CD95L	zVAD+CD95L	BV6+zVAD	BV6+zVAD+CD95L	BV6+zVAD+CD95L+Nec1s	medium	CD95L	BV6+CD95L	zVAD+CD95L	BV6+zVAD	BV6+zVAD+CD95L	BV6+zVAD+CD95L+Nec1s	medium	CD95L	BV6+CD95L	zVAD+CD95L	BV6+zVAD	BV6+zVAD+CD95L	BV6+zVAD+CD95L+Nec1s	medium	CD95L	BV6+CD95L	zVAD+CD95L	BV6+zVAD	BV6+zVAD+CD95L	BV6+zVAD+CD95L+Nec1s
	10891365	7471717	6311280	7146172	6905199	6833262	6752412	6779175	6106480	6013758	5812494	5731136	6796460	5450134	5625026	3211024	3799319	3812788	3472647	2602973	4686617	6327066	5619843	5431313	5226079	5313670	5541005	5487372	5348803	4563264	4827185	4765901	4477868	4033544	4654230	8763
	7791765	7415617	6667392	6641006	7002711	6593254	6636825	6385383	7268184	5950838	5830493	5773437	5323311	5792280	5385699	3992785	2743938	3062552	3165848	3731451	4542344	5833183	5288179	5272793	5431777	5348061	5582651	5451340	5572228	4621739	4552679	4860078	4648521	3393193	4692235	5816
	untr							pcDNA3							wt							LDL							MLDL
	medium	CD95L	BV6+CD95L	zVAD+CD95L	BV6+zVAD	BV6+zVAD+CD95L	BV6+zVAD+CD95L+Nec1s	medium	CD95L	BV6+CD95L	zVAD+CD95L	BV6+zVAD	BV6+zVAD+CD95L	BV6+zVAD+CD95L+Nec1s	medium	CD95L	BV6+CD95L	zVAD+CD95L	BV6+zVAD	BV6+zVAD+CD95L	BV6+zVAD+CD95L+Nec1s	medium	CD95L	BV6+CD95L	zVAD+CD95L	BV6+zVAD	BV6+zVAD+CD95L	BV6+zVAD+CD95L+Nec1s	medium	CD95L	BV6+CD95L	zVAD+CD95L	BV6+zVAD	BV6+zVAD+CD95L	BV6+zVAD+CD95L+Nec1s
	6718093	5432395	5098934	3853163	5573812	5098259	5498604	5653283	4576990	3984321	4764736	4586612	4054585	4208959	3668465	2062018	1761940	2102293	2370699	1909659	2265993	3150753	2283268	2391893	2741571	1777220	2171518	2177795	1926380	1873451	1414948	1432856	1116538	1071116	1307881	5190
	5653654	5647811	4724236	5339012	5584517	5036833	5718958	4919883	4606049	4261325	4407618	4571078	4240668	4379955	2929801	2106025	1817218	2474600	2070756	1722091	2657612	2344498	2495258	1862643	3376769	1151551	2278124	3788992	1510559	1847055	1405529	1634488	860454	1305025	1419321	3181
	untr							pcDNA3							wt							LDL							MLDL
	medium	CD95L	BV6+CD95L	zVAD+CD95L	BV6+zVAD	BV6+zVAD+CD95L	BV6+zVAD+CD95L+Nec1s	medium	CD95L	BV6+CD95L	zVAD+CD95L	BV6+zVAD	BV6+zVAD+CD95L	BV6+zVAD+CD95L+Nec1s	medium	CD95L	BV6+CD95L	zVAD+CD95L	BV6+zVAD	BV6+zVAD+CD95L	BV6+zVAD+CD95L+Nec1s	medium	CD95L	BV6+CD95L	zVAD+CD95L	BV6+zVAD	BV6+zVAD+CD95L	BV6+zVAD+CD95L+Nec1s	medium	CD95L	BV6+CD95L	zVAD+CD95L	BV6+zVAD	BV6+zVAD+CD95L	BV6+zVAD+CD95L+Nec1s
	4635638	3243612	3171865	3435176	3307844	2968682	2930460	4523619	3252981	3045366	3067896	3280380	3983278	3218704	9527104	3881385	3484103	3122991	3971468	2790044	6503625	4638287	3410480	3187554	3125642	2971778	2766477	3240912	3637361	2905654	2509944	2758147	2922967	2436422	2633400	6486
	3876804	3427284	3151818	3275723	3283327	2878373	2922638	3614183	3429461	3094538	3758639	2980477	2985995	4188576	5482390	3999102	5412121	3346737	3586463	3680442	5779513	3493718	3321740	2908051	3469035	3129257	2739884	3044817	3019264	3078595	2452488	2660084	2735444	2492069	2724745	4544

## Sheet: 9C-D
24h
	untr							leer							wt							MI
	medium	CD95L	BC	ZC	ZC	BZC	BZCN	medium	CD95L	BC	ZC	ZC	BZC	BZCN	medium	CD95L	BC	ZC	ZC	BZC	BZCN	medium	CD95L	BC	ZC	ZC	BZC	BZCN	blank
	2295721	826461	61818	2022983	1880413	1569020	2145045	3471310	1441934	153703	2730486	2725709	2825679	3370522	3040734	641593	3684	1233656	1085469	879172	1988682	917557	437322	103089	760782	657921	765235	643895	1106
	1987607	764101	103160	2362543	1783391	1869576	1133283	3119252	1440026	141305	2695826	3088057	2784595	2389603	1833315	642733	5502	1815826	1407544	895025	1406569	905291	425071	164501	992353	707280	663839	577988	782
	untr							leer							wt							MI
	medium	CD95L	BC	ZC	ZC	BZC	BZCN	medium	CD95L	BC	ZC	ZC	BZC	BZCN	medium	CD95L	BC	ZC	ZC	BZC	BZCN	medium	CD95L	BC	ZC	ZC	BZC	BZCN	blank
	5403870	1998960	413378	5264213	5683991	4971777	4932180	1875875	650866	176998	1620886	1680945	1313624	1477539	1549427	520315	159663	1043309	1173047	685008	938013	1556187	655949	200076	1280269	1468487	1133480	1136295	3360
	5321271	2009281	402060	5696753	4844572	5041720	5214935	1715369	669018	214531	1688586	1129468	1323488	1382009	1431310	486370	160903	1275440	1092058	638794	913075	1309567	631851	201992	1282740	1144867	1054244	1077786	1957
	untr							leer							wt							MI
	medium	CD95L	BC	ZC	ZC	BZC	BZCN	medium	CD95L	BC	ZC	ZC	BZC	BZCN	medium	CD95L	BC	ZC	ZC	BZC	BZCN	medium	CD95L	BC	ZC	ZC	BZC	BZCN	blank
	5106903	1501477	265096	4006629	4432461	4138390	3719699	1333749	343795	107825	795063	594962	899755	883257	1116600	288787	93434	700316	605789	562943	552797	884451	310405	105932	639882	704275	705991	719505	1182
	4661630	1539994	218909	4177895	3906408	4715587	4405801	897170	293460	90803	845655	739136	881763	846573	1206150	314136	113452	672183	672845	442523	1035646	820417	417293	100104	799383	586883	575335	491722	952
8h
	untr							leer							wt							MI
	medium	CD95L	BC	ZC	ZC	BZC	BZCN	medium	CD95L	BC	ZC	ZC	BZC	BZCN	medium	CD95L	BC	ZC	ZC	BZC	BZCN	medium	CD95L	BC	ZC	ZC	BZC	BZCN	blank
	3522053	2151599	2018219	3467791	3494476	3138815	2717631	3393083	2007665	2302702	2788602	2821580	2731557	2510113	831949	1492180	534867	740245	798215	666023	1883098	2451744	1462099	1787325	1283548	1455792	1120152	1288059	2820
	3523177	2182737	2073640	3419839	2988261	3319154	2707022	3452179	2747917	2290776	3049662	2825861	2661632	2630362	5376982	1302606	576190	831238	788611	646108	2087663	1285933	906837	1197674	1259142	1387392	1407828	1306421	1861
	untr							leer							wt							MI
	medium	CD95L	BC	ZC	BZ	BZC	BZCN	medium	CD95L	BC	ZC	BZ	BZC	BZCN	medium	CD95L	BC	ZC	BZ	BZC	BZCN	medium	CD95L	BC	ZC	BZ	BZC	BZCN	blank
	5457768	4451777	3287421	4581008	5060460	4061177	4543787	1799527	1356464	1128877	1406102	1471485	1380575	1326340	1000937	656735	478028	664456	280029	280793	864761	1611967	1253357	999044	1298547	899816	1269412	1216684	3296
	5243443	4208644	3364076	4600826	4781772	4456902	4561917	1610963	1327227	1195484	1598671	1502923	1393945	1360326	1135632	581553	410779	699397	253409	281608	860814	1567545	1167842	1108096	1304776	1221847	1287905	1237883	2093
	untr							leer							wt							MI
	medium	CD95L	BC	ZC	ZC	BZC	BZCN	medium	CD95L	BC	ZC	ZC	BZC	BZCN	medium	CD95L	BC	ZC	ZC	BZC	BZCN	medium	CD95L	BC	ZC	ZC	BZC	BZCN	blank
	5237201	3508664	2782770	4258341	4631603	2325889	4452281	982379	462911	387158	509851	472814	508310	896860	1250760	654682	510131	589919	10133	56206	569382	623180	547419	389578	548238	591453	370246	613762	3763
	5417992	3152578	2864152	4614020	4168755	3468741	4772435	717873	489829	339776	578125	523196	762039	794029	884977	602699	492835	758771	467088	553375	668760	634808	428909	325940	592394	486773	390437	583597	1490
