# Supplementary material for: Oligomerised RIPK1 is the main core component of the CD95 necrosome
Source: EMBO J. 2025 Apr 16;44(11):3231–65. doi: 10.1038/s44318-025-00433-0 (PMC12130296; doi:10.1038/s44318-025-00433-0)
Supplement: Supplementary file 10 — Figure EV1 Source Data [file 44318_2025_433_MOESM10_ESM.zip]

Archive with 3 entries (3 files):
- EV1A.pptx
- EV1B.pptx
- numerical-suppl.xlsx
