# Supplementary material for: Oligomerised RIPK1 is the main core component of the CD95 necrosome
Source: EMBO J. 2025 Apr 16;44(11):3231–65. doi: 10.1038/s44318-025-00433-0 (PMC12130296; doi:10.1038/s44318-025-00433-0)
Supplement: Supplementary file 10 — Figure EV1 Source Data [file 44318_2025_433_MOESM10_ESM.zip › numerical-suppl.xlsx]

## Sheet: EV2A-C
	medium									500 ng/ml CD95L
	medium	DMSO	5 µM BV6	50 µM zVAD-fmk	10 µM Nec-1s	5 µM BV6 + 50 µM zVAD-fmk	5 µM BV6+10 µM + Nec-1s	50 µM zVAD-fmk + 10 µM Nec-1s	5 µM BV6 + 50 µM zVAD-fmk + 10 µM Nec-1s	medium	DMSO	5 µM BV6	50 µM zVAD-fmk	10 µM Nec-1s	5 µM BV6 + 50 µM zVAD-fmk	5 µM BV6+10 µM + Nec-1s	50 µM zVAD-fmk + 10 µM Nec-1s	5 µM BV6 + 50 µM zVAD-fmk + 10 µM Nec-1s	Blank
	6577740	5889410	5938496	5503913	5502986	6004663	5858512	5616772	5399884	5586538	5611021	5458664	5451432	5643111	5508364	5643723	5443273	5330068	2428
	6261977	5993712	5851275	5615844	5552806	5655725	5438267	5751388	5816662	5519028	6139989	5636805	6034362	5423896	5166510	5339180	5730116	5688397	2873
	medium									500 ng/ml CD95L
	medium	DMSO	5 µM BV6	50 µM zVAD-fmk	10 µM Nec-1s	5 µM BV6 + 50 µM zVAD-fmk	5 µM BV6+10 µM + Nec-1s	50 µM zVAD-fmk + 10 µM Nec-1s	5 µM BV6 + 50 µM zVAD-fmk + 10 µM Nec-1s	medium	DMSO	5 µM BV6	50 µM zVAD-fmk	10 µM Nec-1s	5 µM BV6 + 50 µM zVAD-fmk	5 µM BV6+10 µM + Nec-1s	50 µM zVAD-fmk + 10 µM Nec-1s	5 µM BV6 + 50 µM zVAD-fmk + 10 µM Nec-1s	Blank
	5393116	5596878	5322926	5403702	5691181	5521160	5494443	5444797	5135208	5156486	5111938	4353928	4921770	4849259	5017383	4136889	4633749	4592410	2838
	5581249	5643125	4951845	4913904	5106569	5050012	4873518	4687547	4813177	5410638	5257219	4468710	5803832	5415175	5206928	4775149	5087870	4924557	3139
	medium									500 ng/ml CD95L
	medium	DMSO	5 µM BV6	50 µM zVAD-fmk	10 µM Nec-1s	5 µM BV6 + 50 µM zVAD-fmk	5 µM BV6+10 µM + Nec-1s	50 µM zVAD-fmk + 10 µM Nec-1s	5 µM BV6 + 50 µM zVAD-fmk + 10 µM Nec-1s	medium	DMSO	5 µM BV6	50 µM zVAD-fmk	10 µM Nec-1s	5 µM BV6 + 50 µM zVAD-fmk	5 µM BV6+10 µM + Nec-1s	50 µM zVAD-fmk + 10 µM Nec-1s	5 µM BV6 + 50 µM zVAD-fmk + 10 µM Nec-1s	Blank
	4689289	4924021	3904616	3724845	3706386	3622674	3509111	3808513	3742944	3612810	4168091	3248279	3643354	3432484	3579833	3314857	2923598	3569290	1998
	3912718	3702912	3459207	3768711	3744064	3661413	3504773	3605928	3380530	3746959	3883682	3085194	3910398	3699564	4052871	3896069	3380423	3296448	2190
	medium	DMSO	10B	20B	Z	N	10BZ	20 BZ	10 BN	20BN	10BZN	20BZN	ZN	medium+C	DMSO+C	10B+C	20B+C	Z+C	N+C	10BZ+C	20 BZ+C	10 BN+C	20BN+C	10BZN+C	20BZN+C	ZN+C
	2898328	2770661	2637252	2197730	3095165	2972192	2510769	2303787	2573381	2417625	2363595	2369457	2719120	2482949	2514009	1892901	1658645	2586129	2345331	2136820	1951222	2082714	1707216	2197948	2131520	2915862	2105
	2793097	2746986	2320385	2147335	2677299	2629167	2397724	2739230	2466148	2158667	2416723	2382059	2777609	2415486	2727011	1582786	1645999	2872536	2642564	2261563	1938827	2153390	1712336	2179149	2104031	2855652	1710
	medium	DMSO	10B	20B	Z	N	10BZ	20 BZ	10 BN	20BN	10BZN	20BZN	ZN	medium+C	DMSO+C	10B+C	20B+C	Z+C	N+C	10BZ+C	20 BZ+C	10 BN+C	20BN+C	10BZN+C	20BZN+C	ZN+C
	4305122	4317341	3744812	3234208	3974531	3623646	3433969	3083646	3513569	3343895	3645557	3469066	3729215	3240741	3140388	2844432	2269793	3479626	3079520	3225681	3041049	2868693	2559450	3649500	3300283	4103636	3153
	3852271	3549110	3564731	2793496	3815482	3511634	3275147	3187266	3311099	3025532	3471222	3380616	4130224	3294376	3107377	2756967	2509292	3496101	3332718	2996074	2840794	2926439	2648856	3241307	3390838	4480085	2992
	medium	DMSO	10B	20B	Z	N	10BZ	20 BZ	10 BN	20BN	10BZN	20BZN	ZN	medium+C	DMSO+C	10B+C	20B+C	Z+C	N+C	10BZ+C	20 BZ+C	10 BN+C	20BN+C	10BZN+C	20BZN+C	ZN+C
	3757916	3771001	3582269	3350902	3817639	4037410	4048391	3738381	3242604	2963944	3313161	3309652	4607167	3180703	3125453	3283749	1986765	3199311	3460727	3047185	2921932	2850342	2786358	3006247	3094309	3448042	3178
	3719628	3468184	3260828	2813603	3655553	3930598	3668915	3598865	3118462	3114668	3135638	3395729	3341480	3227081	3192821	2976509	2207718	3434901	3616805	3293308	2876954	2997251	2536811	3446235	3096846	4368377	2574
	medium					10 µM GSK872					3 µM GSK872					1 µM GSK872
	medium	DMSO	CD95L	BV6 CD95L	BV6 zVAD CD95L	medium	DMSO	CD95L	BV6 CD95L	BV6 zVAD CD95L	medium	DMSO	CD95L	BV6 CD95L	BV6 zVAD CD95L	medium	DMSO	CD95L	BV6 CD95L	BV6 zVAD CD95L	blank
	4644100	4840127	3502664	2465467	3736966	4520137	4667850	3124826	1489765	3840248	4210394	4809664	4187293	2456905	3550923	4051620	5847635	4039154	2469289	4774175	1528
	4271556	4428317	3304111	2768398	3925627	3804917	4289764	3282737	1264904	3802057	5352734	7603816	3550368	2062098	3839743	4204850	5377049	3560788	2865947	3768818	1975
	medium					10 µM GSK872					3 µM GSK872					1 µM GSK872
	medium	DMSO	CD95L	BV6 CD95L	BV6 zVAD CD95L	medium	DMSO	CD95L	BV6 CD95L	BV6 zVAD CD95L	medium	DMSO	CD95L	BV6 CD95L	BV6 zVAD CD95L	medium	DMSO	CD95L	BV6 CD95L	BV6 zVAD CD95L	blank
	4887457	4477231	3932376	2614436	3810452	4494316	4072211	3608715	2827483	4065842	4219693	4763842	4073299	3282641	4108748	4813857	5194589	3660346	3233938	4231937	1681
	4964163	4674648	3831165	3885857	4125280	4127860	4242952	3702858	2869334	4190347	4111723	4409299	3514608	3146892	4073652	4740760	4723737	4031144	3185577	4166547	2431
	medium					10 µM GSK872					3 µM GSK872					1 µM GSK872
	medium	DMSO	CD95L	BV6 CD95L	BV6 zVAD CD95L	medium	DMSO	CD95L	BV6 CD95L	BV6 zVAD CD95L	medium	DMSO	CD95L	BV6 CD95L	BV6 zVAD CD95L	medium	DMSO	CD95L	BV6 CD95L	BV6 zVAD CD95L	blank
	4224992	4311286	3931922	3223882	3446879	3539110	3615375	2620361	688485	3618512	4259165	4266118	2942942	1867677	3929153	3848680	4037855	3131222	2315955	3772598	1002
	4311921	4057493	3243394	2346999	3472387	3659601	4442591	2489537	698866	3771707	3555678	3840246	3225548	1882335	3665137	3933451	3814187	4380531	2604101	3751812	1797

## Sheet: EV1C-D
	medium									500 ng/ml CD95L
	medium	DMSO	5 µM BV6	5 µM zVAD-fmk	10 µM Nec-1s	5 µM BV6 + 5 µM zVAD-fmk	5 µM BV6 + 10 µM Nec-1s	5 µM zVAD-fmk + 10 µM Nec-1s	5 µM BV6 + 5 µM zVAD-fmk + 10 µM Nec-1s	medium	DMSO	5 µM BV6	5 µM zVAD-fmk	10 µM Nec-1s	5 µM BV6 + 5 µM zVAD-fmk	5 µM BV6 + 10 µM Nec-1s	5 µM zVAD-fmk + 10 µM Nec-1s	5 µM BV6 + 5 µM zVAD-fmk + 10 µM Nec-1s	blank
	2207095	1942120	1769238	1837054	1850955	1738505	1909741	1935483	1774921	1616593	1471860	141117	1055540	1474928	139250	93669	1591575	1630397	721
	1561844	1657704	1611099	1755474	1835090	1592533	1614410	1808577	1677755	1281746	1497668	4847	1021853	1436727	61503	192055	1455989	1499711	761
	medium									500 ng/ml CD95L
	medium	DMSO	5 µM BV6	5 µM zVAD-fmk	10 µM Nec-1s	5 µM BV6 + 5 µM zVAD-fmk	5 µM BV6 + 10 µM Nec-1s	5 µM zVAD-fmk + 10 µM Nec-1s	5 µM BV6 + 5 µM zVAD-fmk + 10 µM Nec-1s	medium	DMSO	5 µM BV6	5 µM zVAD-fmk	10 µM Nec-1s	5 µM BV6 + 5 µM zVAD-fmk	5 µM BV6 + 10 µM Nec-1s	5 µM zVAD-fmk + 10 µM Nec-1s	5 µM BV6 + 5 µM zVAD-fmk + 10 µM Nec-1s	blank
	1679460	1663089	1562858	1703984	1573609	1520925	1601184	1767569	1660454	1195930	1310652	258513	805196	1494353	93854	191731	1608965	1281084	745
	1560606	1763613	1470294	1606848	1655459	1486499	1391668	1598538	1582524	1288337	1252980	249851	646423	1218732	161235	201767	1570001	1032145	920
	medium									500 ng/ml CD95L
	medium	DMSO	5 µM BV6	5 µM zVAD-fmk	10 µM Nec-1s	5 µM BV6 + 5 µM zVAD-fmk	5 µM BV6 + 10 µM Nec-1s	5 µM zVAD-fmk + 10 µM Nec-1s	5 µM BV6 + 5 µM zVAD-fmk + 10 µM Nec-1s	medium	DMSO	5 µM BV6	5 µM zVAD-fmk	10 µM Nec-1s	5 µM BV6 + 5 µM zVAD-fmk	5 µM BV6 + 10 µM Nec-1s	5 µM zVAD-fmk + 10 µM Nec-1s	5 µM BV6 + 5 µM zVAD-fmk + 10 µM Nec-1s	blank
	3294637		2878982	3097784	3043894	2929859	2861386	3108257	2849919	2311264		590815	1968244	2529458	374330	514445	3003367	2756827	1076
	2898308		2687550	2917989	2733476	2556713	2753946	3060390	3035276	2353796		587191	2302161	2819844	397693	519242	3055547	2980928	1428
							10GSK						3GSK						1GSK						0,5GSK						0,25GSK						0,1GSK
	medium	DMSO	CD95L	CD95L BV6	CD95L BV6 zVAD	CD95L BV6 zVAD Nec-1s	medium	DMSO	CD95L	CD95L BV6	CD95L BV6 zVAD	CD95L BV6 zVAD Nec-1s	medium	DMSO	CD95L	CD95L BV6	CD95L BV6 zVAD	CD95L BV6 zVAD Nec-1s	medium	DMSO	CD95L	CD95L BV6	CD95L BV6 zVAD	CD95L BV6 zVAD Nec-1s	medium	DMSO	CD95L	CD95L BV6	CD95L BV6 zVAD	CD95L BV6 zVAD Nec-1s	medium	DMSO	CD95L	CD95L BV6	CD95L BV6 zVAD	CD95L BV6 zVAD Nec-1s	medium	DMSO	CD95L	CD95L BV6	CD95L BV6 zVAD	CD95L BV6 zVAD Nec-1s	Blank
	2485901	2784910	1693573	143826	51174	1785774	2356999	1662025	1452813	113189	439481	1800998	2308636	1956229	1569005	147062	90246	2002463	2490087	2504557	1773197	185342	108211	2030855	2453264	2378532	1771610	126964	86594	2054175	2046983	2396796	1679717	204600	86223	2128471	2242030	2230485	1715096	163930	81836	2036601	2837
	2579495	2438072	1907853	122554	38691	1824083	2365356	2172994	1414432	92345	502870	1929646	2469394	2295238	1677263	172367	153002	2005410	2425553	2660647	1717358	166578	105007	2043074	2481612	2381273	1592148	155605	97122	1919351	2414144	2429706	1831004	173667	73498	2165165	2420826	2526343	1742551	191311	93724	2171208	2376
							10GSK						3GSK						1GSK						0,5GSK						0,25GSK						0,1GSK
	medium	DMSO	CD95L	CD95L BV6	CD95L BV6 zVAD	CD95L BV6 zVAD Nec-1s	medium	DMSO	CD95L	CD95L BV6	CD95L BV6 zVAD	CD95L BV6 zVAD Nec-1s	medium	DMSO	CD95L	CD95L BV6	CD95L BV6 zVAD	CD95L BV6 zVAD Nec-1s	medium	DMSO	CD95L	CD95L BV6	CD95L BV6 zVAD	CD95L BV6 zVAD Nec-1s	medium	DMSO	CD95L	CD95L BV6	CD95L BV6 zVAD	CD95L BV6 zVAD Nec-1s	medium	DMSO	CD95L	CD95L BV6	CD95L BV6 zVAD	CD95L BV6 zVAD Nec-1s	medium	DMSO	CD95L	CD95L BV6	CD95L BV6 zVAD	CD95L BV6 zVAD Nec-1s	Blank
	3665077	3430698	2710885	378611	123263	2785640	3372054	3568614	2239347	227084	375652	2303653	3188307	3438032	2566065	299835	272568	2106772	2966448	3302482	2113914	267477	160071	2837488	3482660	3303293	2700355	327638	157441	3144904	3160168	3266629	2535257	383064	148217	3096291	3210871	3236259	2514873	376403	216883	3020561	3220
	3482645	3388423	2570069	310683	99250	2361936	3620483	3483960	2398799	238906	773102	2192491	2955269	3230792	2314207	292725	260940	2644616	3275705	3337185	2346253	239338	138974	2669342	3158373	3517545	2604371	370345	151781	3152013	3214216	3224337	2474794	388878	165130	3383663	3466906	3339660	2812045	367950	203516	2935374	2083
							10GSK						3GSK						1GSK						0,5GSK						0,25GSK						0,1GSK
	medium	DMSO	CD95L	CD95L BV6	CD95L BV6 zVAD	CD95L BV6 zVAD Nec-1s	medium	DMSO	CD95L	CD95L BV6	CD95L BV6 zVAD	CD95L BV6 zVAD Nec-1s	medium	DMSO	CD95L	CD95L BV6	CD95L BV6 zVAD	CD95L BV6 zVAD Nec-1s	medium	DMSO	CD95L	CD95L BV6	CD95L BV6 zVAD	CD95L BV6 zVAD Nec-1s	medium	DMSO	CD95L	CD95L BV6	CD95L BV6 zVAD	CD95L BV6 zVAD Nec-1s	medium	DMSO	CD95L	CD95L BV6	CD95L BV6 zVAD	CD95L BV6 zVAD Nec-1s	medium	DMSO	CD95L	CD95L BV6	CD95L BV6 zVAD	CD95L BV6 zVAD Nec-1s	Blank
	2670147	2842698	1431947	147955	36895	1915876	2908611	2637614	976388	85272	404310	2374025	2632817	2594052	1295736	116111	207772	2399385	2933977	2964172	1794624	106244	48374	2516601	2814214	2697753	1500921	138357	54034	2713263	3199609	2719976	1475993	151710	67521	3363308	2638116	2758424	1583377	127153	36747	2941763	2223
	3072458	3491275	1479145	108129	19937	1711677	2680116	2576696	1018908	68440	1000921	2024578	2944591	2707587	1241305	140310	96634	2916953	2793491	3647706	1527498	107117	55200	2016976	2919164	2727486	1639454	160170	74200	3047928	2827874	2867302	1647042	152237	61990	2494681	2757101	2889327	1599353	156824	44203	2589959	1457

## Sheet: EV1E-H
100 ng/ml CD95L
	Jurkat																				Jurkat C8ko
	medium	DMSO	BV6	zVAD	Nec-1s	BZ	BN	ZN	BZN	medium+C	DMSO+C	BV6+C	zVAD+C	Nec-1s+C	BZ+C	BN+C	ZN+C	BZN+C	blank		medium	DMSO	BV6	zVAD	Nec-1s	BZ	BN	ZN	BZN	medium+C	DMSO+C	BV6+C	zVAD+C	Nec-1s+C	BZ+C	BN+C	ZN+C	BZN+C	Blank
	5290466	5741899	4234311	5105925	4989112	3487598	3252906	3272226	5447243	1294151	1183142	172775	4238922	836949	952929	153008	4221456	5371419	2694		2130282	2037722	2008233	1392787	1771599	1791866	1509959	1636401	1413587	776579	1436436	642908	972158	1436372	660273	1172674	1669000	1431140	2694
	5601624	5120566	2743709	4519319	3865728	3011161	2890775	4124982	5551118	1191802	1111884	252656	4998544	894208	826008	297098	3964697	5182385	29350		2110167	2045045	665621	1941409	1732719	1785240	1398944	1512807	1399189	1139475	1334130	672279	1159635	1778424	664707	1297827	1631927	1448265	29350
	Jurkat																				Jurkat C8ko
	medium	DMSO	BV6	zVAD	Nec-1s	BZ	BN	ZN	BZN	medium+C	DMSO+C	BV6+C	zVAD+C	Nec-1s+C	BZ+C	BN+C	ZN+C	BZN+C	blank		medium	DMSO	BV6	zVAD	Nec-1s	BZ	BN	ZN	BZN	medium+C	DMSO+C	BV6+C	zVAD+C	Nec-1s+C	BZ+C	BN+C	ZN+C	BZN+C	Blank
	4809701	4918084	4295851	5643288	4580690	4162804	3803448	4392998	5066884	1028195	1027116	150404	4524273	831260	1209669	253749	4501998	4899576	3620		2561633	2659324	2436452	2582498	2386026	2555520	2164264	2388720	1505655	1455340	1399394	856083	1420773	2269493	978648	1950150	2229409	1912826	3620
	5105734	5459734	3515253	4028602	4970852	4036872	3642727	4258421	3999321	1042001	1261325	215547	4447798	791707	1101946	200528	4388350	4933149	3717		2701850	2582255	2471968	2478039	2342885	2396138	2248910	2297460	2014374	1367155	1361847	844425	1451935	2290583	838302	1966169	2295708	2243779	3717
	Jurkat																				Jurkat C8ko
	medium	DMSO	BV6	zVAD	Nec-1s	BZ	BN	ZN	BZN	medium+100C	DMSO+100C	BV6+100C	zVAD+100C	Nec-1s+100C	BZ+100C	BN+100C	ZN+100C	BZN+100C	blank		medium	DMSO	BV6	zVAD	Nec-1s	BZ	BN	ZN	BZN	medium+100C	DMSO+100C	BV6+100C	zVAD+100C	Nec-1s+100C	BZ+100C	BN+100C	ZN+100C	BZN+100C	blank
	7368794	6942814	5855141	6603814	5986999	6175883	5530217	6484448	6045004	1409813	772497	178018	4044343	621381	1494200	144994	3474125	4597034	3266		1887985	1893086	2017803	2534918	1859239	1344708	1081778	1876320	1843131	1926198	901328	585793	659326	1358956	823684	1625020	1585692	1717748	2015
	6717442	4253583	3535984	3486551	4123089	4224583	3691851	4969882	5798362	1267737	626440	131340	4601587	482949	1340454	124431	3722268	5694094	3688		2267160	2102316	1029874	1778516	1820286	1389719	824363	1549136	1509170	728071	1062557	527991	679619	1391460	745530	1378196	1588377	968651	2282
500 ng/ml CD95L
	Jurkat																				Jurkat C8ko
	medium	DMSO	BV6	zVAD	Nec-1s	BZ	BN	ZN	BZN	medium+500C	DMSO+500C	BV6+500C	zVAD+500C	Nec-1s+500C	BZ+500C	BN+500C	ZN+500C	BZN+500C	blank		medium	DMSO	BV6	zVAD	Nec-1s	BZ	BN	ZN	BZN	medium+500C	DMSO+500C	BV6+500C	zVAD+500C	Nec-1s+500C	BZ+500C	BN+500C	ZN+500C	BZN+500C	blank
	7368794	6942814	5855141	6603814	5986999	6175883	5530217	6484448	6045004	218275	149761	48393	1397859	208746	288957	43874	5565826	6178019	3266		1887985	1893086	2017803	2534918	1859239	1344708	1081778	1876320	1843131	534949	437559	401307	576243	1539304	660499	477864	1683540	986439	2015
	6717442	4253583	3535984	3486551	4123089	4224583	3691851	4969882	5798362	182434	199326	49336	3407618	172326	250413	53642	4344230	5672853	3688		2267160	2102316	1029874	1778516	1820286	1389719	824363	1549136	1509170	470762	672693	465393	542312	1375938	634881	550236	1806967	926836	2282
	Jurkat																				Jurkat C8ko
	medium	DMSO	BV6	zVAD	Nec-1s	BZ	BN	ZN	BZN	medium+C	DMSO+C	BV6+C	zVAD+C	Nec-1s+C	BZ+C	BN+C	ZN+C	BZN+C	blank		medium	DMSO	BV6	zVAD	Nec-1s	BZ	BN	ZN	BZN	medium+C	DMSO+C	BV6+C	zVAD+C	Nec-1s+C	BZ+C	BN+C	ZN+C	BZN+C	Blank
	5932248	5966026	5247637	5957303	5737506	5818308	4381738	6056698	5068515	293529	319342	21167	1829822	192317	174500	16621	5524653	4230822	2625		3555014	3534377	2265519	3582114	3184182	2349110	1432197	3250031	1805219	1370157	1254216	646879	1098045	2803613	704614	1090573	3070977	1305792	2625
	5950436	5933362	5338399	5948116	5534946	5351983	4247460	5707451	5030587	321556	319523	21561	2876154	207329	120861	17804	5549783	4207963	3271		3589953	3496414	2278802	3565174	3283846	2297725	1381862	3210915	1601334	1247206	1223547	613792	1124354	2802174	677570	1093124	3141141	1423201	3271
	Jurkat																				Jurkat C8ko
	medium	DMSO	BV6	zVAD	Nec-1s	BZ	BN	ZN	BZN	medium+C	DMSO+C	BV6+C	zVAD+C	Nec-1s+C	BZ+C	BN+C	ZN+C	BZN+C	blank		medium	DMSO	BV6	zVAD	Nec-1s	BZ	BN	ZN	BZN	medium+C	DMSO+C	BV6+C	zVAD+C	Nec-1s+C	BZ+C	BN+C	ZN+C	BZN+C	Blank
	7282724	6689165	5276902	7035931	6780228	6090731	5578960	7098410	5998847	473440	431324	19606	3920434	368466	2053958	21189	6651536	5402186	3262		4561854	3903500	2776125	4136444	3932686	3027571	2148208	3916360	2775929	1693235	1488518	749747	1316619	3436255	891958	1547342	3654130	2462860	3262
	7205997	6409559	5462433	6941481	6740734	5766603	5255401	6751885	5730332	477948	446145	20071	5360051	344140	335040	20836	6517205	5248875	3849		4490810	3879755	2814246	4306704	3817081	2973457	2104969	3943032	2360806	1731173	1495410	761947	1331252	3384722	897284	1579911	3844449	2237988	3849
