# Supplementary material for: Oligomerised RIPK1 is the main core component of the CD95 necrosome
Source: EMBO J. 2025 Apr 16;44(11):3231–65. doi: 10.1038/s44318-025-00433-0 (PMC12130296; doi:10.1038/s44318-025-00433-0)
Supplement: Supplementary file 11 — Figure EV2 Source Data [file 44318_2025_433_MOESM11_ESM.zip]

Archive with 7 entries (7 files):
- EV2G.pptx
- EV2H.pptx
- micr.image/jurkRIPK1-n1.png
- micr.image/jurkRIPK1-n2.png
- micr.image/jurkRIPK1-n3.png
- micr.image/jurkRIPK1-n4.png
- micr.image/jurkRIPK1-n5.png
