# Supplementary material for: Oligomerised RIPK1 is the main core component of the CD95 necrosome
Source: EMBO J. 2025 Apr 16;44(11):3231–65. doi: 10.1038/s44318-025-00433-0 (PMC12130296; doi:10.1038/s44318-025-00433-0)
Supplement: Supplementary file 12 — Figure EV3 Source Data [file 44318_2025_433_MOESM12_ESM.zip]

Archive with 4 entries (4 files):
- EV3A.pptx
- EV3B.pptx
- EV3C.pptx
- SD EV3 D.xlsx
