# Supplementary material for: Oligomerised RIPK1 is the main core component of the CD95 necrosome
Source: EMBO J. 2025 Apr 16;44(11):3231–65. doi: 10.1038/s44318-025-00433-0 (PMC12130296; doi:10.1038/s44318-025-00433-0)
Supplement: Supplementary file 12 — Figure EV3 Source Data [file 44318_2025_433_MOESM12_ESM.zip › SD EV3 D.xlsx]

## Sheet: Description
Description:
Groups of proteins identified in the mass spectrometry analysis for CBZ-treated cells (FADD IP/CBZ, FLIP IP/CBZ, pRIPK1/CBZ) and untreated cells (FADD IP/control, FLIP IP/control, pRIPK/control, and beads control) are listed in the “Proteins_for_GO” sheet.
The outputs from the g:Profiler web server for gene ontology enrichment analysis of CBZ-treated IPs and control IPs are provided in the “GO_CBZ_IPs” and “GO_control_IPs” sheets, respectively.
The GO processes and corresponding protein signal levels from the mass spectrometry analysis for each experiment are summarized in the “GO_enriched_proteins” sheet.
The identification of Gene Ontology (GO) processes enriched relative to CBZ treatment was performed using the g:Profiler web server ((Kolberg et al., 2023) accessed on 18 December 2024).
Protein groups were divided based on those detected in the mass spectrometry analysis of CBZ-treated cells (FADD IP/CBZ, FLIP IP/CBZ, pRIPK1/CBZ) and untreated cells (FADD IP/control, FLIP IP/control, pRIPK/control, and beads control).
Gene ontology analysis for each group was conducted using the default settings of the g:Profiler web server.
Kolberg, L., Raudvere, U., Kuzmin, I., Adler, P., Vilo, J., & Peterson, H. (2023). g: Profiler—interoperable web service for functional enrichment analysis and gene identifier mapping (2023 update). Nucleic acids research, 51(W1), W207-W212.

## Sheet: Proteins_for_GO
Proteins CBZ Ips		Proteins Control Ips
RYR2		DHX9
DDX5		RYR2
FA5		GBB3
ACTG		PRS7
H2A1A		XIRP2
K2C74		DDX5
PHF8		FA5
RLA0L		STK35
RL17		ACTG
CASP8		K2C74
IGHG3		ACTH
PCD17		POTEE
HS71B		H2A1A
PKHF1		TBA8
SF3B2		EF1A3
AT10B		TTC13
K2C8		BRI3B
HORN		UD14
TTC28		RL17
H2A1C		IGHG3
CE290		CASP8
H2A2A		HS71B
RL7		KANK2
H2AV		K2C8
H4		HORN
ITB4		H2A1C
K22O		TPO
ZN197		DYHC2
EF1A1		CORIN
LPPRC		H2A2A
ECHA		TAF2
ARI1B		RL7
QCR2		H2AV
RS6		H4
S61A2		CRBG3
CTTB2		WDR81
KRT82		UD11
K1C15		IBTK
RL27		K22O
PPIA		EF1A1
RS2		CD15L
SDHA		CAZA1
COEA1		LPPRC
ATPB		ASAP1
K1C9		LMNA
SC16A		TCPW
DYH11		HNRPU
SETLP		LRRC9
RS19		RS6
JAK2		RL14
AT1A1		IF2B2
HNRPF		ATAD5
H2B1C		RL27
RL8		PPIA
RS15A		RS2
RL6		CFA54
K1C12		COEA1
POTEF		NR1I2
1433Z		ATPB
THIO		K1C9
S12A2		SC16A
TRPA1		APOB
SYEP		ENPLL
H90B2		UNC79
RA1L2		RS19
UTRN		SCAPE
K2C6C		DEUP1
RL13A		AT1A1
POTEI		HNRPF
RS26		COX41
OCAD2		TPM2
K2C3		RL8
TSPO		E2F3
K0825		SQSTM
IGHG2		RIN1
ANKE1		RS15A
H15		RL6
H90B3		K1C12
CO7A1		POTEF
H2A1D		NMD3B
DIAP1		THIO
DHB12		S12A2
ODO1		PRDX4
KANL1		HIC1
CFA47		ACSL5
RL23A		S28A2
H2A1		SYEP
K2C75		PAMR1
UD16		RA1L2
SPCS		ACTBM
IGL1		MYH11
H12		HV364
DYH8		TBB1
RS16		KIF1B
SYNE2		UTRN
PNO1		K2C6C
MIC60		RL13A
K2C72		POTEI
HNRPK		H3C
FHL2		KMT5A
K1C16		RS26
TITIN		MYPT1
RNBP6		IF4A1
CC175		K2C3
BIRC6		TSPO
PRKDC		IGHG2
RL36		SYDC
ZN827		H15
RS3		UD18
GTR1		H90B3
S61A1		HIPL2
ATPA		ESCO1
KPYM		H2A1D
ZN217		DHB12
DHB2		ATD3C
RL26		KMT2A
LAMB2		KANL1
TBB4A		RL23A
K22E		H2A1
HS904		MTHR
K2C6B		K2C75
K2C7		UD16
SET		EF1A2
PCM1		ADT4
RS8		LYRIC
K1C20		H12
COX5A		CYTSA
RLA0		DYH8
CALX		NED4L
SC61B		MYH10
MSI2H		TLN1
NPM		RS14
NAT10		MDN1
USP9Y		IF2A
RL27A		RS17
EF1B		HNRPK
RL35A		K1C16
TOP1M		FHL2
RRBP1		TITIN
RAB7A		RNBP6
GTPB2		MCM4
K2C5		KRT37
IGHG1		THIM
RS5		RHOJ
H2A1B		BIRC6
H13		RL5
KV401		PRKDC
KRT84		RL36
DKC1		RS3
M3K1		HUWE1
GDE		APMAP
HYOU1		RAB8B
RUXF		GTR1
HV373		NOMO2
ACTS		CC180
RL13		TBB8
MYH9		ATPA
CLMN		KIF1A
H2B1M		RL26
TBA1C		DHB2
NONO		PLEC
H2AX		TBB4A
MATN4		K22E
TEN1		H31
DHCR7		K2C6B
ADT2		HS904
K2C78		RS8
CENPF		K1C20
EPS15		COX5A
RIPK1		UD110
K1C17		RS25
SLK		BAHD1
HIPK1		RLA0
Z385B		CALX
CLH1		SC61B
TBA1B		MSI2H
PHB2		NPM
VP13C		SE1L3
TIGD2		SETB2
VDAC2		RECQ1
SAMD9		RL27A
TCPE		RRBP1
IGHG4		RAB7A
RL19		GTPB2
GPTC4		K2C5
CO4A3		NMDE4
MARF1		SPOPL
KI13A		YBOX3
DDX3Y		IGHG1
AK1C3		GBB1
RL28		H2A1B
DMD		H13
CENPI		DKC1
PABP1		GDE
DDX3X		CRCC2
K1C13		TPM4
FCRL5		HV373
AXA2L		ACTS
K1C19		RL13
DHB4		MYH9
ACTBL		RTN1
HS90A		ASXL1
H2A1J		RAB1C
BACD3		UD15
H2A1H		TRUB1
1433T		CFLAR
THOC2		MBD5
USP9X		TBA1C
RS7		RBM27
PHB		NONO
RL29		H2AX
ROA2		MATN4
DAAM1		NOMO3
GRP75		DNHD1
ML12B		ACTN1
NUMA1		ADT2
RL18		FUS
K2C79		EPS15
MYL6B		CENPF
MYL6		K1C17
H2A3		GL8D2
MATR3		FRYL
CJ067		RAB1B
CYTSB		SLK
HS90B		TBA1B
CC137		CLH1
K1C28		SAMD9
HSP7C		VDAC2
TTC3		FUBP2
TBA1A		IGHG4
DDX6		CDC42
K2C73		HSP76
TSN		NOMO1
NUD12		RTN3
RL26L		RL19
TECR		CO4A3
FILA2		PC11Y
PYR1		RAC2
GPTC8		M4K4
NUCL		RL28
SPT6H		WHAMM
ACTB		DSC1
OLM2B		DMD
RAB10		CENPI
GANAB		NCKX4
AT5F1		SMAL1
MIC19		CDK13
BIP		PABP1
HIPK2		S10AA
AK1C2		K1C13
I12R2		L2GL2
THOC4		FCRL5
RS4X		AXA2L
RL15		K1C19
HSP72		DHB4
RS18		UBP32
H2B3B		ACTBL
STAR9		APC
TBB3		CC171
PIMT		HS90A
K1C10		HM13
ADAS		H2A1J
DAD1		RICTR
TSH1		BACD3
K2C6A		H2A1H
GUC2F		SSH2
AK1C4		FRAS1
TBB5		1433T
TOM22		THOC2
TRY1		USP9X
IGLL5		RS7
RL24		PHB
MY18B		RL29
UBB		HS71L
IGG1		H14
ITPR3		AT2A2
DYHC1		DAAM1
ML12A		GRP75
ATD3A		ML12B
K1C27		TRY6
TIM50		K2C79
RL18A		MYL6
H2AZ		VPP2
KTN1		H2A3
AK1D1		SRSF7
PPWD1		KRT38
ITIH6		RL35
ASPH		CYTSB
PDIA3		HS90B
AK1C1		CC137
SC22B		K1C28
MAST4		ADT1
ANXA2		HSP7C
HS71A		CO5A1
ADT3		PZP
PDE9A		TPM1
SPTB2		TOP1
MYH14		TBA1A
CTNA1		ALBU
ALPK2		COX6C
HS902		PTPRG
G3P		K2C73
ROA1		RL26L
MPCP		FILA2
YBOX1		LMO7
LARP4		MPRIP
H2B1H		NUCL
RL7A		ACTB
ZN839		SPAG5
FADD		ACTA
PERI		MIC19
K1C24		RAB10
MLEC		GANAB
UD13		HV349
RL3		BIP
H2AJ		THOC4
DDX17		RS4X
ACTC		RL15
RS9		HSP72
CKAP5		LG3BP
MAGI3		RS18
ABCAD		SFPQ
RL10		REPS2
OGDHL		TBB3
K1C14		PIMT
2AAA		K1C10
HERC2		DEST
EFTU		DAD1
HMGN2		TSH1
TRAP1		K2C6A
H2A2C		RL4
CAR14		FANCI
VP26B		GUC2F
CH60		TBB5
RPN1		INAVA
TSH3		TOM22
CONA1		TRY1
AKP13		K1C25
TFG		IDHC
FCRL1		TBA4B
LRRF1		DYST
UBP10		RL24
K2C1B		MY18B
OBSCN		IGG1
TAF5		GOGA4
ZSWM3		ITPR3
K2C1		CCNB3
TBB4B		ML12A
PRDX1		DYHC1
MYL9		ZDBF2
CD4		RL23
SYNE1		ATD3A
BGAT		MEF2A
HNRPM		K1C27
K1C18		TIM50
RL11		KINH
ZN462		RL18A
TCOF		HNRH1
RS26L		IF2P
FAS		FSIP2
B2MG		H2AZ
THNS1		CSPG4
TFR1		PPWD1
AT10A		ASPH
RIPK3		ATD3B
H2B1N		RAC3
		P5CS
		TRIPB
		ANXA2
		HS71A
		GABT
		ADT3
		C19L2
		TBA4A
		ZHX2
		RL10A
		RS11
		NSUN2
		MYH14
		ALPK2
		CTNA1
		RLF
		TRNK1
		HS902
		K2C4
		KMT2C
		ROA1
		RS3A
		G3P
		MYO9B
		ARVC
		K1C23
		YBOX1
		BAP31
		KMT2D
		TOP2A
		RAC1
		NPHP1
		HNRPQ
		RL7A
		TRPV4
		FADD
		K1C24
		MLEC
		UD13
		UD19
		RL3
		H2AJ
		WDR72
		ACTC
		DDX17
		ACSL3
		RS9
		ABCAD
		HERC2
		EFTU
		EXOC3
		RB8NL
		RAB13
		GOGA3
		TRAP1
		RHOG
		H2A2C
		TPM3
		CH60
		RPN1
		TSH3
		AKP13
		FCRL1
		HNRPR
		GTPB1
		TRY2
		SRP14
		CPEB3
		LRRF1
		RHOQ
		MBB1A
		EF1G
		PC11X
		HNRH2
		TSNAX
		K2C1
		RLA2
		TBB4B
		PRDX1
		ARF6
		DPA1
		BGAT
		K1C18
		DYH9
		UD17
		RL11
		EVI5
		TCOF
		DSG1
		RS26L
		FAS
		RL12
		EXOS6
		SF3B1
		ZN157
		NPL4

## Sheet: GO_control_IPs
	source	term_name	term_id	highlighted	adjusted_p_value	negative_log10_of_adjusted_p_value	term_size	query_size	intersection_size	effective_domain_size	intersections
0	GO:MF	protein-containing complex binding	GO:0044877	TRUE	2.11147e-09	8.67542	1752	173	46	20212	MYH11,TPM2,TPM1,MPRIP,TPM3,MYO9B,TPM4,MEF2A,PPIA,ACTB,FADD,WHAMM,DDX5,MYH10,BAHD1,MYH14,TLN1,ASXL1,APC,NOMO3,RAB7A,NOMO2,TRPV4,DHX9,TOP2A,TSNAX,CASP8,KMT2A,NONO,FUS,CENPF,NOMO1,TOP1,PLEC,MBD5,UTRN,IGHG1,XIRP2,SFPQ,TAF2,DMD,DDX17,CPEB3,ACTN1,MYH9,CFLAR
1	GO:MF	protein binding	GO:0005515	FALSE	1.05971e-07	6.97481	14838	173	160	20212	VDAC2,REPS2,MYH11,LMO7,ZHX2,WDR81,ENSG00000289027,SPOPL,PPWD1,DEUP1,RS17,TPM2,EVI5,SSH2,SPAG5,TPM1,MPRIP,MDN1,INAVA,POTEI,TPM3,NPHP1,MYO9B,TPM4,MEF2A,RYR2,RAC2,ARF6,TSPO,MYL6,ATAD5,IBTK,PRKDC,MCM4,IGHG4,H2AJ,RHOG,KRT38,PPIA,MATN4,ACTB,KRT37,FADD,PRDX4,WHAMM,RAB13,DDX5,MYH10,BAHD1,DNHD1,WDR72,BIRC6,SRP14,IGHG2,MYH14,UNC79,FRAS1,COX6C,TLN1,TTC13,PHB,ASXL1,RAB1B,E2F3,RS8,RAB8B,RHOJ,APC,KMT5A,HNRPF,D…
2	GO:MF	actin filament binding	GO:0051015	FALSE	2.31834e-07	6.63482	208	173	15	20212	MYH11,TPM2,TPM1,MPRIP,TPM3,MYO9B,TPM4,MYH10,MYH14,TLN1,TRPV4,PLEC,XIRP2,ACTN1,MYH9
3	GO:MF	enzyme binding	GO:0019899	TRUE	9.71466e-07	6.01257	2103	173	46	20212	SPOPL,EVI5,POTEI,MYO9B,MEF2A,RYR2,ARF6,IBTK,PRKDC,RHOG,ACTB,FADD,WHAMM,DDX5,PHB,RHOJ,APC,RAB7A,TRPV4,H2AX,DHX9,CSPG4,POTEF,TOP2A,FANCI,MLEC,CASP8,RIN1,POTEE,RAC3,CDK13,PZP,ACSL3,HERC2,UTRN,DAAM1,RHOQ,APOB,SFPQ,HM13,FAS,HIC1,TRAP1,DMD,ANXA2,CFLAR
4	GO:MF	actin binding	GO:0003779	FALSE	1.01546e-06	5.99334	443	173	20	20212	MYH11,TPM2,SSH2,TPM1,MPRIP,TPM3,MYO9B,TPM4,WHAMM,MYH10,MYH14,TLN1,TRPV4,PLEC,UTRN,DAAM1,XIRP2,DMD,ACTN1,MYH9
5	GO:MF	structural constituent of muscle	GO:0008307	TRUE	1.54494e-06	5.81109	42	173	8	20212	MYH11,TPM2,TPM1,TPM4,MYL6,PLEC,DMD,ASPH
6	GO:MF	cytoskeletal protein binding	GO:0008092	FALSE	5.30531e-06	5.27529	1002	173	29	20212	MYH11,LMO7,TPM2,SSH2,SPAG5,TPM1,MPRIP,TPM3,MYO9B,TPM4,ACTB,WHAMM,MYH10,MYH14,TLN1,APC,TRPV4,KIF1A,CENPF,PLEC,RAB10,UTRN,DAAM1,XIRP2,DMD,ACTN1,MYH9,KIF1B,ANXA2
7	GO:MF	purine ribonucleoside triphosphate binding	GO:0035639	TRUE	6.81869e-05	4.1663	1853	173	39	20212	MYH11,MDN1,MYO9B,RAC2,ARF6,ATAD5,PRKDC,MCM4,RHOG,ACTB,RAB13,DDX5,MYH10,DNHD1,MYH14,RAB1B,RS8,RAB8B,RHOJ,RAB7A,TRPV4,DHX9,KIF1A,TOP2A,RAC3,CDK13,ACSL3,TOP1,RAB10,RHOQ,ACSL5,STK35,TRAP1,DDX17,ENSG00000285953,SLK,MYH9,KIF1B,ALPK2
8	GO:MF	purine ribonucleotide binding	GO:0032555	FALSE	0.000170061	3.7694	1919	173	39	20212	MYH11,MDN1,MYO9B,RAC2,ARF6,ATAD5,PRKDC,MCM4,RHOG,ACTB,RAB13,DDX5,MYH10,DNHD1,MYH14,RAB1B,RS8,RAB8B,RHOJ,RAB7A,TRPV4,DHX9,KIF1A,TOP2A,RAC3,CDK13,ACSL3,TOP1,RAB10,RHOQ,ACSL5,STK35,TRAP1,DDX17,ENSG00000285953,SLK,MYH9,KIF1B,ALPK2
9	GO:MF	ribonucleotide binding	GO:0032553	FALSE	0.00021349	3.67062	1936	173	39	20212	MYH11,MDN1,MYO9B,RAC2,ARF6,ATAD5,PRKDC,MCM4,RHOG,ACTB,RAB13,DDX5,MYH10,DNHD1,MYH14,RAB1B,RS8,RAB8B,RHOJ,RAB7A,TRPV4,DHX9,KIF1A,TOP2A,RAC3,CDK13,ACSL3,TOP1,RAB10,RHOQ,ACSL5,STK35,TRAP1,DDX17,ENSG00000285953,SLK,MYH9,KIF1B,ALPK2
10	GO:MF	structural constituent of cytoskeleton	GO:0005200	TRUE	0.000381776	3.41819	113	173	9	20212	TPM1,POTEI,ACTB,TLN1,POTEF,POTEE,LMNA,PLEC,DMD
11	GO:MF	microfilament motor activity	GO:0000146	TRUE	0.000388678	3.41041	36	173	6	20212	MYH11,MYO9B,MYL6,MYH10,MYH14,MYH9
12	GO:MF	ATP-dependent activity	GO:0140657	FALSE	0.000413203	3.38384	580	173	19	20212	MYH11,MDN1,MYO9B,MYL6,ATAD5,MCM4,DDX5,MYH10,DNHD1,MYH14,DHX9,KIF1A,TOP2A,ACSL3,ACSL5,TRAP1,DDX17,MYH9,KIF1B
13	GO:MF	structural constituent of postsynaptic actin cytoskeleton	GO:0098973	FALSE	0.000432672	3.36384	9	173	4	20212	POTEI,ACTB,POTEF,POTEE
14	GO:MF	cytoskeletal motor activity	GO:0003774	FALSE	0.00044317	3.35343	115	173	9	20212	MYH11,MYO9B,MYL6,MYH10,DNHD1,MYH14,KIF1A,MYH9,KIF1B
15	GO:MF	purine nucleotide binding	GO:0017076	FALSE	0.000635577	3.19683	2021	173	39	20212	MYH11,MDN1,MYO9B,RAC2,ARF6,ATAD5,PRKDC,MCM4,RHOG,ACTB,RAB13,DDX5,MYH10,DNHD1,MYH14,RAB1B,RS8,RAB8B,RHOJ,RAB7A,TRPV4,DHX9,KIF1A,TOP2A,RAC3,CDK13,ACSL3,TOP1,RAB10,RHOQ,ACSL5,STK35,TRAP1,DDX17,ENSG00000285953,SLK,MYH9,KIF1B,ALPK2
16	GO:MF	structural constituent of postsynapse	GO:0099186	FALSE	0.000694983	3.15803	22	173	5	20212	POTEI,ACTB,POTEF,POTEE,ACTN1
17	GO:MF	anion binding	GO:0043168	FALSE	0.000774066	3.11122	2452	173	44	20212	MYH11,MDN1,MYO9B,RYR2,RAC2,ARF6,ATAD5,PRKDC,MCM4,RHOG,PPIA,ACTB,RAB13,DDX5,MYH10,DNHD1,MYH14,RAB1B,RS8,RAB8B,RHOJ,RAB7A,TRPV4,DHX9,KIF1A,TOP2A,ASAP1,RAC3,CDK13,ACSL3,TOP1,RAB10,ITPR3,RHOQ,ACSL5,STK35,TRAP1,DDX17,ENSG00000285953,SLK,MYH9,KIF1B,ANXA2,ALPK2
18	GO:MF	ribonucleoside triphosphate phosphatase activity	GO:0017111	TRUE	0.000913855	3.03912	734	173	21	20212	MDN1,MYO9B,RAC2,ARF6,ATAD5,MCM4,RHOG,RAB13,DDX5,RAB1B,RAB8B,RHOJ,RAB7A,DHX9,KIF1A,RAC3,RAB10,RHOQ,TRAP1,DDX17,KIF1B
19	GO:MF	vinculin binding	GO:0017166	FALSE	0.00166594	2.77834	12	173	4	20212	TLN1,UTRN,DMD,ACTN1
20	GO:MF	nucleotide binding	GO:0000166	FALSE	0.00172065	2.76431	2187	173	40	20212	VDAC2,MYH11,MDN1,MYO9B,RAC2,ARF6,ATAD5,PRKDC,MCM4,RHOG,ACTB,RAB13,DDX5,MYH10,DNHD1,MYH14,RAB1B,RS8,RAB8B,RHOJ,RAB7A,TRPV4,DHX9,KIF1A,TOP2A,RAC3,CDK13,ACSL3,TOP1,RAB10,RHOQ,ACSL5,STK35,TRAP1,DDX17,ENSG00000285953,SLK,MYH9,KIF1B,ALPK2
21	GO:MF	nucleoside phosphate binding	GO:1901265	FALSE	0.00174031	2.75937	2188	173	40	20212	VDAC2,MYH11,MDN1,MYO9B,RAC2,ARF6,ATAD5,PRKDC,MCM4,RHOG,ACTB,RAB13,DDX5,MYH10,DNHD1,MYH14,RAB1B,RS8,RAB8B,RHOJ,RAB7A,TRPV4,DHX9,KIF1A,TOP2A,RAC3,CDK13,ACSL3,TOP1,RAB10,RHOQ,ACSL5,STK35,TRAP1,DDX17,ENSG00000285953,SLK,MYH9,KIF1B,ALPK2
22	GO:MF	carbohydrate derivative binding	GO:0097367	FALSE	0.00248301	2.60502	2304	173	41	20212	MYH11,MDN1,MYO9B,RAC2,ARF6,ATAD5,PRKDC,MCM4,RHOG,PPIA,ACTB,RAB13,DDX5,MYH10,DNHD1,MYH14,RAB1B,RS8,RAB8B,RHOJ,RAB7A,TRPV4,DHX9,KIF1A,TOP2A,RAC3,CDK13,ACSL3,TOP1,RAB10,RHOQ,APOB,ACSL5,STK35,TRAP1,DDX17,ENSG00000285953,SLK,MYH9,KIF1B,ALPK2
23	GO:MF	structural constituent of synapse	GO:0098918	FALSE	0.00248807	2.60414	28	173	5	20212	POTEI,ACTB,POTEF,POTEE,ACTN1
24	GO:MF	pyrophosphatase activity	GO:0016462	FALSE	0.0031276	2.50479	794	173	21	20212	MDN1,MYO9B,RAC2,ARF6,ATAD5,MCM4,RHOG,RAB13,DDX5,RAB1B,RAB8B,RHOJ,RAB7A,DHX9,KIF1A,RAC3,RAB10,RHOQ,TRAP1,DDX17,KIF1B
25	GO:MF	hydrolase activity, acting on acid anhydrides	GO:0016817	FALSE	0.00318888	2.49636	795	173	21	20212	MDN1,MYO9B,RAC2,ARF6,ATAD5,MCM4,RHOG,RAB13,DDX5,RAB1B,RAB8B,RHOJ,RAB7A,DHX9,KIF1A,RAC3,RAB10,RHOQ,TRAP1,DDX17,KIF1B
26	GO:MF	hydrolase activity, acting on acid anhydrides, in phosphorus-containing anhydrides	GO:0016818	FALSE	0.00318888	2.49636	795	173	21	20212	MDN1,MYO9B,RAC2,ARF6,ATAD5,MCM4,RHOG,RAB13,DDX5,RAB1B,RAB8B,RHOJ,RAB7A,DHX9,KIF1A,RAC3,RAB10,RHOQ,TRAP1,DDX17,KIF1B
27	GO:MF	ion binding	GO:0043167	FALSE	0.00545298	2.26337	6146	173	80	20212	VDAC2,REPS2,MYH11,LMO7,ZHX2,ENSG00000001630,ENSG00000289027,PAMR1,MDN1,ZDBF2,MYO9B,TPM4,RBM27,RYR2,RAC2,ARF6,MYL6,ATAD5,PRKDC,MCM4,RHOG,PPIA,MATN4,ACTB,RAB13,DDX5,MYH10,DNHD1,MYH14,FRAS1,ASXL1,RAB1B,RS8,RAB8B,RHOJ,DSC1,KMT2C,RAB7A,TRPV4,DHX9,FHL2,KIF1A,TOP2A,DSG1,TSNAX,EPS15,ASAP1,KMT2A,FUS,COX5A,RAC3,CDK13,RLF,ACSL3,TOP1,RAB10,NR1I2,HERC2,UTRN,ITPR3,TPO,ESCO1,RHOQ,XIRP2,ACSL5,STK35,HIC1,TRAP1,DM…
28	GO:MF	protein kinase binding	GO:0019901	FALSE	0.00720773	2.1422	706	173	19	20212	POTEI,MEF2A,RYR2,IBTK,RHOG,ACTB,RHOJ,APC,TRPV4,CSPG4,POTEF,TOP2A,POTEE,RAC3,CDK13,ACSL3,UTRN,RHOQ,TRAP1
29	GO:MF	heterocyclic compound binding	GO:1901363	FALSE	0.00761553	2.1183	2325	173	40	20212	VDAC2,MYH11,MDN1,MYO9B,RAC2,ARF6,ATAD5,PRKDC,MCM4,RHOG,ACTB,RAB13,DDX5,MYH10,DNHD1,MYH14,RAB1B,RS8,RAB8B,RHOJ,RAB7A,TRPV4,DHX9,KIF1A,TOP2A,RAC3,CDK13,ACSL3,TOP1,RAB10,RHOQ,ACSL5,STK35,TRAP1,DDX17,ENSG00000285953,SLK,MYH9,KIF1B,ALPK2
30	GO:MF	kinase binding	GO:0019900	FALSE	0.01014	1.99396	790	173	20	20212	POTEI,MEF2A,RYR2,IBTK,RHOG,ACTB,RHOJ,APC,TRPV4,CSPG4,POTEF,TOP2A,POTEE,RAC3,CDK13,ACSL3,UTRN,RHOQ,FAS,TRAP1
31	GO:MF	small molecule binding	GO:0036094	FALSE	0.0108168	1.9659	6357	173	81	20212	VDAC2,REPS2,MYH11,LMO7,ZHX2,ENSG00000001630,ENSG00000289027,PAMR1,MDN1,ZDBF2,MYO9B,TPM4,RBM27,RYR2,RAC2,ARF6,TSPO,MYL6,ATAD5,PRKDC,MCM4,RHOG,PPIA,MATN4,ACTB,RAB13,DDX5,MYH10,DNHD1,MYH14,FRAS1,ASXL1,RAB1B,RS8,RAB8B,RHOJ,DSC1,KMT2C,RAB7A,TRPV4,DHX9,FHL2,KIF1A,TOP2A,DSG1,TSNAX,EPS15,ASAP1,KMT2A,FUS,COX5A,RAC3,CDK13,RLF,ACSL3,TOP1,RAB10,NR1I2,HERC2,UTRN,ITPR3,TPO,ESCO1,RHOQ,XIRP2,ACSL5,STK35,HIC1,TRA…
32	GO:MF	histone H3K4 monomethyltransferase activity	GO:0140945	TRUE	0.0229039	1.64009	8	173	3	20212	KMT2C,KMT2A,KMT2D
33	GO:MF	G protein activity	GO:0003925	TRUE	0.0246127	1.60884	44	173	5	20212	ARF6,RAB1B,RAB7A,RAC3,RAB10
34	GO:MF	histone H3K4 trimethyltransferase activity	GO:0140999	TRUE	0.0484638	1.31458	10	173	3	20212	KMT2C,KMT2A,KMT2D
35	GO:BP	actin filament-based process	GO:0030029	TRUE	5.13778e-13	12.2892	805	171	35	21031	MYH11,RS17,TPM2,SSH2,TPM1,POTEI,TPM3,NPHP1,MYO9B,TPM4,MEF2A,RYR2,RAC2,ARF6,MYL6,RHOG,ACTB,WHAMM,RAB13,MYH10,MYH14,TLN1,RHOJ,TRPV4,POTEF,POTEE,RAC3,PLEC,KANK2,DAAM1,RHOQ,XIRP2,ACTN1,MYH9,CFLAR
36	GO:BP	actin cytoskeleton organization	GO:0030036	FALSE	5.63203e-12	11.2493	717	171	32	21031	MYH11,RS17,TPM2,SSH2,TPM1,POTEI,TPM3,NPHP1,TPM4,MEF2A,RAC2,ARF6,RHOG,ACTB,WHAMM,RAB13,MYH10,MYH14,TLN1,RHOJ,TRPV4,POTEF,POTEE,RAC3,PLEC,KANK2,DAAM1,RHOQ,XIRP2,ACTN1,MYH9,CFLAR
37	GO:BP	organelle organization	GO:0006996	TRUE	7.14418e-12	11.146	3613	171	73	21031	VDAC2,MYH11,WDR81,DEUP1,RS17,TPM2,SSH2,SPAG5,TPM1,MDN1,POTEI,TPM3,NPHP1,TPM4,MEF2A,RAC2,ARF6,TSPO,PRKDC,MCM4,RHOG,KRT38,PPIA,ACTB,KRT37,WHAMM,RAB13,MYH10,DNHD1,MYH14,TLN1,PHB,RAB1B,RAB8B,RHOJ,APC,KMT5A,USP9X,NOMO3,RAB7A,SAMD9,NOMO2,RTN3,TRPV4,DHX9,POTEF,TOP2A,EPS15,DKC1,FSIP2,ASAP1,RTN1,POTEE,HUWE1,RAC3,CENPF,NOMO1,LMNA,TOP1,PLEC,RAB10,KANK2,DAAM1,ESCO1,CENPI,RHOQ,XIRP2,DMD,SLK,ACTN1,MYH9,ANXA2,C…
38	GO:BP	cytoskeleton organization	GO:0007010	FALSE	8.20065e-09	8.08615	1512	171	41	21031	MYH11,DEUP1,RS17,TPM2,SSH2,SPAG5,TPM1,POTEI,TPM3,NPHP1,TPM4,MEF2A,RAC2,ARF6,RHOG,KRT38,ACTB,KRT37,WHAMM,RAB13,MYH10,MYH14,TLN1,RHOJ,APC,TRPV4,POTEF,FSIP2,POTEE,RAC3,LMNA,PLEC,KANK2,DAAM1,RHOQ,XIRP2,DMD,SLK,ACTN1,MYH9,CFLAR
39	GO:BP	developmental process	GO:0032502	TRUE	2.0499e-08	7.68827	6453	171	95	21031	MYH11,ZHX2,DEUP1,RS17,SSH2,TPM1,ZDBF2,POTEI,NPHP1,MYO9B,TPM4,MEF2A,RYR2,RAC2,ARF6,TSPO,MYL6,ATAD5,PRKDC,RHOG,KRT38,PPIA,ACTB,KRT37,FADD,PRDX4,RAB13,DDX5,MYH10,DNHD1,WDR72,BIRC6,MYH14,FRAS1,PHB,ASXL1,RS8,RHOJ,APC,FRYL,USP9X,NOMO3,RS3,RTN3,RRBP1,TRPV4,H2AX,DHX9,FHL2,KIF1A,CSPG4,POTEF,TOP2A,NSUN2,TSNAX,CASP8,FSIP2,ASAP1,RTN1,POTEE,KMT2A,PRDX1,THOC2,HUWE1,RAC3,CDK13,CENPF,LMNA,ACSL3,TOP1,PLEC,RAB10,N…
40	GO:BP	anatomical structure development	GO:0048856	FALSE	1.02516e-06	5.98921	5899	171	86	21031	MYH11,ZHX2,DEUP1,RS17,TPM1,ZDBF2,POTEI,NPHP1,MYO9B,MEF2A,RYR2,RAC2,ARF6,TSPO,MYL6,ATAD5,PRKDC,RHOG,KRT38,PPIA,ACTB,KRT37,FADD,PRDX4,RAB13,DDX5,MYH10,DNHD1,WDR72,BIRC6,MYH14,FRAS1,ASXL1,RS8,RHOJ,APC,FRYL,USP9X,NOMO3,RS3,RTN3,TRPV4,H2AX,FHL2,KIF1A,CSPG4,POTEF,TOP2A,NSUN2,CASP8,FSIP2,ASAP1,RTN1,POTEE,KMT2A,PRDX1,THOC2,HUWE1,RAC3,CDK13,CENPF,LMNA,ACSL3,TOP1,PLEC,RAB10,DAD1,MBD5,KANK2,UTRN,TPO,RHOQ,XI…
41	GO:BP	supramolecular fiber organization	GO:0097435	FALSE	1.86995e-06	5.72817	842	171	27	21031	MYH11,TPM2,SSH2,TPM1,TPM3,TPM4,MEF2A,RAC2,ARF6,RHOG,KRT38,KRT37,WHAMM,RHOJ,APC,USP9X,TRPV4,FUS,RAC3,PLEC,KANK2,RHOQ,XIRP2,SLK,ACTN1,ANXA2,CFLAR
42	GO:BP	cell differentiation	GO:0030154	FALSE	6.99342e-06	5.15531	4366	171	69	21031	MYH11,ZHX2,DEUP1,RS17,SSH2,TPM1,ZDBF2,POTEI,NPHP1,TPM4,MEF2A,RAC2,ARF6,TSPO,PRKDC,KRT38,PPIA,ACTB,KRT37,FADD,RAB13,DDX5,DNHD1,PHB,ASXL1,RS8,APC,FRYL,USP9X,RS3,RTN3,RRBP1,TRPV4,DHX9,FHL2,KIF1A,CSPG4,POTEF,TOP2A,NSUN2,TSNAX,CASP8,FSIP2,ASAP1,RTN1,POTEE,KMT2A,THOC2,HUWE1,RAC3,CDK13,CENPF,LMNA,ACSL3,PLEC,RAB10,NR1I2,TPO,APOB,PTPRG,DMD,DDX17,CPEB3,ACTN1,KMT2D,MYH9,ANXA2,ALPK2,CFLAR
43	GO:BP	cellular developmental process	GO:0048869	FALSE	7.06341e-06	5.15099	4367	171	69	21031	MYH11,ZHX2,DEUP1,RS17,SSH2,TPM1,ZDBF2,POTEI,NPHP1,TPM4,MEF2A,RAC2,ARF6,TSPO,PRKDC,KRT38,PPIA,ACTB,KRT37,FADD,RAB13,DDX5,DNHD1,PHB,ASXL1,RS8,APC,FRYL,USP9X,RS3,RTN3,RRBP1,TRPV4,DHX9,FHL2,KIF1A,CSPG4,POTEF,TOP2A,NSUN2,TSNAX,CASP8,FSIP2,ASAP1,RTN1,POTEE,KMT2A,THOC2,HUWE1,RAC3,CDK13,CENPF,LMNA,ACSL3,PLEC,RAB10,NR1I2,TPO,APOB,PTPRG,DMD,DDX17,CPEB3,ACTN1,KMT2D,MYH9,ANXA2,ALPK2,CFLAR
44	GO:BP	cellular component organization	GO:0016043	FALSE	7.07489e-06	5.15028	8151	171	104	21031	VDAC2,REPS2,MYH11,WDR81,DEUP1,RS17,TPM2,SSH2,SPAG5,TPM1,MDN1,ZDBF2,INAVA,POTEI,TPM3,NPHP1,MYO9B,TPM4,MEF2A,RAC2,ARF6,TSPO,PRKDC,MCM4,RHOG,KRT38,PPIA,MATN4,ACTB,KRT37,FADD,PRDX4,WHAMM,RAB13,MYH10,BAHD1,DNHD1,WDR72,MYH14,TLN1,PHB,ASXL1,RAB1B,RAB8B,RHOJ,APC,KMT5A,FRYL,KMT2C,USP9X,NOMO3,RAB7A,SAMD9,RS3,NOMO2,RTN3,TRPV4,H2AX,DHX9,KIF1A,CSPG4,POTEF,TOP2A,DSG1,EPS15,DKC1,FSIP2,ASAP1,RTN1,POTEE,KMT2A,FUS…
45	GO:BP	cortical cytoskeleton organization	GO:0030865	FALSE	1.36854e-05	4.86374	51	171	8	21031	ARF6,RHOG,RAB13,TLN1,TRPV4,RAC3,PLEC,RHOQ
46	GO:BP	cellular component organization or biogenesis	GO:0071840	FALSE	1.42035e-05	4.84761	8361	171	105	21031	VDAC2,REPS2,MYH11,WDR81,DEUP1,RS17,TPM2,SSH2,SPAG5,TPM1,MDN1,ZDBF2,INAVA,POTEI,TPM3,NPHP1,MYO9B,TPM4,MEF2A,RAC2,ARF6,TSPO,PRKDC,MCM4,RHOG,KRT38,PPIA,MATN4,ACTB,KRT37,FADD,PRDX4,WHAMM,RAB13,MYH10,BAHD1,DNHD1,WDR72,MYH14,TLN1,PHB,ASXL1,RAB1B,RAB8B,RHOJ,APC,KMT5A,FRYL,KMT2C,USP9X,NOMO3,RAB7A,SAMD9,RS3,NOMO2,RTN3,TRPV4,H2AX,DHX9,KIF1A,CSPG4,POTEF,TOP2A,DSG1,EPS15,DKC1,FSIP2,ASAP1,RTN1,POTEE,KMT2A,FUS…
47	GO:BP	cell projection organization	GO:0030030	FALSE	0.000129882	3.88645	1613	171	35	21031	DEUP1,TPM1,POTEI,NPHP1,MYO9B,MEF2A,RAC2,ARF6,TSPO,RHOG,ACTB,WHAMM,RAB13,DNHD1,RAB8B,APC,FRYL,USP9X,RS3,TRPV4,KIF1A,CSPG4,POTEF,FSIP2,ASAP1,POTEE,THOC2,RAC3,RAB10,RHOQ,PTPRG,DMD,CPEB3,MYH9,CFLAR
48	GO:BP	postsynaptic actin cytoskeleton organization	GO:0098974	FALSE	0.00034218	3.46575	17	171	5	21031	POTEI,ACTB,POTEF,POTEE,RAC3
49	GO:BP	actin filament organization	GO:0007015	FALSE	0.000449797	3.34698	463	171	17	21031	TPM2,SSH2,TPM1,TPM3,TPM4,RAC2,ARF6,RHOG,WHAMM,RHOJ,TRPV4,RAC3,PLEC,KANK2,RHOQ,XIRP2,ACTN1
50	GO:BP	muscle tissue development	GO:0060537	FALSE	0.00063266	3.19883	420	171	16	21031	MYH11,TPM1,MEF2A,RYR2,MYL6,DDX5,MYH14,FHL2,CENPF,LMNA,PLEC,XIRP2,DMD,DDX17,ALPK2,CFLAR
51	GO:BP	cell morphogenesis	GO:0000902	FALSE	0.000773327	3.11164	986	171	25	21031	TPM1,POTEI,MYO9B,MEF2A,PRKDC,RHOG,ACTB,MYH10,MYH14,ASXL1,RHOJ,FRYL,USP9X,RS3,KIF1A,POTEF,POTEE,THOC2,RAC3,PLEC,RAB10,RHOQ,DMD,ACTN1,MYH9
52	GO:BP	postsynaptic cytoskeleton organization	GO:0099188	FALSE	0.000840552	3.07544	20	171	5	21031	POTEI,ACTB,POTEF,POTEE,RAC3
53	GO:BP	cellular localization	GO:0051641	TRUE	0.000964757	3.01558	3621	171	56	21031	REPS2,WDR81,ENSG00000001630,EVI5,SPAG5,MDN1,NPHP1,RYR2,RAC2,ARF6,TSPO,IBTK,RHOG,PPIA,ACTB,WHAMM,RAB13,MYH10,WDR72,SRP14,FRAS1,RAB1B,E2F3,RAB8B,APC,USP9X,NOMO3,RAB7A,NOMO2,RRBP1,DHX9,KIF1A,NSUN2,EPS15,DKC1,FSIP2,ASAP1,THOC2,HUWE1,CENPF,NOMO1,LMNA,ACSL3,PLEC,RAB10,HERC2,ITPR3,RHOQ,APOB,HM13,EXOC3,DMD,ASPH,MYH9,KIF1B,ANXA2
54	GO:BP	multicellular organismal process	GO:0032501	FALSE	0.00103604	2.98462	7669	171	94	21031	MYH11,ZHX2,ENSG00000001630,RS17,TPM2,SSH2,TPM1,ZDBF2,INAVA,POTEI,TPM3,NPHP1,TPM4,MEF2A,RYR2,FCRL1,RAC2,ARF6,TSPO,MYL6,ATAD5,PRKDC,PPIA,ACTB,FADD,PRDX4,RAB13,DDX5,DNHD1,BIRC6,MYH14,FRAS1,TLN1,PHB,ASXL1,RS8,RAB8B,RHOJ,APC,FRYL,USP9X,NOMO3,RAB7A,RS3,RTN3,RRBP1,TRPV4,H2AX,CORIN,DHX9,FHL2,KIF1A,CSPG4,POTEF,TOP2A,NSUN2,DSG1,TSNAX,CASP8,FSIP2,ASAP1,RTN1,POTEE,KMT2A,PRDX1,THOC2,RAC3,CENPF,PZP,LMNA,ACSL3,…
55	GO:BP	muscle structure development	GO:0061061	FALSE	0.00123513	2.90829	678	171	20	21031	MYH11,TPM1,MEF2A,RYR2,MYL6,ACTB,DDX5,MYH14,FHL2,CENPF,LMNA,PLEC,UTRN,XIRP2,DMD,DDX17,ACTN1,MYH9,ALPK2,CFLAR
56	GO:BP	cell junction organization	GO:0034330	FALSE	0.00179162	2.74675	759	171	21	21031	INAVA,POTEI,NPHP1,ARF6,ACTB,WHAMM,RAB13,TLN1,RAB8B,APC,TRPV4,KIF1A,POTEF,DSG1,ASAP1,POTEE,RAC3,PLEC,XIRP2,SLK,ACTN1
57	GO:BP	plasma membrane bounded cell projection organization	GO:0120036	FALSE	0.00207967	2.68201	1570	171	32	21031	TPM1,POTEI,MYO9B,MEF2A,RAC2,ARF6,TSPO,RHOG,ACTB,WHAMM,RAB13,DNHD1,APC,FRYL,USP9X,RS3,TRPV4,KIF1A,CSPG4,POTEF,FSIP2,ASAP1,POTEE,THOC2,RAC3,RAB10,RHOQ,PTPRG,DMD,CPEB3,MYH9,CFLAR
58	GO:BP	muscle organ development	GO:0007517	FALSE	0.00250618	2.60099	357	171	14	21031	TPM1,MEF2A,RYR2,MYL6,DDX5,MYH14,CENPF,LMNA,PLEC,UTRN,XIRP2,DMD,DDX17,CFLAR
59	GO:BP	multicellular organism development	GO:0007275	FALSE	0.00284832	2.54541	4643	171	65	21031	MYH11,ZHX2,RS17,TPM1,POTEI,NPHP1,MEF2A,RYR2,ARF6,TSPO,ATAD5,PRKDC,PPIA,ACTB,FADD,PRDX4,RAB13,BIRC6,FRAS1,ASXL1,RS8,RHOJ,APC,FRYL,USP9X,NOMO3,RS3,RTN3,TRPV4,H2AX,FHL2,KIF1A,CSPG4,POTEF,TOP2A,NSUN2,CASP8,ASAP1,RTN1,POTEE,KMT2A,PRDX1,THOC2,RAC3,CENPF,LMNA,ACSL3,TOP1,PLEC,RAB10,DAD1,MBD5,KANK2,TPO,XIRP2,APOB,PTPRG,HM13,DMD,CPEB3,ASPH,MYH9,ANXA2,ALPK2,CFLAR
60	GO:BP	cell division	GO:0051301	TRUE	0.00313192	2.50419	656	171	19	21031	EVI5,SPAG5,ARF6,MYH10,BIRC6,RS8,APC,KMT5A,USP9X,TOP2A,NSUN2,THOC2,CENPF,CCNB3,TOP1,PLEC,RAB10,EXOC3,MYH9
61	GO:BP	muscle system process	GO:0003012	TRUE	0.00431702	2.36482	429	171	15	21031	MYH11,TPM2,TPM1,TPM3,TPM4,MEF2A,RYR2,MYL6,MYH14,TRPV4,LMNA,UTRN,DMD,ASPH,CFLAR
62	GO:BP	establishment or maintenance of cell polarity	GO:0007163	TRUE	0.00513649	2.28933	229	171	11	21031	SPAG5,ARF6,RHOG,ACTB,RHOJ,RAC3,LMNA,RAB10,RHOQ,MYH9,ALPK2
63	GO:BP	anatomical structure morphogenesis	GO:0009653	FALSE	0.0056508	2.24789	2684	171	44	21031	MYH11,ZHX2,RS17,TPM1,POTEI,NPHP1,MYO9B,MEF2A,RYR2,PRKDC,RHOG,ACTB,MYH10,WDR72,MYH14,FRAS1,ASXL1,RHOJ,APC,FRYL,USP9X,RS3,TRPV4,FHL2,KIF1A,CSPG4,POTEF,CASP8,POTEE,THOC2,HUWE1,RAC3,PLEC,RAB10,RHOQ,XIRP2,APOB,DMD,ASPH,ACTN1,MYH9,ANXA2,ALPK2,CFLAR
64	GO:BP	programmed cell death	GO:0012501	TRUE	0.00601939	2.22045	1984	171	36	21031	VDAC2,MEF2A,RYR2,ARF6,TSPO,ATAD5,PRKDC,PPIA,ACTB,FADD,DDX5,BIRC6,PHB,E2F3,APC,RTN3,DHX9,FHL2,TOP2A,CASP8,KMT2A,NONO,LMNA,TOP1,DAD1,KANK2,ACSL5,SFPQ,FAS,HIC1,TRAP1,SLK,ACTN1,KIF1B,ALPK2,CFLAR
65	GO:BP	cell death	GO:0008219	FALSE	0.00630267	2.20048	1988	171	36	21031	VDAC2,MEF2A,RYR2,ARF6,TSPO,ATAD5,PRKDC,PPIA,ACTB,FADD,DDX5,BIRC6,PHB,E2F3,APC,RTN3,DHX9,FHL2,TOP2A,CASP8,KMT2A,NONO,LMNA,TOP1,DAD1,KANK2,ACSL5,SFPQ,FAS,HIC1,TRAP1,SLK,ACTN1,KIF1B,ALPK2,CFLAR
66	GO:BP	muscle cell development	GO:0055001	FALSE	0.00653926	2.18447	190	171	10	21031	MYH11,TPM1,MEF2A,FHL2,LMNA,PLEC,DMD,ACTN1,ALPK2,CFLAR
67	GO:BP	DNA metabolic process	GO:0006259	TRUE	0.00693788	2.15877	1040	171	24	21031	ATAD5,PRKDC,MCM4,ACTB,PHB,KMT5A,USP9X,H2AX,DHX9,TOP2A,FANCI,DKC1,KMT2A,NONO,FUS,HUWE1,CENPF,RLF,LMNA,TOP1,HERC2,ESCO1,SFPQ,TAF2
68	GO:BP	cell cycle process	GO:0022402	TRUE	0.00818143	2.08717	1276	171	27	21031	DEUP1,SPAG5,ATAD5,PRKDC,MCM4,ACTB,MYH10,BIRC6,E2F3,RS8,APC,KMT5A,USP9X,H2AX,TOP2A,NSUN2,CENPF,CCNB3,LMNA,TOP1,PLEC,KANK2,ESCO1,CENPI,TAF2,EXOC3,MYH9
69	GO:BP	cell development	GO:0048468	FALSE	0.00856837	2.0671	2819	171	45	21031	MYH11,TPM1,ZDBF2,POTEI,MEF2A,RAC2,ARF6,TSPO,PRKDC,ACTB,FADD,RAB13,DNHD1,ASXL1,RS8,FRYL,USP9X,RS3,TRPV4,FHL2,KIF1A,POTEF,TOP2A,NSUN2,CASP8,FSIP2,ASAP1,POTEE,KMT2A,THOC2,RAC3,CDK13,LMNA,PLEC,RAB10,TPO,PTPRG,DMD,CPEB3,ACTN1,KMT2D,MYH9,ANXA2,ALPK2,CFLAR
70	GO:BP	protein localization	GO:0008104	FALSE	0.00891947	2.04966	2731	171	44	21031	ENSG00000001630,SPAG5,NPHP1,RYR2,RAC2,ARF6,TSPO,RHOG,PPIA,ACTB,RAB13,MYH10,WDR72,SRP14,FRAS1,RAB1B,E2F3,RAB8B,APC,USP9X,NOMO3,RAB7A,NOMO2,RRBP1,DHX9,EPS15,DKC1,FSIP2,ASAP1,HUWE1,CENPF,NOMO1,LMNA,ACSL3,PLEC,RAB10,HERC2,RHOQ,APOB,HM13,EXOC3,DMD,ASPH,MYH9
71	GO:BP	regulation of nitrogen compound metabolic process	GO:0051171	TRUE	0.00982729	2.00757	5440	171	71	21031	LMO7,ZHX2,ENSG00000001630,SPOPL,INAVA,MEF2A,TSPO,TRUB1,ATAD5,IBTK,PRKDC,MCM4,RHOG,PPIA,ACTB,FADD,DDX5,BAHD1,PHB,ASXL1,RAB1B,E2F3,RS8,APC,KMT5A,HNRPF,KMT2C,USP9X,RAB7A,RS3,RTN3,TRPV4,H2AX,DHX9,FHL2,CSPG4,TOP2A,FANCI,NSUN2,DKC1,CASP8,RTN1,KMT2A,NONO,FUS,HUWE1,CDK13,CENPF,RLF,LMNA,ACSL3,NR1I2,KANK2,SF3B1,ESCO1,RHOQ,SFPQ,TAF2,FAS,HIC1,TRAP1,DMD,DDX17,CPEB3,SRSF7,ASPH,ACTN1,KMT2D,MYH9,ANXA2,CFLAR
72	GO:BP	macromolecule localization	GO:0033036	FALSE	0.00984228	2.0069	3210	171	49	21031	ENSG00000001630,SPAG5,NPHP1,RYR2,RAC2,ARF6,TSPO,RHOG,PPIA,ACTB,RAB13,MYH10,WDR72,SRP14,FRAS1,RAB1B,E2F3,RAB8B,APC,USP9X,NOMO3,RAB7A,NOMO2,RRBP1,DHX9,NSUN2,EPS15,DKC1,FSIP2,ASAP1,THOC2,HUWE1,CENPF,NOMO1,LMNA,ACSL3,PLEC,RAB10,HERC2,RHOQ,APOB,ACSL5,HM13,EXOC3,DMD,SRSF7,ASPH,MYH9,ANXA2
73	GO:BP	cellular macromolecule localization	GO:0070727	FALSE	0.00990505	2.00414	2742	171	44	21031	ENSG00000001630,SPAG5,NPHP1,RYR2,RAC2,ARF6,TSPO,RHOG,PPIA,ACTB,RAB13,MYH10,WDR72,SRP14,FRAS1,RAB1B,E2F3,RAB8B,APC,USP9X,NOMO3,RAB7A,NOMO2,RRBP1,DHX9,EPS15,DKC1,FSIP2,ASAP1,HUWE1,CENPF,NOMO1,LMNA,ACSL3,PLEC,RAB10,HERC2,RHOQ,APOB,HM13,EXOC3,DMD,ASPH,MYH9
74	GO:BP	regulation of primary metabolic process	GO:0080090	TRUE	0.0132409	1.87808	5591	171	72	21031	LMO7,ZHX2,ENSG00000001630,SPOPL,INAVA,MEF2A,TSPO,TRUB1,ATAD5,IBTK,PRKDC,MCM4,RHOG,PPIA,ACTB,FADD,DDX5,BAHD1,PHB,ASXL1,RAB1B,E2F3,RS8,APC,KMT5A,HNRPF,KMT2C,USP9X,RAB7A,RS3,RTN3,TRPV4,H2AX,DHX9,FHL2,CSPG4,TOP2A,FANCI,NSUN2,DKC1,CASP8,RTN1,KMT2A,NONO,FUS,HUWE1,CDK13,CENPF,RLF,LMNA,ACSL3,NR1I2,KANK2,SF3B1,ESCO1,RHOQ,APOB,SFPQ,TAF2,FAS,HIC1,TRAP1,DMD,DDX17,CPEB3,SRSF7,ASPH,ACTN1,KMT2D,MYH9,ANXA2,CFLAR
75	GO:BP	apoptotic process	GO:0006915	FALSE	0.0186311	1.72976	1913	171	34	21031	VDAC2,MEF2A,RYR2,ARF6,TSPO,ATAD5,PRKDC,PPIA,ACTB,FADD,DDX5,BIRC6,PHB,E2F3,APC,RTN3,FHL2,TOP2A,CASP8,KMT2A,NONO,LMNA,DAD1,KANK2,ACSL5,SFPQ,FAS,HIC1,TRAP1,SLK,ACTN1,KIF1B,ALPK2,CFLAR
76	GO:BP	system development	GO:0048731	FALSE	0.0186422	1.7295	3973	171	56	21031	MYH11,ZHX2,RS17,TPM1,POTEI,NPHP1,MEF2A,RYR2,ARF6,TSPO,ATAD5,PRKDC,PPIA,ACTB,FADD,PRDX4,RAB13,FRAS1,ASXL1,RS8,RHOJ,APC,FRYL,USP9X,RS3,RTN3,TRPV4,H2AX,FHL2,KIF1A,CSPG4,POTEF,CASP8,ASAP1,RTN1,POTEE,KMT2A,PRDX1,THOC2,RAC3,CENPF,LMNA,ACSL3,PLEC,RAB10,MBD5,KANK2,XIRP2,APOB,PTPRG,DMD,CPEB3,MYH9,ANXA2,ALPK2,CFLAR
77	GO:BP	cell-cell junction organization	GO:0045216	FALSE	0.0194619	1.71082	215	171	10	21031	INAVA,NPHP1,ACTB,RAB13,TLN1,APC,TRPV4,DSG1,PLEC,XIRP2
78	GO:BP	tissue development	GO:0009888	FALSE	0.0209209	1.67942	2010	171	35	21031	MYH11,DEUP1,TPM1,NPHP1,MEF2A,RYR2,MYL6,PRKDC,KRT38,ACTB,KRT37,RAB13,DDX5,WDR72,BIRC6,MYH14,FRAS1,ASXL1,RS8,APC,NOMO3,TRPV4,FHL2,NSUN2,CENPF,LMNA,PLEC,RAB10,KANK2,XIRP2,DMD,DDX17,MYH9,ALPK2,CFLAR
79	GO:BP	regulation of biological quality	GO:0065008	TRUE	0.0257265	1.58962	2846	171	44	21031	VDAC2,WDR81,SSH2,TPM1,RYR2,ARF6,TSPO,PRKDC,RHOG,PPIA,ACTB,MYH10,MYH14,TLN1,PHB,ASXL1,RAB8B,RHOJ,USP9X,RAB7A,TRPV4,CORIN,DHX9,KIF1A,NSUN2,DSG1,EPS15,DKC1,ASAP1,KMT2A,FUS,RAC3,LMNA,PLEC,DAD1,KANK2,ITPR3,TPO,RHOQ,DMD,CPEB3,ASPH,MYH9,ANXA2
80	GO:BP	animal organ development	GO:0048513	FALSE	0.0266283	1.57466	3039	171	46	21031	MYH11,ZHX2,TPM1,NPHP1,MEF2A,RYR2,ARF6,TSPO,MYL6,PRKDC,ACTB,FADD,PRDX4,RAB13,DDX5,WDR72,BIRC6,MYH14,FRAS1,ASXL1,RS8,RHOJ,APC,NOMO3,RTN3,TRPV4,H2AX,FHL2,NSUN2,CASP8,RTN1,POTEE,KMT2A,RAC3,CENPF,LMNA,PLEC,KANK2,UTRN,TPO,XIRP2,DMD,DDX17,ANXA2,ALPK2,CFLAR
81	GO:BP	localization	GO:0051179	FALSE	0.0344252	1.46312	5520	171	70	21031	VDAC2,REPS2,WDR81,ENSG00000001630,EVI5,SPAG5,MDN1,NPHP1,MEF2A,RYR2,RAC2,ARF6,TSPO,IBTK,RHOG,PPIA,ACTB,WHAMM,RAB13,MYH10,WDR72,SRP14,FRAS1,RAB1B,E2F3,RAB8B,RHOJ,APC,USP9X,NOMO3,RAB7A,SAMD9,NOMO2,RTN3,RRBP1,TRPV4,CORIN,DHX9,KIF1A,NSUN2,EPS15,DKC1,FSIP2,ASAP1,RIN1,THOC2,HUWE1,COX5A,RAC3,CENPF,NOMO1,LMNA,ACSL3,PLEC,RAB10,NR1I2,HERC2,UTRN,ITPR3,RHOQ,APOB,ACSL5,HM13,EXOC3,DMD,SRSF7,ASPH,MYH9,KIF1B,ANXA2
82	GO:BP	establishment of localization	GO:0051234	FALSE	0.0345471	1.46159	4881	171	64	21031	VDAC2,REPS2,WDR81,ENSG00000001630,EVI5,SPAG5,MDN1,MEF2A,RYR2,RAC2,ARF6,TSPO,IBTK,PPIA,ACTB,WHAMM,RAB13,MYH10,SRP14,FRAS1,RAB1B,E2F3,RAB8B,RHOJ,APC,USP9X,NOMO3,RAB7A,SAMD9,NOMO2,RTN3,RRBP1,TRPV4,CORIN,DHX9,KIF1A,NSUN2,EPS15,DKC1,RIN1,THOC2,HUWE1,COX5A,RAC3,CENPF,NOMO1,LMNA,ACSL3,RAB10,NR1I2,HERC2,UTRN,ITPR3,RHOQ,APOB,ACSL5,HM13,EXOC3,DMD,SRSF7,ASPH,MYH9,KIF1B,ANXA2
83	GO:BP	regulation of cell shape	GO:0008360	FALSE	0.0347675	1.45883	140	171	8	21031	TPM1,RHOG,MYH10,MYH14,RHOJ,RAC3,RHOQ,MYH9
84	GO:BP	cell-substrate junction organization	GO:0150115	FALSE	0.0381562	1.41843	103	171	7	21031	ARF6,WHAMM,TLN1,RAB8B,PLEC,SLK,ACTN1
85	GO:BP	cortical actin cytoskeleton organization	GO:0030866	FALSE	0.0399079	1.39894	42	171	5	21031	ARF6,RAB13,TLN1,PLEC,RHOQ
86	GO:BP	muscle contraction	GO:0006936	FALSE	0.0439277	1.35726	342	171	12	21031	MYH11,TPM2,TPM1,TPM3,TPM4,RYR2,MYL6,MYH14,TRPV4,UTRN,DMD,ASPH
87	GO:CC	cytoskeleton	GO:0005856	TRUE	2.07072e-14	13.6839	2430	172	60	22097	MYH11,ENSG00000289027,DEUP1,TPM2,EVI5,SSH2,SPAG5,TPM1,MPRIP,MDN1,POTEI,TPM3,NPHP1,MYO9B,TPM4,RAC2,MYL6,RHOG,KRT38,ACTB,KRT37,WHAMM,MYH10,DNHD1,BIRC6,MYH14,TLN1,RS8,APC,USP9X,RS3,TRPV4,H2AX,CORIN,DHX9,KIF1A,POTEF,TOP2A,NSUN2,CASP8,ASAP1,RIN1,POTEE,RAC3,CENPF,CCNB3,LMNA,PLEC,RAB10,NR1I2,HERC2,UTRN,DAAM1,RHOQ,XIRP2,DMD,ENSG00000285953,ACTN1,MYH9,KIF1B
88	GO:CC	extracellular exosome	GO:0070062	TRUE	1.28125e-12	11.8924	2109	172	53	22097	MYH11,POTEI,TPM3,TPM4,RAC2,ARF6,TSPO,MYL6,IGHG4,H2AJ,RHOG,KRT38,PPIA,ACTB,KRT37,PRDX4,RAB13,DDX5,MYH10,DNHD1,IGHG2,MYH14,TLN1,PHB,RAB1B,RAB8B,RHOJ,DSC1,RAB7A,H2AX,CSPG4,POTEF,NSUN2,POTEE,PRDX1,HUWE1,RAC3,PZP,PLEC,RAB10,MBD5,UTRN,RHOQ,IGHG1,APOB,PTPRG,FAS,SLK,SRSF7,ACTN1,MYH9,GANAB,ANXA2
89	GO:CC	extracellular vesicle	GO:1903561	FALSE	2.04496e-12	11.6893	2133	172	53	22097	MYH11,POTEI,TPM3,TPM4,RAC2,ARF6,TSPO,MYL6,IGHG4,H2AJ,RHOG,KRT38,PPIA,ACTB,KRT37,PRDX4,RAB13,DDX5,MYH10,DNHD1,IGHG2,MYH14,TLN1,PHB,RAB1B,RAB8B,RHOJ,DSC1,RAB7A,H2AX,CSPG4,POTEF,NSUN2,POTEE,PRDX1,HUWE1,RAC3,PZP,PLEC,RAB10,MBD5,UTRN,RHOQ,IGHG1,APOB,PTPRG,FAS,SLK,SRSF7,ACTN1,MYH9,GANAB,ANXA2
90	GO:CC	extracellular organelle	GO:0043230	FALSE	2.08487e-12	11.6809	2134	172	53	22097	MYH11,POTEI,TPM3,TPM4,RAC2,ARF6,TSPO,MYL6,IGHG4,H2AJ,RHOG,KRT38,PPIA,ACTB,KRT37,PRDX4,RAB13,DDX5,MYH10,DNHD1,IGHG2,MYH14,TLN1,PHB,RAB1B,RAB8B,RHOJ,DSC1,RAB7A,H2AX,CSPG4,POTEF,NSUN2,POTEE,PRDX1,HUWE1,RAC3,PZP,PLEC,RAB10,MBD5,UTRN,RHOQ,IGHG1,APOB,PTPRG,FAS,SLK,SRSF7,ACTN1,MYH9,GANAB,ANXA2
91	GO:CC	extracellular membrane-bounded organelle	GO:0065010	FALSE	2.08487e-12	11.6809	2134	172	53	22097	MYH11,POTEI,TPM3,TPM4,RAC2,ARF6,TSPO,MYL6,IGHG4,H2AJ,RHOG,KRT38,PPIA,ACTB,KRT37,PRDX4,RAB13,DDX5,MYH10,DNHD1,IGHG2,MYH14,TLN1,PHB,RAB1B,RAB8B,RHOJ,DSC1,RAB7A,H2AX,CSPG4,POTEF,NSUN2,POTEE,PRDX1,HUWE1,RAC3,PZP,PLEC,RAB10,MBD5,UTRN,RHOQ,IGHG1,APOB,PTPRG,FAS,SLK,SRSF7,ACTN1,MYH9,GANAB,ANXA2
92	GO:CC	actin cytoskeleton	GO:0015629	FALSE	1.04252e-11	10.9819	515	172	26	22097	MYH11,TPM2,TPM1,MPRIP,POTEI,TPM3,MYO9B,TPM4,RAC2,MYL6,ACTB,MYH10,MYH14,TRPV4,CORIN,DHX9,POTEF,ASAP1,POTEE,RAC3,DAAM1,RHOQ,XIRP2,DMD,ACTN1,MYH9
93	GO:CC	vesicle	GO:0031982	FALSE	3.09697e-10	9.50906	4004	172	71	22097	VDAC2,MYH11,WDR81,SSH2,POTEI,TPM3,TPM4,RAC2,ARF6,TSPO,MYL6,IGHG4,H2AJ,RHOG,KRT38,PPIA,ACTB,KRT37,PRDX4,WHAMM,RAB13,DDX5,MYH10,DNHD1,WDR72,BIRC6,SRP14,IGHG2,MYH14,TLN1,PHB,RAB1B,RAB8B,RHOJ,DSC1,RAB7A,H2AX,KIF1A,CSPG4,POTEF,RPN1,NSUN2,DSG1,EPS15,MLEC,RIN1,POTEE,PRDX1,HUWE1,RAC3,CDK13,PZP,PLEC,RAB10,MBD5,UTRN,ITPR3,RHOQ,IGHG1,APOB,PTPRG,FAS,EXOC3,DMD,SLK,SRSF7,ACTN1,MYH9,KIF1B,GANAB,ANXA2
94	GO:CC	intracellular non-membrane-bounded organelle	GO:0043232	FALSE	8.63568e-10	9.0637	6591	172	95	22097	VDAC2,MYH11,ZHX2,ENSG00000289027,DEUP1,TPM2,EVI5,SSH2,SPAG5,TPM1,MPRIP,MDN1,POTEI,TPM3,NPHP1,MYO9B,TPM4,MEF2A,RYR2,RAC2,MYL6,ATAD5,PRKDC,MCM4,H2AJ,RHOG,KRT38,ACTB,KRT37,WHAMM,DDX5,MYH10,BAHD1,DNHD1,BIRC6,MYH14,TLN1,E2F3,RS8,APC,KMT5A,USP9X,RAB7A,RS3,RRBP1,TRPV4,H2AX,CORIN,DHX9,FHL2,KIF1A,POTEF,TOP2A,FANCI,NSUN2,DKC1,CASP8,ASAP1,RIN1,POTEE,NONO,FUS,THOC2,RAC3,CENPF,CCNB3,LMNA,ACSL3,TOP1,PLEC,RAB10…
95	GO:CC	non-membrane-bounded organelle	GO:0043228	FALSE	8.71938e-10	9.05951	6592	172	95	22097	VDAC2,MYH11,ZHX2,ENSG00000289027,DEUP1,TPM2,EVI5,SSH2,SPAG5,TPM1,MPRIP,MDN1,POTEI,TPM3,NPHP1,MYO9B,TPM4,MEF2A,RYR2,RAC2,MYL6,ATAD5,PRKDC,MCM4,H2AJ,RHOG,KRT38,ACTB,KRT37,WHAMM,DDX5,MYH10,BAHD1,DNHD1,BIRC6,MYH14,TLN1,E2F3,RS8,APC,KMT5A,USP9X,RAB7A,RS3,RRBP1,TRPV4,H2AX,CORIN,DHX9,FHL2,KIF1A,POTEF,TOP2A,FANCI,NSUN2,DKC1,CASP8,ASAP1,RIN1,POTEE,NONO,FUS,THOC2,RAC3,CENPF,CCNB3,LMNA,ACSL3,TOP1,PLEC,RAB10…
96	GO:CC	actin filament	GO:0005884	FALSE	3.26008e-09	8.48677	121	172	13	22097	TPM2,TPM1,POTEI,TPM3,MYO9B,TPM4,RAC2,ACTB,POTEF,POTEE,RAC3,RHOQ,ACTN1
97	GO:CC	cytosol	GO:0005829	FALSE	1.87432e-08	7.72716	5487	172	82	22097	REPS2,MYH11,LMO7,ZHX2,WDR81,TPM2,EVI5,SPAG5,TPM1,MPRIP,MDN1,TPM3,NPHP1,MYO9B,TPM4,MEF2A,RAC2,ARF6,TSPO,MYL6,TRUB1,PRKDC,RHOG,KRT38,PPIA,ACTB,KRT37,FADD,PRDX4,WHAMM,RAB13,DDX5,MYH10,BIRC6,SRP14,MYH14,TLN1,RAB1B,RS8,APC,KMT5A,HNRPF,KMT2C,USP9X,NOMO3,RAB7A,SAMD9,NOMO2,DHX9,RPN1,FANCI,DSG1,TSNAX,EPS15,CASP8,ASAP1,RIN1,KMT2A,PRDX1,HUWE1,RAC3,CDK13,CENPF,NOMO1,LMNA,PLEC,RAB10,HERC2,DAAM1,CENPI,APOB,SFP…
98	GO:CC	supramolecular fiber	GO:0099512	FALSE	4.21013e-08	7.3757	1054	172	31	22097	MYH11,TPM2,SPAG5,TPM1,POTEI,TPM3,MYO9B,TPM4,RYR2,RAC2,KRT38,ACTB,KRT37,WHAMM,MYH10,MYH14,APC,TRPV4,FHL2,KIF1A,POTEF,POTEE,RAC3,LMNA,PLEC,RHOQ,XIRP2,DMD,ACTN1,MYH9,KIF1B
99	GO:CC	supramolecular polymer	GO:0099081	FALSE	5.0718e-08	7.29484	1062	172	31	22097	MYH11,TPM2,SPAG5,TPM1,POTEI,TPM3,MYO9B,TPM4,RYR2,RAC2,KRT38,ACTB,KRT37,WHAMM,MYH10,MYH14,APC,TRPV4,FHL2,KIF1A,POTEF,POTEE,RAC3,LMNA,PLEC,RHOQ,XIRP2,DMD,ACTN1,MYH9,KIF1B
100	GO:CC	supramolecular complex	GO:0099080	FALSE	7.65995e-08	7.11577	1426	172	36	22097	MYH11,TPM2,SPAG5,TPM1,POTEI,TPM3,MYO9B,TPM4,RYR2,RAC2,KRT38,ACTB,KRT37,WHAMM,MYH10,MYH14,APC,TRPV4,DHX9,FHL2,KIF1A,POTEF,NSUN2,POTEE,RAC3,CENPF,LMNA,TOP1,PLEC,CENPI,RHOQ,XIRP2,DMD,ACTN1,MYH9,KIF1B
101	GO:CC	cytoplasm	GO:0005737	FALSE	3.24834e-07	6.48834	12345	172	134	22097	VDAC2,REPS2,MYH11,LMO7,ZHX2,WDR81,ENSG00000001630,ENSG00000289027,SPOPL,DEUP1,TPM2,EVI5,SSH2,SPAG5,TPM1,MPRIP,MDN1,INAVA,POTEI,TPM3,NPHP1,MYO9B,TPM4,RBM27,MEF2A,RYR2,RAC2,ARF6,TSPO,MYL6,TRUB1,IBTK,PRKDC,RHOG,KRT38,PPIA,ACTB,KRT37,FADD,PRDX4,WHAMM,RAB13,DDX5,MYH10,DNHD1,WDR72,BIRC6,SRP14,MYH14,COX6C,TLN1,PHB,RAB1B,RS8,RAB8B,APC,KMT5A,HNRPF,FRYL,DSC1,KMT2C,USP9X,NOMO3,RAB7A,SAMD9,RS3,NOMO2,RTN3,RRB…
102	GO:CC	cell-substrate junction	GO:0030055	TRUE	3.65386e-07	6.43725	432	172	19	22097	LMO7,SSH2,MPRIP,TPM4,RAC2,ARF6,RHOG,PPIA,ACTB,TLN1,TRPV4,FHL2,CSPG4,PLEC,RAB10,XIRP2,DMD,ACTN1,MYH9
103	GO:CC	extracellular space	GO:0005615	FALSE	4.77045e-07	6.32144	3303	172	57	22097	MYH11,SSH2,POTEI,TPM3,TPM4,RAC2,ARF6,TSPO,MYL6,IGHG4,H2AJ,RHOG,KRT38,PPIA,ACTB,KRT37,PRDX4,RAB13,DDX5,MYH10,DNHD1,IGHG2,MYH14,TLN1,PHB,RAB1B,RAB8B,RHOJ,DSC1,RAB7A,RTN3,H2AX,CSPG4,POTEF,NSUN2,POTEE,PRDX1,HUWE1,RAC3,CDK13,PZP,PLEC,RAB10,MBD5,UTRN,TPO,RHOQ,IGHG1,APOB,PTPRG,FAS,SLK,SRSF7,ACTN1,MYH9,GANAB,ANXA2
104	GO:CC	muscle thin filament tropomyosin	GO:0005862	FALSE	1.00148e-06	5.99936	4	172	4	22097	TPM2,TPM1,TPM3,TPM4
105	GO:CC	focal adhesion	GO:0005925	FALSE	1.64595e-06	5.78358	422	172	18	22097	LMO7,SSH2,MPRIP,TPM4,RAC2,ARF6,RHOG,PPIA,ACTB,TLN1,TRPV4,FHL2,CSPG4,PLEC,RAB10,XIRP2,ACTN1,MYH9
106	GO:CC	polymeric cytoskeletal fiber	GO:0099513	FALSE	5.16375e-06	5.28703	807	172	24	22097	TPM2,SPAG5,TPM1,POTEI,TPM3,MYO9B,TPM4,RAC2,KRT38,ACTB,KRT37,WHAMM,APC,TRPV4,KIF1A,POTEF,POTEE,RAC3,LMNA,PLEC,RHOQ,DMD,ACTN1,KIF1B
107	GO:CC	contractile actin filament bundle	GO:0097517	FALSE	6.60768e-06	5.17995	86	172	9	22097	TPM1,TPM3,TPM4,MYH10,MYH14,DAAM1,XIRP2,ACTN1,MYH9
108	GO:CC	stress fiber	GO:0001725	FALSE	6.60768e-06	5.17995	86	172	9	22097	TPM1,TPM3,TPM4,MYH10,MYH14,DAAM1,XIRP2,ACTN1,MYH9
109	GO:CC	catalytic complex	GO:1902494	TRUE	7.52404e-06	5.12355	1776	172	37	22097	LMO7,SPOPL,PPWD1,POTEI,RAC2,ATAD5,PRKDC,ACTB,FADD,DDX5,DNHD1,COX6C,RS8,APC,HNRPF,KMT2C,DHX9,POTEF,TOP2A,RPN1,FANCI,TSNAX,DKC1,MLEC,CASP8,POTEE,KMT2A,COX5A,RAC3,CDK13,CCNB3,DAD1,SF3B1,TAF2,KMT2D,GANAB,CFLAR
110	GO:CC	anchoring junction	GO:0070161	FALSE	1.07132e-05	4.97008	905	172	25	22097	LMO7,SSH2,MPRIP,NPHP1,TPM4,RAC2,ARF6,RHOG,PPIA,ACTB,RAB13,TLN1,APC,DSC1,TRPV4,FHL2,CSPG4,DSG1,PLEC,RAB10,XIRP2,DMD,ACTN1,MYH9,ANXA2
111	GO:CC	cell leading edge	GO:0031252	TRUE	1.21841e-05	4.91421	427	172	17	22097	TPM1,MYO9B,RAC2,ARF6,ACTB,RAB13,MYH10,TLN1,RS8,APC,TRPV4,CSPG4,RAC3,DMD,SLK,ACTN1,MYH9
112	GO:CC	actomyosin	GO:0042641	FALSE	1.31922e-05	4.87968	93	172	9	22097	TPM1,TPM3,TPM4,MYH10,MYH14,DAAM1,XIRP2,ACTN1,MYH9
113	GO:CC	nucleoplasm	GO:0005654	TRUE	1.42517e-05	4.84613	4220	172	63	22097	LMO7,ZHX2,PPWD1,SPAG5,MDN1,INAVA,RBM27,MEF2A,IBTK,PRKDC,MCM4,ACTB,DDX5,BAHD1,PHB,ASXL1,E2F3,RS8,APC,KMT5A,HNRPF,KMT2C,H2AX,CORIN,DHX9,FHL2,CSPG4,TOP2A,FANCI,NSUN2,TSNAX,DKC1,CASP8,KMT2A,NONO,FUS,THOC2,HUWE1,CDK13,CENPF,CCNB3,LMNA,TOP1,NR1I2,HERC2,MBD5,UTRN,SF3B1,ITPR3,ESCO1,CENPI,ACSL5,STK35,SFPQ,TAF2,FAS,HIC1,TRAP1,DDX17,CPEB3,SRSF7,KMT2D,MYH9
114	GO:CC	CD95 death-inducing signaling complex	GO:0031265	TRUE	1.484e-05	4.82857	6	172	4	22097	FADD,CASP8,FAS,CFLAR
115	GO:CC	actin filament bundle	GO:0032432	FALSE	1.5903e-05	4.79852	95	172	9	22097	TPM1,TPM3,TPM4,MYH10,MYH14,DAAM1,XIRP2,ACTN1,MYH9
116	GO:CC	extracellular region	GO:0005576	FALSE	3.33204e-05	4.47729	4213	172	62	22097	MYH11,RS17,SSH2,PAMR1,POTEI,TPM3,TPM4,RAC2,ARF6,TSPO,MYL6,IGHG4,H2AJ,RHOG,KRT38,PPIA,MATN4,ACTB,KRT37,PRDX4,RAB13,DDX5,MYH10,DNHD1,SRP14,IGHG2,MYH14,TLN1,PHB,RAB1B,RAB8B,RHOJ,DSC1,RAB7A,RTN3,H2AX,CORIN,CSPG4,POTEF,NSUN2,POTEE,PRDX1,HUWE1,RAC3,CDK13,PZP,PLEC,RAB10,MBD5,UTRN,TPO,RHOQ,IGHG1,APOB,PTPRG,FAS,SLK,SRSF7,ACTN1,MYH9,GANAB,ANXA2
117	GO:CC	cell junction	GO:0030054	FALSE	3.64601e-05	4.43818	2230	172	41	22097	LMO7,SSH2,MPRIP,POTEI,NPHP1,TPM4,RAC2,ARF6,RHOG,PPIA,ACTB,RAB13,TLN1,RAB8B,APC,HNRPF,DSC1,RAB7A,RTN3,TRPV4,FHL2,KIF1A,CSPG4,POTEF,DSG1,EPS15,ASAP1,RTN1,POTEE,RAC3,PLEC,RAB10,UTRN,XIRP2,EXOC3,DMD,CPEB3,ACTN1,MYH9,KIF1B,ANXA2
118	GO:CC	cell cortex	GO:0005938	FALSE	5.10699e-05	4.29183	314	172	14	22097	MYO9B,TPM4,ARF6,ACTB,MYH10,FRYL,RS3,TRPV4,POTEF,RAB10,EXOC3,ASPH,ACTN1,MYH9
119	GO:CC	organelle	GO:0043226	FALSE	5.48245e-05	4.26103	16808	172	157	22097	VDAC2,MYH11,LMO7,ZHX2,WDR81,ENSG00000001630,ENSG00000289027,SPOPL,PPWD1,DEUP1,TPM2,EVI5,SSH2,SPAG5,TPM1,MPRIP,MDN1,ZDBF2,INAVA,POTEI,TPM3,NPHP1,MYO9B,TPM4,RBM27,MEF2A,RYR2,RAC2,ARF6,TSPO,MYL6,TRUB1,ATAD5,IBTK,PRKDC,MCM4,IGHG4,H2AJ,RHOG,KRT38,PPIA,ACTB,KRT37,PRDX4,WHAMM,RAB13,DDX5,MYH10,BAHD1,DNHD1,WDR72,BIRC6,SRP14,IGHG2,MYH14,COX6C,TLN1,PHB,ASXL1,RAB1B,E2F3,RS8,RAB8B,RHOJ,APC,KMT5A,HNRPF,DSC1,KM…
120	GO:CC	death-inducing signaling complex	GO:0031264	FALSE	0.000122396	3.91223	9	172	4	22097	FADD,CASP8,FAS,CFLAR
121	GO:CC	myosin II filament	GO:0097513	FALSE	0.000130927	3.88297	3	172	3	22097	MYH10,MYH14,MYH9
122	GO:CC	nuclear body	GO:0016604	FALSE	0.000141292	3.84988	895	172	23	22097	PPWD1,SPAG5,INAVA,RBM27,DDX5,H2AX,CORIN,DHX9,DKC1,NONO,THOC2,CDK13,CCNB3,LMNA,NR1I2,SF3B1,CENPI,STK35,SFPQ,FAS,DDX17,SRSF7,MYH9
123	GO:CC	membrane-bounded organelle	GO:0043227	FALSE	0.000237005	3.62524	15671	172	149	22097	VDAC2,MYH11,LMO7,ZHX2,WDR81,ENSG00000001630,ENSG00000289027,SPOPL,PPWD1,EVI5,SSH2,SPAG5,MDN1,ZDBF2,INAVA,POTEI,TPM3,NPHP1,TPM4,RBM27,MEF2A,RYR2,RAC2,ARF6,TSPO,MYL6,TRUB1,ATAD5,IBTK,PRKDC,MCM4,IGHG4,H2AJ,RHOG,KRT38,PPIA,ACTB,KRT37,PRDX4,WHAMM,RAB13,DDX5,MYH10,BAHD1,DNHD1,WDR72,BIRC6,SRP14,IGHG2,MYH14,COX6C,TLN1,PHB,ASXL1,RAB1B,E2F3,RS8,RAB8B,RHOJ,APC,KMT5A,HNRPF,DSC1,KMT2C,USP9X,NOMO3,RAB7A,SAMD9,…
124	GO:CC	myosin II complex	GO:0016460	FALSE	0.000438773	3.35776	26	172	5	22097	MYH11,MYL6,MYH10,MYH14,MYH9
125	GO:CC	ruffle	GO:0001726	FALSE	0.000479447	3.31926	182	172	10	22097	TPM1,MYO9B,ARF6,TLN1,RS8,APC,TRPV4,CSPG4,ACTN1,MYH9
126	GO:CC	cell projection	GO:0042995	FALSE	0.000601948	3.22044	2389	172	40	22097	VDAC2,RS17,SPAG5,TPM1,POTEI,NPHP1,MYO9B,RAC2,ARF6,RHOG,ACTB,RAB13,MYH10,DNHD1,MYH14,TLN1,RS8,APC,USP9X,RTN3,TRPV4,KIF1A,CSPG4,POTEF,FSIP2,ASAP1,RTN1,POTEE,RAC3,CENPF,PLEC,RAB10,UTRN,DAAM1,EXOC3,DMD,CPEB3,ACTN1,MYH9,KIF1B
127	GO:CC	lamellipodium	GO:0030027	FALSE	0.0012208	2.91336	202	172	10	22097	MYO9B,RAC2,ACTB,RAB13,MYH10,APC,TRPV4,CSPG4,RAC3,DMD
128	GO:CC	plasma membrane bounded cell projection	GO:0120025	FALSE	0.00125253	2.90221	2277	172	38	22097	VDAC2,SPAG5,TPM1,POTEI,NPHP1,MYO9B,RAC2,ARF6,ACTB,RAB13,MYH10,DNHD1,MYH14,TLN1,RS8,APC,USP9X,RTN3,TRPV4,KIF1A,CSPG4,POTEF,FSIP2,ASAP1,RTN1,POTEE,RAC3,CENPF,PLEC,RAB10,UTRN,DAAM1,EXOC3,DMD,CPEB3,ACTN1,MYH9,KIF1B
129	GO:CC	contractile fiber	GO:0043292	FALSE	0.00135087	2.86939	252	172	11	22097	MYH11,TPM2,TPM1,TPM3,TPM4,RYR2,FHL2,PLEC,XIRP2,DMD,ACTN1
130	GO:CC	membrane	GO:0016020	FALSE	0.0014504	2.83851	9864	172	106	22097	VDAC2,REPS2,LMO7,WDR81,ENSG00000001630,ENSG00000289027,DEUP1,RS17,TPM1,MDN1,POTEI,NPHP1,MYO9B,TPM4,RYR2,FCRL1,RAC2,ARF6,TSPO,MYL6,IBTK,PRKDC,MCM4,IGHG4,RHOG,PPIA,ACTB,FADD,WHAMM,RAB13,DDX5,MYH10,BIRC6,IGHG2,MYH14,UNC79,FRAS1,COX6C,TLN1,PHB,RAB1B,RAB8B,RHOJ,APC,HNRPF,DSC1,USP9X,NOMO3,RAB7A,NOMO2,RTN3,RRBP1,TRPV4,CORIN,DHX9,KIF1A,FCRL5,CSPG4,POTEF,RPN1,FANCI,DSG1,EPS15,MLEC,CASP8,ASAP1,RTN1,RIN1,PO…
131	GO:CC	myosin complex	GO:0016459	FALSE	0.00150375	2.82282	57	172	6	22097	MYH11,MYO9B,MYL6,MYH10,MYH14,MYH9
132	GO:CC	intracellular organelle	GO:0043229	FALSE	0.00183074	2.73737	16018	172	149	22097	VDAC2,MYH11,LMO7,ZHX2,WDR81,ENSG00000001630,ENSG00000289027,SPOPL,PPWD1,DEUP1,TPM2,EVI5,SSH2,SPAG5,TPM1,MPRIP,MDN1,ZDBF2,INAVA,POTEI,TPM3,NPHP1,MYO9B,TPM4,RBM27,MEF2A,RYR2,RAC2,ARF6,TSPO,MYL6,TRUB1,ATAD5,IBTK,PRKDC,MCM4,H2AJ,RHOG,KRT38,PPIA,ACTB,KRT37,PRDX4,WHAMM,RAB13,DDX5,MYH10,BAHD1,DNHD1,WDR72,BIRC6,SRP14,MYH14,COX6C,TLN1,PHB,ASXL1,RAB1B,E2F3,RS8,RAB8B,APC,KMT5A,HNRPF,DSC1,KMT2C,USP9X,NOMO3,R…
133	GO:CC	secretory granule	GO:0030141	FALSE	0.00193345	2.71367	896	172	21	22097	VDAC2,SSH2,RHOG,PPIA,PRDX4,RAB13,SRP14,DSC1,RAB7A,KIF1A,DSG1,MLEC,HUWE1,CDK13,RAB10,ITPR3,EXOC3,DMD,ACTN1,MYH9,ANXA2
134	GO:CC	cytoplasmic vesicle	GO:0031410	FALSE	0.00208081	2.68177	2513	172	40	22097	VDAC2,MYH11,WDR81,SSH2,RAC2,ARF6,RHOG,PPIA,PRDX4,WHAMM,RAB13,WDR72,BIRC6,SRP14,PHB,RAB1B,RAB8B,DSC1,RAB7A,KIF1A,RPN1,DSG1,EPS15,MLEC,RIN1,PRDX1,HUWE1,RAC3,CDK13,RAB10,ITPR3,RHOQ,APOB,EXOC3,DMD,ACTN1,MYH9,KIF1B,GANAB,ANXA2
135	GO:CC	intracellular vesicle	GO:0097708	FALSE	0.00218267	2.66101	2518	172	40	22097	VDAC2,MYH11,WDR81,SSH2,RAC2,ARF6,RHOG,PPIA,PRDX4,WHAMM,RAB13,WDR72,BIRC6,SRP14,PHB,RAB1B,RAB8B,DSC1,RAB7A,KIF1A,RPN1,DSG1,EPS15,MLEC,RIN1,PRDX1,HUWE1,RAC3,CDK13,RAB10,ITPR3,RHOQ,APOB,EXOC3,DMD,ACTN1,MYH9,KIF1B,GANAB,ANXA2
136	GO:CC	ripoptosome	GO:0097342	FALSE	0.00257375	2.58943	6	172	3	22097	FADD,CASP8,CFLAR
137	GO:CC	sarcomere	GO:0030017	FALSE	0.00259085	2.58656	220	172	10	22097	TPM2,TPM1,TPM3,TPM4,RYR2,FHL2,PLEC,XIRP2,DMD,ACTN1
138	GO:CC	protein-containing complex	GO:0032991	FALSE	0.00265012	2.57673	8588	172	95	22097	VDAC2,MYH11,LMO7,ZHX2,SPOPL,PPWD1,TPM2,TPM1,MDN1,POTEI,TPM3,MYO9B,TPM4,MEF2A,RYR2,RAC2,MYL6,ATAD5,PRKDC,MCM4,IGHG4,H2AJ,PPIA,MATN4,ACTB,FADD,DDX5,MYH10,BAHD1,DNHD1,SRP14,IGHG2,MYH14,COX6C,PHB,ASXL1,E2F3,RS8,APC,KMT5A,HNRPF,KMT2C,NOMO3,RAB7A,NOMO2,H2AX,DHX9,KIF1A,FCRL5,POTEF,TOP2A,RPN1,FANCI,TSNAX,EPS15,DKC1,MLEC,CASP8,POTEE,KMT2A,NONO,THOC2,COX5A,RAC3,CDK13,CENPF,CCNB3,NOMO1,TOP1,RAB10,NR1I2,DAD1…
139	GO:CC	secretory vesicle	GO:0099503	FALSE	0.00276072	2.55898	1069	172	23	22097	VDAC2,SSH2,RHOG,PPIA,PRDX4,RAB13,SRP14,RAB8B,DSC1,RAB7A,KIF1A,DSG1,MLEC,HUWE1,CDK13,RAB10,ITPR3,EXOC3,DMD,ACTN1,MYH9,KIF1B,ANXA2
140	GO:CC	adherens junction	GO:0005912	TRUE	0.00486022	2.31334	188	172	9	22097	LMO7,NPHP1,ACTB,TLN1,APC,TRPV4,RAB10,MYH9,ANXA2
141	GO:CC	myofibril	GO:0030016	FALSE	0.00591648	2.22794	242	172	10	22097	TPM2,TPM1,TPM3,TPM4,RYR2,FHL2,PLEC,XIRP2,DMD,ACTN1
142	GO:CC	brush border	GO:0005903	TRUE	0.00702281	2.15349	110	172	7	22097	MYL6,ACTB,MYH14,PLEC,ITPR3,ACTN1,MYH9
143	GO:CC	IgG immunoglobulin complex	GO:0071735	TRUE	0.00712414	2.14727	8	172	3	22097	IGHG4,IGHG2,IGHG1
144	GO:CC	striated muscle thin filament	GO:0005865	FALSE	0.00789913	2.10242	23	172	4	22097	TPM2,TPM1,TPM3,TPM4
145	GO:CC	myosin filament	GO:0032982	FALSE	0.00942153	2.02588	24	172	4	22097	MYH11,MYH10,MYH14,MYH9
146	GO:CC	midbody	GO:0030496	TRUE	0.00999466	2.00023	206	172	9	22097	SPAG5,ARF6,MYH10,BIRC6,CENPF,MBD5,EXOC3,CPEB3,ANXA2
147	GO:CC	multi-pass translocon complex	GO:0160064	TRUE	0.010625	1.97367	9	172	3	22097	NOMO3,NOMO2,NOMO1
148	GO:CC	chromosome	GO:0005694	FALSE	0.0114927	1.93958	1949	172	32	22097	ZHX2,SPAG5,POTEI,MEF2A,ATAD5,PRKDC,MCM4,H2AJ,ACTB,BAHD1,E2F3,APC,KMT5A,H2AX,DHX9,POTEF,TOP2A,FANCI,POTEE,NONO,THOC2,CENPF,LMNA,TOP1,NR1I2,MBD5,SF3B1,ESCO1,CENPI,SFPQ,TAF2,HIC1
149	GO:CC	myofilament	GO:0036379	FALSE	0.0152797	1.81588	27	172	4	22097	TPM2,TPM1,TPM3,TPM4
150	GO:CC	endoplasmic reticulum membrane	GO:0005789	FALSE	0.0156071	1.80668	1194	172	23	22097	ENSG00000001630,ENSG00000289027,RYR2,RAC2,RHOG,RAB1B,NOMO3,NOMO2,RTN3,RRBP1,RPN1,MLEC,RTN1,RAC3,NOMO1,ACSL3,RAB10,DAD1,ITPR3,APOB,ACSL5,HM13,ASPH
151	GO:CC	endoplasmic reticulum subcompartment	GO:0098827	FALSE	0.0168423	1.7736	1200	172	23	22097	ENSG00000001630,ENSG00000289027,RYR2,RAC2,RHOG,RAB1B,NOMO3,NOMO2,RTN3,RRBP1,RPN1,MLEC,RTN1,RAC3,NOMO1,ACSL3,RAB10,DAD1,ITPR3,APOB,ACSL5,HM13,ASPH
152	GO:CC	organelle membrane	GO:0031090	FALSE	0.0176233	1.75391	3770	172	50	22097	VDAC2,WDR81,ENSG00000001630,ENSG00000289027,RYR2,RAC2,ARF6,TSPO,RHOG,WHAMM,RAB13,COX6C,PHB,RAB1B,RAB8B,DSC1,NOMO3,RAB7A,NOMO2,RTN3,RRBP1,KIF1A,RPN1,DSG1,EPS15,MLEC,CASP8,ASAP1,RTN1,HUWE1,COX5A,RAC3,CENPF,NOMO1,LMNA,ACSL3,PLEC,RAB10,DAD1,ITPR3,RHOQ,APOB,ACSL5,HM13,EXOC3,TRAP1,DMD,ASPH,KIF1B,ANXA2
153	GO:CC	NuA4 histone acetyltransferase complex	GO:0035267	TRUE	0.020429	1.68975	29	172	4	22097	POTEI,ACTB,POTEF,POTEE
154	GO:CC	H4/H2A histone acetyltransferase complex	GO:0043189	FALSE	0.020429	1.68975	29	172	4	22097	POTEI,ACTB,POTEF,POTEE
155	GO:CC	immunoglobulin complex, circulating	GO:0042571	FALSE	0.0206323	1.68545	11	172	3	22097	IGHG4,IGHG2,IGHG1
156	GO:CC	nuclear outer membrane-endoplasmic reticulum membrane network	GO:0042175	FALSE	0.0208323	1.68126	1217	172	23	22097	ENSG00000001630,ENSG00000289027,RYR2,RAC2,RHOG,RAB1B,NOMO3,NOMO2,RTN3,RRBP1,RPN1,MLEC,RTN1,RAC3,NOMO1,ACSL3,RAB10,DAD1,ITPR3,APOB,ACSL5,HM13,ASPH
157	GO:CC	endomembrane system	GO:0012505	FALSE	0.0234188	1.63044	4777	172	59	22097	VDAC2,LMO7,WDR81,ENSG00000001630,ENSG00000289027,SSH2,RYR2,RAC2,ARF6,TSPO,RHOG,PPIA,PRDX4,WHAMM,RAB13,WDR72,BIRC6,SRP14,PHB,RAB1B,RAB8B,APC,DSC1,NOMO3,RAB7A,NOMO2,RTN3,RRBP1,TRPV4,KIF1A,CSPG4,RPN1,DSG1,TSNAX,EPS15,MLEC,ASAP1,RTN1,HUWE1,RAC3,CDK13,CENPF,NOMO1,LMNA,ACSL3,RAB10,DAD1,ITPR3,APOB,ACSL5,HM13,EXOC3,DMD,ASPH,ACTN1,MYH9,KIF1B,GANAB,ANXA2
158	GO:CC	blood microparticle	GO:0072562	FALSE	0.0271991	1.56545	136	172	7	22097	IGHG4,ACTB,IGHG2,POTEF,POTEE,PZP,IGHG1
159	GO:CC	nuclear speck	GO:0016607	FALSE	0.0322318	1.49172	419	172	12	22097	RBM27,DDX5,H2AX,NONO,THOC2,CDK13,CCNB3,LMNA,SF3B1,SFPQ,DDX17,SRSF7
160	GO:CC	organelle subcompartment	GO:0031984	FALSE	0.0354449	1.45045	1521	172	26	22097	ENSG00000001630,ENSG00000289027,RYR2,RAC2,RHOG,RAB13,BIRC6,RAB1B,NOMO3,NOMO2,RTN3,RRBP1,RPN1,MLEC,ASAP1,RTN1,RAC3,NOMO1,ACSL3,RAB10,DAD1,ITPR3,APOB,ACSL5,HM13,ASPH
161	GO:CC	oligosaccharyltransferase complex	GO:0008250	FALSE	0.0447398	1.34931	14	172	3	22097	RPN1,MLEC,DAD1
162	GO:CC	ER membrane insertion complex	GO:0072379	FALSE	0.0447398	1.34931	14	172	3	22097	NOMO3,NOMO2,NOMO1
163	GO:CC	organelle outer membrane	GO:0031968	TRUE	0.0495873	1.30463	254	172	9	22097	VDAC2,RAC2,TSPO,CASP8,ACSL3,PLEC,ITPR3,ACSL5,DMD
164	KEGG	Motor proteins	KEGG:04814	FALSE	2.81807e-05	4.55005	193	99	13	8484	MYH11,TPM2,TPM1,TPM3,MYO9B,TPM4,MYL6,ACTB,MYH10,MYH14,KIF1A,MYH9,KIF1B
165	KEGG	Cardiac muscle contraction	KEGG:04260	FALSE	0.000612889	3.21262	87	99	8	8484	TPM2,TPM1,TPM3,TPM4,RYR2,COX6C,COX5A,ASPH
166	KEGG	Hypertrophic cardiomyopathy	KEGG:05410	FALSE	0.00137749	2.86091	97	99	8	8484	TPM2,TPM1,TPM3,TPM4,RYR2,ACTB,LMNA,DMD
167	KEGG	Dilated cardiomyopathy	KEGG:05414	FALSE	0.00199258	2.70058	102	99	8	8484	TPM2,TPM1,TPM3,TPM4,RYR2,ACTB,LMNA,DMD
168	KEGG	Tight junction	KEGG:04530	FALSE	0.00232407	2.63375	170	99	10	8484	MYH11,MYL6,ACTB,WHAMM,RAB13,MYH10,MYH14,RAB8B,ACTN1,MYH9
169	KEGG	Regulation of actin cytoskeleton	KEGG:04810	FALSE	0.0259283	1.58623	227	99	10	8484	MYH11,SSH2,RAC2,ACTB,MYH10,MYH14,APC,RAC3,ACTN1,MYH9
170	KEGG	Pathogenic Escherichia coli infection	KEGG:05130	FALSE	0.0403903	1.39372	197	99	9	8484	MYH11,ARF6,ACTB,FADD,MYH10,MYH14,CASP8,FAS,MYH9
171	KEGG	Necroptosis	KEGG:04217	FALSE	0.042811	1.36844	158	99	8	8484	VDAC2,H2AJ,PPIA,FADD,H2AX,CASP8,FAS,CFLAR
172	REAC	Smooth Muscle Contraction	REAC:R-HSA-445355	FALSE	1.25045e-05	4.90293	43	129	8	10842	MYH11,TPM2,TPM1,TPM3,TPM4,MYL6,TLN1,ANXA2
173	REAC	Signaling by Rho GTPases	REAC:R-HSA-194315	FALSE	1.59915e-05	4.79611	702	129	27	10842	MYH11,WDR81,TPM3,MYO9B,TPM4,RAC2,MYL6,H2AJ,RHOG,ACTB,WHAMM,MYH10,MYH14,RHOJ,USP9X,RAB7A,H2AX,DSG1,POTEE,RAC3,CENPF,DAAM1,CENPI,RHOQ,SLK,ACTN1,MYH9
174	REAC	Signaling by Rho GTPases, Miro GTPases and RHOBTB3	REAC:R-HSA-9716542	FALSE	2.47625e-05	4.60621	717	129	27	10842	MYH11,WDR81,TPM3,MYO9B,TPM4,RAC2,MYL6,H2AJ,RHOG,ACTB,WHAMM,MYH10,MYH14,RHOJ,USP9X,RAB7A,H2AX,DSG1,POTEE,RAC3,CENPF,DAAM1,CENPI,RHOQ,SLK,ACTN1,MYH9
175	REAC	Muscle contraction	REAC:R-HSA-397014	FALSE	0.000313907	3.5032	203	129	13	10842	MYH11,TPM2,TPM1,TPM3,TPM4,RYR2,MYL6,TLN1,CORIN,ITPR3,DMD,ASPH,ANXA2
176	REAC	RHO GTPases Activate ROCKs	REAC:R-HSA-5627117	FALSE	0.000850082	3.07054	19	129	5	10842	MYH11,MYL6,MYH10,MYH14,MYH9
177	REAC	RHO GTPases activate CIT	REAC:R-HSA-5625900	FALSE	0.000850082	3.07054	19	129	5	10842	MYH11,MYL6,MYH10,MYH14,MYH9
178	REAC	Sema4D induced cell migration and growth-cone collapse	REAC:R-HSA-416572	FALSE	0.00112266	2.94975	20	129	5	10842	MYH11,MYL6,MYH10,MYH14,MYH9
179	REAC	RHO GTPases activate PAKs	REAC:R-HSA-5627123	FALSE	0.00145949	2.8358	21	129	5	10842	MYH11,MYL6,MYH10,MYH14,MYH9
180	REAC	RHO GTPase cycle	REAC:R-HSA-9012999	FALSE	0.00217562	2.66242	449	129	18	10842	WDR81,TPM3,MYO9B,TPM4,RAC2,RHOG,ACTB,WHAMM,RHOJ,USP9X,RAB7A,DSG1,POTEE,RAC3,DAAM1,RHOQ,SLK,ACTN1
181	REAC	Sema4D in semaphorin signaling	REAC:R-HSA-400685	FALSE	0.00296243	2.52835	24	129	5	10842	MYH11,MYL6,MYH10,MYH14,MYH9
182	REAC	FasL/ CD95L signaling	REAC:R-HSA-75157	FALSE	0.00612615	2.21281	5	129	3	10842	FADD,CASP8,FAS
183	REAC	EPHA-mediated growth cone collapse	REAC:R-HSA-3928663	FALSE	0.00659339	2.18089	28	129	5	10842	MYH11,MYL6,MYH10,MYH14,MYH9
184	REAC	RHO GTPase Effectors	REAC:R-HSA-195258	FALSE	0.00958194	2.01855	319	129	14	10842	MYH11,RAC2,MYL6,H2AJ,RHOG,ACTB,MYH10,MYH14,H2AX,CENPF,DAAM1,CENPI,RHOQ,MYH9
185	REAC	Signaling by ALK fusions and activated point mutants	REAC:R-HSA-9725370	FALSE	0.0138869	1.85739	53	129	6	10842	LMO7,TPM3,TPM4,BIRC6,RRBP1,MYH9
186	REAC	Signaling by ALK in cancer	REAC:R-HSA-9700206	FALSE	0.0138869	1.85739	53	129	6	10842	LMO7,TPM3,TPM4,BIRC6,RRBP1,MYH9
187	REAC	Striated Muscle Contraction	REAC:R-HSA-390522	FALSE	0.0234352	1.63013	36	129	5	10842	TPM2,TPM1,TPM3,TPM4,DMD
188	REAC	TRAIL signaling	REAC:R-HSA-75158	FALSE	0.0334183	1.47602	8	129	3	10842	FADD,CASP8,CFLAR
189	REAC	Semaphorin interactions	REAC:R-HSA-373755	FALSE	0.0407585	1.38978	64	129	6	10842	MYH11,MYL6,MYH10,MYH14,TLN1,MYH9
190	REAC	RHO GTPases activate PKNs	REAC:R-HSA-5625740	FALSE	0.0471075	1.32691	94	129	7	10842	MYH11,MYL6,H2AJ,MYH10,MYH14,H2AX,MYH9
191	REAC	RHOF GTPase cycle	REAC:R-HSA-9035034	FALSE	0.0499465	1.3015	42	129	5	10842	MYO9B,ACTB,RAB7A,POTEE,ACTN1
192	WP	Fas ligand pathway and stress induction of heat shock proteins	WP:WP314	FALSE	0.000207272	3.68346	42	111	7	8286	PRKDC,ACTB,FADD,CASP8,LMNA,FAS,CFLAR
193	WP	Nanomaterial induced apoptosis	WP:WP2507	FALSE	0.0221294	1.65503	20	111	4	8286	FADD,CASP8,FAS,CFLAR
194	WP	Striated muscle contraction pathway	WP:WP383	FALSE	0.0245706	1.60958	38	111	5	8286	TPM2,TPM1,TPM3,TPM4,DMD
195	MIRNA	hsa-miR-218-5p	MIRNA:hsa-miR-218-5p	FALSE	0.00955644	2.0197	815	156	23	14819	SPOPL,MPRIP,TPM3,PRKDC,PPIA,ACTB,DNHD1,BIRC6,TLN1,RS8,APC,KMT5A,H2AX,TOP2A,KMT2A,THOC2,RHOQ,PTPRG,SFPQ,DDX17,ACTN1,KMT2D,ANXA2
196	MIRNA	hsa-miR-1-3p	MIRNA:hsa-miR-1-3p	FALSE	0.0224678	1.64844	921	156	24	14819	TPM2,TPM1,MPRIP,TPM3,TPM4,MEF2A,MCM4,PPIA,ACTB,FADD,DDX5,RRBP1,FANCI,RIN1,CENPF,HERC2,KANK2,UTRN,STK35,EXOC3,SRSF7,ASPH,ACTN1,ANXA2
197	MIRNA	hsa-miR-21-5p	MIRNA:hsa-miR-21-5p	FALSE	0.0266129	1.57491	636	156	19	14819	TPM1,RBM27,MEF2A,E2F3,RS8,APC,TOP2A,FANCI,NSUN2,TSNAX,CASP8,THOC2,UTRN,DAAM1,RHOQ,FAS,DMD,CPEB3,SLK
198	HPA	skin 2; melanocytes[≥Medium]	HPA:0470672	FALSE	1.2384e-06	5.90714	640	113	25	11019	VDAC2,MPRIP,PRKDC,MCM4,DDX5,COX6C,TLN1,PHB,RAB7A,RRBP1,H2AX,TOP2A,RPN1,DKC1,FUS,COX5A,LMNA,TOP1,UTRN,SFPQ,TRAP1,DDX17,SRSF7,GANAB,ANXA2
199	HPA	skin 2; lymphocytes[≥Medium]	HPA:0471472	FALSE	1.54393e-06	5.81137	647	113	25	11019	MPRIP,PRKDC,MCM4,ACTB,DDX5,COX6C,TLN1,PHB,RAB7A,RRBP1,H2AX,RPN1,DKC1,FUS,COX5A,LMNA,TOP1,UTRN,SFPQ,TRAP1,DDX17,SRSF7,MYH9,GANAB,ANXA2
200	HPA	skin 2; cells in basal layer[≥Medium]	HPA:0471392	FALSE	1.72438e-06	5.76337	754	113	27	11019	VDAC2,MPRIP,PRKDC,MCM4,DDX5,COX6C,TLN1,PHB,RAB7A,RRBP1,H2AX,FHL2,TOP2A,RPN1,DSG1,DKC1,FUS,COX5A,CENPF,LMNA,TOP1,SFPQ,TRAP1,DDX17,SRSF7,GANAB,ANXA2
201	HPA	skin 1; langerhans cells[≥Low]	HPA:0461461	FALSE	2.6254e-06	5.58081	716	113	26	11019	VDAC2,PRKDC,MCM4,RHOG,DDX5,COX6C,TLN1,PHB,RAB7A,RRBP1,H2AX,RPN1,DSG1,DKC1,FUS,COX5A,LMNA,TOP1,UTRN,SFPQ,TRAP1,DDX17,SRSF7,MYH9,GANAB,ANXA2
202	HPA	skin 1; cells in basal layer[≥Low]	HPA:0461391	FALSE	2.7976e-06	5.55321	881	113	29	11019	VDAC2,MPRIP,PRKDC,MCM4,DDX5,COX6C,TLN1,PHB,RAB7A,RRBP1,H2AX,FHL2,TOP2A,RPN1,DSG1,DKC1,FUS,COX5A,CENPF,LMNA,TOP1,UTRN,SFPQ,TRAP1,DDX17,SRSF7,MYH9,GANAB,ANXA2
203	HPA	skin 2; lymphocytes[High]	HPA:0471473	FALSE	8.22448e-06	5.08489	456	113	20	11019	MPRIP,PRKDC,MCM4,DDX5,COX6C,TLN1,PHB,RAB7A,RRBP1,H2AX,DKC1,FUS,COX5A,LMNA,UTRN,SFPQ,TRAP1,MYH9,GANAB,ANXA2
204	HPA	endometrium 1	HPA:0160000	FALSE	1.27293e-05	4.8952	7055	113	98	11019	VDAC2,LMO7,ZHX2,PPWD1,TPM2,EVI5,SPAG5,MPRIP,TPM3,NPHP1,MYO9B,TPM4,RBM27,MEF2A,ARF6,MYL6,TRUB1,PRKDC,MCM4,IGHG4,H2AJ,RHOG,ACTB,FADD,PRDX4,WHAMM,RAB13,DDX5,MYH10,BIRC6,IGHG2,MYH14,FRAS1,COX6C,TLN1,PHB,RAB1B,RS8,APC,HNRPF,FRYL,USP9X,NOMO3,RAB7A,SAMD9,RS3,NOMO2,RTN3,RRBP1,H2AX,DHX9,FHL2,CSPG4,TOP2A,RPN1,FANCI,NSUN2,TSNAX,EPS15,DKC1,CASP8,ASAP1,KMT2A,PRDX1,NONO,FUS,APMAP,THOC2,HUWE1,COX5A,CENPF,NOMO1,…
205	HPA	skin 2; fibrohistiocytic cells[≥Medium]	HPA:0471442	FALSE	1.4091e-05	4.85106	833	113	27	11019	VDAC2,MPRIP,PRKDC,MCM4,RHOG,ACTB,DDX5,COX6C,TLN1,PHB,RAB7A,RRBP1,H2AX,TOP2A,RPN1,DKC1,FUS,COX5A,LMNA,TOP1,UTRN,SFPQ,TRAP1,DDX17,SRSF7,GANAB,ANXA2
206	HPA	skin 2; melanocytes[≥Low]	HPA:0470671	FALSE	1.44542e-05	4.84	724	113	25	11019	VDAC2,MPRIP,PRKDC,MCM4,DDX5,COX6C,TLN1,PHB,RAB7A,RRBP1,H2AX,TOP2A,RPN1,DKC1,FUS,COX5A,LMNA,TOP1,UTRN,SFPQ,TRAP1,DDX17,SRSF7,GANAB,ANXA2
207	HPA	skin 2; langerhans cells[≥Low]	HPA:0471461	FALSE	1.8959e-05	4.72218	789	113	26	11019	VDAC2,MPRIP,PRKDC,MCM4,RHOG,ACTB,DDX5,COX6C,PHB,RAB7A,RRBP1,H2AX,RPN1,DSG1,DKC1,FUS,COX5A,LMNA,TOP1,UTRN,SFPQ,TRAP1,DDX17,SRSF7,GANAB,ANXA2
208	HPA	skin 2; fibrohistiocytic cells[≥Low]	HPA:0471441	FALSE	1.93749e-05	4.71276	1021	113	30	11019	VDAC2,MPRIP,PRKDC,MCM4,RHOG,ACTB,DDX5,COX6C,TLN1,PHB,RAB7A,RTN3,RRBP1,H2AX,FHL2,TOP2A,RPN1,DKC1,FUS,COX5A,LMNA,TOP1,UTRN,SFPQ,TRAP1,DDX17,SRSF7,MYH9,GANAB,ANXA2
209	HPA	skin 2; cells in basal layer[≥Low]	HPA:0471391	FALSE	1.9574e-05	4.70832	962	113	29	11019	VDAC2,MPRIP,PRKDC,MCM4,DDX5,COX6C,TLN1,PHB,RAB7A,RRBP1,H2AX,FHL2,TOP2A,RPN1,DSG1,DKC1,FUS,COX5A,CENPF,LMNA,TOP1,UTRN,SFPQ,TRAP1,DDX17,SRSF7,MYH9,GANAB,ANXA2
210	HPA	skin 1; cells in basal layer[≥Medium]	HPA:0461392	FALSE	2.43975e-05	4.61265	637	113	23	11019	VDAC2,PRKDC,MCM4,DDX5,COX6C,TLN1,PHB,RAB7A,RRBP1,H2AX,FHL2,TOP2A,RPN1,DSG1,DKC1,FUS,COX5A,LMNA,TOP1,SFPQ,TRAP1,DDX17,ANXA2
211	HPA	skin 2; endothelial cells[≥Medium]	HPA:0470202	FALSE	2.43975e-05	4.61265	637	113	23	11019	MPRIP,PRKDC,MCM4,ACTB,DDX5,COX6C,TLN1,PHB,RAB7A,RRBP1,H2AX,RPN1,DKC1,FUS,LMNA,UTRN,SFPQ,TRAP1,DDX17,SRSF7,MYH9,GANAB,ANXA2
212	HPA	skin 1; endothelial cells[≥Medium]	HPA:0460202	FALSE	3.04009e-05	4.51711	593	113	22	11019	MPRIP,PRKDC,MCM4,DDX5,COX6C,TLN1,RAB7A,RRBP1,H2AX,FHL2,DKC1,FUS,COX5A,LMNA,TOP1,UTRN,SFPQ,TRAP1,DDX17,MYH9,GANAB,ANXA2
213	HPA	skin 1; cells in spinous layer[≥Low]	HPA:0461411	FALSE	3.69974e-05	4.43183	760	113	25	11019	VDAC2,PRKDC,MCM4,DDX5,COX6C,TLN1,PHB,DSC1,RAB7A,RRBP1,H2AX,RPN1,DSG1,DKC1,FUS,COX5A,LMNA,TOP1,UTRN,SFPQ,TRAP1,DDX17,SRSF7,MYH9,ANXA2
214	HPA	skin 2	HPA:0470000	FALSE	3.76233e-05	4.42454	7036	113	97	11019	VDAC2,MYH11,LMO7,ZHX2,PPWD1,TPM2,EVI5,SPAG5,MPRIP,TPM3,NPHP1,MYO9B,TPM4,RBM27,MEF2A,RAC2,ARF6,TRUB1,PRKDC,MCM4,IGHG4,H2AJ,RHOG,ACTB,FADD,PRDX4,DDX5,MYH10,BIRC6,IGHG2,MYH14,FRAS1,COX6C,TLN1,PHB,RAB1B,RS8,APC,HNRPF,FRYL,DSC1,USP9X,NOMO3,RAB7A,SAMD9,RS3,NOMO2,RTN3,RRBP1,H2AX,DHX9,FHL2,CSPG4,TOP2A,RPN1,FANCI,NSUN2,DSG1,TSNAX,EPS15,DKC1,KMT2A,PRDX1,NONO,FUS,APMAP,THOC2,HUWE1,COX5A,CENPF,NOMO1,LMNA,ACS…
215	HPA	skin 1; lymphocytes[≥Low]	HPA:0461471	FALSE	4.41359e-05	4.35521	712	113	24	11019	MPRIP,PRKDC,MCM4,DDX5,COX6C,TLN1,PHB,RAB7A,RRBP1,H2AX,RPN1,DKC1,FUS,COX5A,LMNA,TOP1,UTRN,SFPQ,TRAP1,DDX17,SRSF7,MYH9,GANAB,ANXA2
216	HPA	skin 2; langerhans cells[≥Medium]	HPA:0471462	FALSE	4.8882e-05	4.31085	662	113	23	11019	VDAC2,MPRIP,PRKDC,MCM4,ACTB,DDX5,COX6C,PHB,RAB7A,RRBP1,H2AX,DSG1,DKC1,FUS,COX5A,LMNA,TOP1,SFPQ,TRAP1,DDX17,SRSF7,GANAB,ANXA2
217	HPA	cervix; glandular cells[≥Low]	HPA:0630051	FALSE	5.30066e-05	4.27567	5692	113	85	11019	VDAC2,LMO7,PPWD1,TPM2,EVI5,SPAG5,TPM3,NPHP1,MYO9B,TPM4,RBM27,MEF2A,ARF6,TRUB1,MCM4,IGHG4,H2AJ,RHOG,FADD,PRDX4,WHAMM,DDX5,MYH10,IGHG2,MYH14,FRAS1,COX6C,TLN1,PHB,RAB1B,RS8,APC,FRYL,USP9X,NOMO3,RAB7A,SAMD9,RS3,NOMO2,RRBP1,H2AX,DHX9,FHL2,CSPG4,TOP2A,RPN1,FANCI,NSUN2,TSNAX,EPS15,DKC1,CASP8,ASAP1,RTN1,KMT2A,PRDX1,NONO,FUS,APMAP,THOC2,HUWE1,COX5A,NOMO1,LMNA,ACSL3,TOP1,PLEC,HERC2,KANK2,SF3B1,ESCO1,IGHG1,…
218	HPA	skin 2; cells in spinous layer[≥Medium]	HPA:0471412	FALSE	8.53311e-05	4.06889	683	113	23	11019	VDAC2,PRKDC,MCM4,DDX5,COX6C,PHB,DSC1,RAB7A,RRBP1,H2AX,TOP2A,DSG1,DKC1,FUS,COX5A,CENPF,LMNA,TOP1,SFPQ,TRAP1,DDX17,SRSF7,ANXA2
219	HPA	skin 1; langerhans cells[≥Medium]	HPA:0461462	FALSE	8.74599e-05	4.05819	578	113	21	11019	VDAC2,PRKDC,RHOG,DDX5,COX6C,PHB,RAB7A,RRBP1,H2AX,RPN1,DSG1,DKC1,FUS,COX5A,LMNA,TOP1,SFPQ,TRAP1,DDX17,GANAB,ANXA2
220	HPA	lung	HPA:0300000	FALSE	9.18622e-05	4.03686	7379	113	99	11019	VDAC2,LMO7,ZHX2,PPWD1,RS17,TPM2,EVI5,SPAG5,MPRIP,TPM3,NPHP1,MYO9B,TPM4,RBM27,MEF2A,RAC2,ARF6,MYL6,TRUB1,PRKDC,MCM4,IGHG4,H2AJ,RHOG,ACTB,FADD,PRDX4,WHAMM,RAB13,DDX5,MYH10,BIRC6,IGHG2,MYH14,FRAS1,COX6C,TLN1,PHB,RAB1B,RS8,APC,HNRPF,FRYL,USP9X,NOMO3,RAB7A,SAMD9,RS3,NOMO2,RTN3,RRBP1,H2AX,DHX9,FHL2,CSPG4,TOP2A,RPN1,FANCI,NSUN2,TSNAX,EPS15,DKC1,CASP8,ASAP1,KMT2A,PRDX1,NONO,FUS,APMAP,THOC2,HUWE1,COX5A,NO…
221	HPA	lung; endothelial cells[≥Low]	HPA:0300201	FALSE	9.36254e-05	4.02861	798	113	25	11019	MPRIP,PRKDC,MCM4,FADD,DDX5,MYH10,TLN1,PHB,FRYL,RAB7A,RRBP1,H2AX,DHX9,NSUN2,DKC1,KMT2A,NONO,FUS,THOC2,LMNA,PLEC,SFPQ,TRAP1,GANAB,ANXA2
222	HPA	bone marrow; hematopoietic cells[≥Medium]	HPA:0040082	FALSE	0.000101517	3.99346	4256	113	70	11019	ZHX2,TPM2,EVI5,SPAG5,TPM3,NPHP1,MYO9B,MEF2A,FCRL1,RAC2,MYL6,PRKDC,MCM4,IGHG4,H2AJ,RHOG,ACTB,WHAMM,RAB13,DDX5,IGHG2,COX6C,TLN1,PHB,RS8,APC,HNRPF,FRYL,USP9X,RS3,RRBP1,H2AX,DHX9,CSPG4,TOP2A,RPN1,FANCI,EPS15,DKC1,ASAP1,KMT2A,PRDX1,NONO,FUS,APMAP,THOC2,HUWE1,COX5A,LMNA,ACSL3,TOP1,PLEC,RAB10,HERC2,KANK2,UTRN,SF3B1,ESCO1,IGHG1,SFPQ,HM13,TRAP1,DDX17,SRSF7,ACTN1,KMT2D,MYH9,KIF1B,GANAB,ANXA2
223	HPA	skin 2; lymphocytes[≥Low]	HPA:0471471	FALSE	0.000102872	3.9877	802	113	25	11019	MPRIP,PRKDC,MCM4,ACTB,DDX5,COX6C,TLN1,PHB,RAB7A,RRBP1,H2AX,RPN1,DKC1,FUS,COX5A,LMNA,TOP1,UTRN,SFPQ,TRAP1,DDX17,SRSF7,MYH9,GANAB,ANXA2
224	HPA	skin 2; cells in spinous layer[≥Low]	HPA:0471411	FALSE	0.000132417	3.87806	871	113	26	11019	VDAC2,PRKDC,MCM4,DDX5,COX6C,TLN1,PHB,DSC1,RAB7A,RRBP1,H2AX,TOP2A,RPN1,DSG1,DKC1,FUS,COX5A,CENPF,LMNA,TOP1,UTRN,SFPQ,TRAP1,DDX17,SRSF7,ANXA2
225	HPA	tonsil; germinal center cells[≥Medium]	HPA:0600432	FALSE	0.000139158	3.85649	4100	113	68	11019	ZHX2,PPWD1,SPAG5,MPRIP,NPHP1,MYO9B,TPM4,RBM27,MEF2A,ARF6,MYL6,PRKDC,MCM4,H2AJ,RHOG,ACTB,DDX5,BIRC6,FRAS1,COX6C,TLN1,PHB,RS8,HNRPF,FRYL,USP9X,NOMO3,RAB7A,SAMD9,RS3,NOMO2,RRBP1,H2AX,DHX9,CSPG4,TOP2A,RPN1,FANCI,NSUN2,EPS15,DKC1,CASP8,ASAP1,KMT2A,PRDX1,NONO,FUS,APMAP,THOC2,COX5A,CENPF,NOMO1,LMNA,ACSL3,TOP1,PLEC,RAB10,HERC2,SF3B1,ESCO1,SFPQ,HM13,TRAP1,DDX17,SRSF7,ACTN1,MYH9,GANAB
226	HPA	skin 2; melanocytes[High]	HPA:0470673	FALSE	0.000171216	3.76646	357	113	16	11019	PRKDC,MCM4,DDX5,PHB,RAB7A,RRBP1,H2AX,RPN1,DKC1,FUS,COX5A,LMNA,SFPQ,TRAP1,GANAB,ANXA2
227	HPA	skin 2; endothelial cells[≥Low]	HPA:0470201	FALSE	0.000191925	3.71687	888	113	26	11019	MPRIP,PRKDC,MCM4,ACTB,DDX5,COX6C,TLN1,PHB,RAB7A,RTN3,RRBP1,H2AX,FHL2,RPN1,DKC1,FUS,LMNA,UTRN,SFPQ,TRAP1,DMD,DDX17,SRSF7,MYH9,GANAB,ANXA2
228	HPA	skin 1; lymphocytes[≥Medium]	HPA:0461472	FALSE	0.000334515	3.47558	574	113	20	11019	PRKDC,MCM4,DDX5,COX6C,TLN1,PHB,RAB7A,RRBP1,H2AX,DKC1,FUS,COX5A,LMNA,TOP1,SFPQ,TRAP1,DDX17,MYH9,GANAB,ANXA2
229	HPA	endometrium 2	HPA:0170000	FALSE	0.000398069	3.40004	6917	113	94	11019	VDAC2,ZHX2,PPWD1,TPM2,EVI5,SPAG5,MPRIP,TPM3,NPHP1,MYO9B,TPM4,MEF2A,ARF6,MYL6,PRKDC,MCM4,IGHG4,H2AJ,RHOG,ACTB,FADD,PRDX4,WHAMM,RAB13,DDX5,MYH10,BIRC6,IGHG2,MYH14,FRAS1,COX6C,TLN1,PHB,RAB1B,RS8,APC,HNRPF,FRYL,USP9X,NOMO3,RAB7A,SAMD9,RS3,NOMO2,RRBP1,H2AX,DHX9,FHL2,CSPG4,TOP2A,RPN1,FANCI,NSUN2,TSNAX,EPS15,DKC1,CASP8,ASAP1,KMT2A,PRDX1,NONO,FUS,APMAP,THOC2,HUWE1,COX5A,CENPF,NOMO1,LMNA,ACSL3,TOP1,PLEC,R…
230	HPA	ovary; follicle cells[≥Medium]	HPA:0340452	FALSE	0.000421055	3.37566	2248	113	45	11019	PPWD1,TPM2,SPAG5,MPRIP,TPM3,TPM4,PRDX4,DDX5,MYH10,COX6C,PHB,RAB1B,HNRPF,DSC1,NOMO3,SAMD9,RS3,NOMO2,DHX9,FHL2,CSPG4,RPN1,EPS15,DKC1,CASP8,ASAP1,NONO,FUS,HUWE1,NOMO1,LMNA,TOP1,PLEC,KANK2,UTRN,SF3B1,ESCO1,SFPQ,TRAP1,DDX17,SLK,SRSF7,ACTN1,MYH9,KIF1B
231	HPA	cervix	HPA:0630000	FALSE	0.000448646	3.3481	6930	113	94	11019	VDAC2,LMO7,ZHX2,PPWD1,TPM2,EVI5,SPAG5,MPRIP,TPM3,NPHP1,MYO9B,TPM4,RBM27,MEF2A,ARF6,TRUB1,PRKDC,MCM4,IGHG4,H2AJ,RHOG,FADD,PRDX4,WHAMM,DDX5,MYH10,BIRC6,IGHG2,MYH14,FRAS1,COX6C,TLN1,PHB,RAB1B,RS8,APC,HNRPF,FRYL,USP9X,NOMO3,RAB7A,SAMD9,RS3,NOMO2,RRBP1,H2AX,DHX9,FHL2,CSPG4,TOP2A,RPN1,FANCI,NSUN2,DSG1,TSNAX,EPS15,DKC1,CASP8,ASAP1,RTN1,KMT2A,PRDX1,NONO,FUS,APMAP,THOC2,HUWE1,COX5A,NOMO1,LMNA,ACSL3,TOP1,P…
232	HPA	endometrium 1; glandular cells[≥Low]	HPA:0160051	FALSE	0.000473688	3.32451	6818	113	93	11019	VDAC2,LMO7,ZHX2,PPWD1,TPM2,EVI5,SPAG5,MPRIP,TPM3,NPHP1,MYO9B,TPM4,RBM27,MEF2A,ARF6,MYL6,TRUB1,PRKDC,MCM4,H2AJ,ACTB,FADD,PRDX4,WHAMM,RAB13,DDX5,MYH10,BIRC6,MYH14,FRAS1,COX6C,TLN1,PHB,RAB1B,RS8,APC,FRYL,USP9X,NOMO3,RAB7A,SAMD9,RS3,NOMO2,RTN3,RRBP1,H2AX,DHX9,FHL2,CSPG4,TOP2A,RPN1,FANCI,NSUN2,TSNAX,EPS15,DKC1,CASP8,ASAP1,KMT2A,PRDX1,NONO,FUS,APMAP,THOC2,HUWE1,COX5A,CENPF,NOMO1,LMNA,ACSL3,TOP1,PLEC,RA…
233	HPA	rectum; endothelial cells[≥Low]	HPA:0400201	FALSE	0.000484088	3.31508	254	113	13	11019	TPM1,TPM3,MCM4,DDX5,RS8,RRBP1,FHL2,RPN1,DKC1,NONO,FUS,LMNA,UTRN
234	HPA	skin 1; melanocytes[≥Low]	HPA:0460671	FALSE	0.000513215	3.2897	5302	113	79	11019	VDAC2,LMO7,PPWD1,TPM2,EVI5,SPAG5,MPRIP,TPM3,NPHP1,MYO9B,TPM4,RBM27,MEF2A,RAC2,ARF6,MYL6,PRKDC,MCM4,IGHG4,H2AJ,FADD,PRDX4,RAB13,DDX5,IGHG2,FRAS1,COX6C,TLN1,PHB,RAB1B,RS8,HNRPF,FRYL,USP9X,NOMO3,RAB7A,SAMD9,RS3,NOMO2,RRBP1,H2AX,DHX9,CSPG4,RPN1,FANCI,TSNAX,EPS15,DKC1,CASP8,KMT2A,PRDX1,NONO,FUS,APMAP,THOC2,HUWE1,COX5A,NOMO1,LMNA,ACSL3,TOP1,PLEC,RAB10,HERC2,KANK2,UTRN,SF3B1,ESCO1,IGHG1,SFPQ,TRAP1,DDX17…
235	HPA	seminal vesicle; glandular cells[≥Low]	HPA:0430051	FALSE	0.000518981	3.28485	6828	113	93	11019	VDAC2,LMO7,ZHX2,PPWD1,TPM2,EVI5,SPAG5,MPRIP,TPM3,NPHP1,MYO9B,TPM4,RBM27,MEF2A,ARF6,MYL6,TRUB1,PRKDC,MCM4,IGHG4,H2AJ,FADD,PRDX4,WHAMM,RAB13,DDX5,MYH10,BIRC6,IGHG2,MYH14,FRAS1,COX6C,TLN1,PHB,RAB1B,RS8,APC,HNRPF,FRYL,USP9X,NOMO3,RAB7A,SAMD9,RS3,NOMO2,RRBP1,H2AX,DHX9,CSPG4,TOP2A,RPN1,FANCI,NSUN2,TSNAX,EPS15,DKC1,CASP8,ASAP1,KMT2A,PRDX1,NONO,FUS,APMAP,THOC2,HUWE1,COX5A,NOMO1,LMNA,ACSL3,TOP1,PLEC,RAB10…
236	HPA	seminal vesicle	HPA:0430000	FALSE	0.000518981	3.28485	6828	113	93	11019	VDAC2,LMO7,ZHX2,PPWD1,TPM2,EVI5,SPAG5,MPRIP,TPM3,NPHP1,MYO9B,TPM4,RBM27,MEF2A,ARF6,MYL6,TRUB1,PRKDC,MCM4,IGHG4,H2AJ,FADD,PRDX4,WHAMM,RAB13,DDX5,MYH10,BIRC6,IGHG2,MYH14,FRAS1,COX6C,TLN1,PHB,RAB1B,RS8,APC,HNRPF,FRYL,USP9X,NOMO3,RAB7A,SAMD9,RS3,NOMO2,RRBP1,H2AX,DHX9,CSPG4,TOP2A,RPN1,FANCI,NSUN2,TSNAX,EPS15,DKC1,CASP8,ASAP1,KMT2A,PRDX1,NONO,FUS,APMAP,THOC2,HUWE1,COX5A,NOMO1,LMNA,ACSL3,TOP1,PLEC,RAB10…
237	HPA	lung; endothelial cells[≥Medium]	HPA:0300202	FALSE	0.000602869	3.21978	651	113	21	11019	MPRIP,PRKDC,MCM4,DDX5,MYH10,TLN1,PHB,FRYL,RAB7A,RRBP1,H2AX,DKC1,KMT2A,NONO,FUS,THOC2,LMNA,PLEC,SFPQ,TRAP1,GANAB
238	HPA	skin 1; lymphocytes[High]	HPA:0461473	FALSE	0.000625943	3.20347	394	113	16	11019	PRKDC,MCM4,DDX5,COX6C,TLN1,RAB7A,RRBP1,H2AX,DKC1,FUS,COX5A,LMNA,TOP1,SFPQ,TRAP1,ANXA2
239	HPA	skin 1; cells in granular layer[≥Low]	HPA:0460181	FALSE	0.000661084	3.17974	711	113	22	11019	VDAC2,PRKDC,MCM4,DDX5,COX6C,PHB,DSC1,RAB7A,RRBP1,H2AX,RPN1,DSG1,DKC1,FUS,COX5A,LMNA,TOP1,UTRN,SFPQ,TRAP1,DDX17,SRSF7
240	HPA	skin 2; cells in granular layer[≥Low]	HPA:0470181	FALSE	0.000793992	3.10018	719	113	22	11019	VDAC2,PRKDC,MCM4,DDX5,COX6C,PHB,DSC1,RAB7A,RRBP1,H2AX,RPN1,DSG1,DKC1,FUS,COX5A,LMNA,TOP1,UTRN,SFPQ,TRAP1,DDX17,SRSF7
241	HPA	breast; adipocytes[≥Low]	HPA:0050011	FALSE	0.000806207	3.09355	2781	113	51	11019	PPWD1,TPM2,TPM3,NPHP1,MEF2A,PRKDC,MCM4,IGHG4,PRDX4,WHAMM,RAB13,DDX5,IGHG2,FRAS1,TLN1,PHB,RAB1B,RS8,HNRPF,NOMO3,RAB7A,RS3,NOMO2,RRBP1,H2AX,CSPG4,RPN1,FANCI,EPS15,DKC1,KMT2A,NONO,FUS,APMAP,THOC2,HUWE1,NOMO1,LMNA,ACSL3,TOP1,PLEC,RAB10,HERC2,KANK2,UTRN,SF3B1,ESCO1,IGHG1,SFPQ,TRAP1,ANXA2
242	HPA	tonsil; germinal center cells[≥Low]	HPA:0600431	FALSE	0.000858173	3.06643	5987	113	85	11019	VDAC2,ZHX2,PPWD1,TPM2,EVI5,SPAG5,MPRIP,TPM3,NPHP1,MYO9B,TPM4,RBM27,MEF2A,ARF6,MYL6,PRKDC,MCM4,IGHG4,H2AJ,RHOG,ACTB,FADD,PRDX4,WHAMM,RAB13,DDX5,BIRC6,IGHG2,FRAS1,COX6C,TLN1,PHB,RS8,HNRPF,FRYL,USP9X,NOMO3,RAB7A,SAMD9,RS3,NOMO2,RRBP1,H2AX,DHX9,CSPG4,TOP2A,RPN1,FANCI,NSUN2,TSNAX,EPS15,DKC1,CASP8,ASAP1,KMT2A,PRDX1,NONO,FUS,APMAP,THOC2,HUWE1,COX5A,CENPF,NOMO1,LMNA,ACSL3,TOP1,PLEC,RAB10,HERC2,KANK2,UTRN…
243	HPA	skin 1; endothelial cells[≥Low]	HPA:0460201	FALSE	0.000881522	3.05477	841	113	24	11019	MPRIP,PRKDC,MCM4,DDX5,COX6C,TLN1,RAB7A,RRBP1,H2AX,FHL2,RPN1,DKC1,FUS,COX5A,LMNA,TOP1,UTRN,SFPQ,TRAP1,DDX17,SRSF7,MYH9,GANAB,ANXA2
244	HPA	skin 1; cells in granular layer[≥Medium]	HPA:0460182	FALSE	0.000896797	3.04731	558	113	19	11019	VDAC2,PRKDC,DDX5,COX6C,PHB,DSC1,RAB7A,RRBP1,H2AX,RPN1,DSG1,DKC1,FUS,LMNA,TOP1,SFPQ,TRAP1,DDX17,SRSF7
245	HPA	kidney; cells in glomeruli[≥Low]	HPA:0270351	FALSE	0.00096127	3.01715	5168	113	77	11019	VDAC2,LMO7,ZHX2,PPWD1,RS17,TPM2,SPAG5,MPRIP,TPM3,NPHP1,MYO9B,TPM4,MEF2A,ARF6,MYL6,PRKDC,MCM4,IGHG4,H2AJ,ACTB,PRDX4,WHAMM,RAB13,DDX5,MYH10,IGHG2,FRAS1,COX6C,TLN1,PHB,RS8,HNRPF,FRYL,USP9X,NOMO3,RAB7A,SAMD9,NOMO2,RRBP1,H2AX,DHX9,FHL2,CSPG4,RPN1,FANCI,NSUN2,TSNAX,EPS15,DKC1,ASAP1,KMT2A,PRDX1,NONO,FUS,APMAP,THOC2,HUWE1,NOMO1,LMNA,ACSL3,TOP1,PLEC,RAB10,HERC2,KANK2,UTRN,SF3B1,ESCO1,IGHG1,SFPQ,TRAP1,SLK,…
246	HPA	skin 2; cells in granular layer[≥Medium]	HPA:0470182	FALSE	0.000995334	3.00203	562	113	19	11019	VDAC2,PRKDC,MCM4,DDX5,COX6C,PHB,DSC1,RAB7A,RRBP1,H2AX,DKC1,FUS,COX5A,LMNA,TOP1,SFPQ,TRAP1,DDX17,SRSF7
247	HPA	endometrium 2; cells in endometrial stroma[≥Low]	HPA:0170251	FALSE	0.00143357	2.84358	3517	113	59	11019	ZHX2,PPWD1,EVI5,SPAG5,MYO9B,MEF2A,ARF6,PRKDC,MCM4,IGHG4,ACTB,PRDX4,WHAMM,DDX5,MYH10,BIRC6,IGHG2,COX6C,TLN1,PHB,RS8,HNRPF,NOMO3,SAMD9,NOMO2,RRBP1,H2AX,DHX9,FHL2,CSPG4,TOP2A,RPN1,EPS15,DKC1,ASAP1,KMT2A,PRDX1,NONO,FUS,APMAP,THOC2,HUWE1,NOMO1,LMNA,ACSL3,TOP1,PLEC,RAB10,KANK2,SF3B1,ESCO1,IGHG1,STK35,SFPQ,TRAP1,DDX17,SRSF7,ACTN1,GANAB
248	HPA	colon; fibroblasts[≥Medium]	HPA:0130652	FALSE	0.00153146	2.81489	96	113	8	11019	MCM4,DDX5,RRBP1,RPN1,DKC1,NONO,FUS,LMNA
249	HPA	endometrium 2; glandular cells[≥Low]	HPA:0170051	FALSE	0.00160034	2.79579	6723	113	91	11019	VDAC2,ZHX2,PPWD1,TPM2,EVI5,SPAG5,MPRIP,TPM3,NPHP1,MYO9B,TPM4,MEF2A,ARF6,MYL6,PRKDC,MCM4,H2AJ,RHOG,ACTB,FADD,PRDX4,WHAMM,RAB13,DDX5,MYH10,BIRC6,MYH14,FRAS1,COX6C,TLN1,PHB,RAB1B,RS8,APC,HNRPF,FRYL,USP9X,NOMO3,RAB7A,SAMD9,RS3,NOMO2,RRBP1,H2AX,DHX9,FHL2,CSPG4,TOP2A,RPN1,FANCI,NSUN2,TSNAX,EPS15,DKC1,CASP8,ASAP1,KMT2A,PRDX1,NONO,FUS,APMAP,THOC2,HUWE1,COX5A,CENPF,NOMO1,LMNA,ACSL3,TOP1,PLEC,RAB10,HERC2,K…
250	HPA	urinary bladder; urothelial cells[≥Medium]	HPA:0610832	FALSE	0.00170816	2.76747	5958	113	84	11019	VDAC2,LMO7,PPWD1,TPM2,EVI5,SPAG5,MPRIP,TPM3,NPHP1,MYO9B,TPM4,RBM27,MEF2A,ARF6,MYL6,TRUB1,PRKDC,MCM4,H2AJ,FADD,PRDX4,WHAMM,RAB13,DDX5,MYH10,BIRC6,MYH14,FRAS1,COX6C,TLN1,PHB,APC,HNRPF,FRYL,USP9X,NOMO3,RAB7A,SAMD9,RS3,NOMO2,RRBP1,H2AX,DHX9,FHL2,CSPG4,TOP2A,RPN1,FANCI,NSUN2,EPS15,DKC1,CASP8,ASAP1,KMT2A,PRDX1,NONO,FUS,APMAP,THOC2,HUWE1,COX5A,NOMO1,LMNA,ACSL3,TOP1,PLEC,RAB10,UTRN,SF3B1,ITPR3,ESCO1,ACSL…
251	HPA	ovary; ovarian stroma cells[≥Medium]	HPA:0340462	FALSE	0.00205621	2.68693	2067	113	41	11019	MYH11,TPM2,TPM3,MEF2A,PRKDC,MCM4,IGHG4,H2AJ,DDX5,MYH10,IGHG2,TLN1,PHB,HNRPF,RAB7A,RRBP1,H2AX,DHX9,FHL2,RPN1,EPS15,DKC1,KMT2A,NONO,FUS,APMAP,THOC2,LMNA,ACSL3,TOP1,PLEC,KANK2,UTRN,IGHG1,STK35,SFPQ,TRAP1,DDX17,ACTN1,MYH9,ANXA2
252	HPA	skin 1; cells in spinous layer[≥Medium]	HPA:0461412	FALSE	0.00210901	2.67592	592	113	19	11019	VDAC2,PRKDC,DDX5,COX6C,PHB,DSC1,RRBP1,H2AX,RPN1,DSG1,DKC1,FUS,COX5A,LMNA,TOP1,SFPQ,TRAP1,DDX17,ANXA2
253	HPA	skin 1; fibrohistiocytic cells[≥Low]	HPA:0461441	FALSE	0.0021167	2.67434	885	113	24	11019	MPRIP,PRKDC,MCM4,RHOG,ACTB,DDX5,COX6C,TLN1,PHB,RAB7A,RRBP1,H2AX,RPN1,DKC1,FUS,COX5A,LMNA,UTRN,SFPQ,TRAP1,DDX17,SRSF7,GANAB,ANXA2
254	HPA	tonsil; squamous epithelial cells[≥Low]	HPA:0600221	FALSE	0.00231253	2.63591	6652	113	90	11019	VDAC2,LMO7,ZHX2,PPWD1,TPM2,EVI5,SPAG5,MPRIP,TPM3,NPHP1,MYO9B,TPM4,RBM27,MEF2A,ARF6,MYL6,TRUB1,PRKDC,MCM4,IGHG4,H2AJ,PRDX4,WHAMM,RAB13,DDX5,IGHG2,MYH14,FRAS1,COX6C,TLN1,PHB,RAB1B,RS8,APC,HNRPF,FRYL,USP9X,NOMO3,RAB7A,SAMD9,RS3,NOMO2,RRBP1,H2AX,DHX9,CSPG4,TOP2A,RPN1,FANCI,NSUN2,TSNAX,EPS15,DKC1,CASP8,ASAP1,KMT2A,PRDX1,NONO,FUS,APMAP,THOC2,HUWE1,COX5A,CENPF,NOMO1,LMNA,ACSL3,TOP1,PLEC,RAB10,HERC2,KANK…
255	HPA	ovary; follicle cells[≥Low]	HPA:0340451	FALSE	0.0023863	2.62228	3306	113	56	11019	PPWD1,TPM2,SPAG5,MPRIP,TPM3,NPHP1,MYO9B,TPM4,ARF6,IGHG4,PRDX4,DDX5,MYH10,IGHG2,COX6C,PHB,RAB1B,HNRPF,FRYL,DSC1,NOMO3,SAMD9,RS3,NOMO2,DHX9,FHL2,CSPG4,RPN1,TSNAX,EPS15,DKC1,CASP8,ASAP1,KMT2A,NONO,FUS,HUWE1,NOMO1,LMNA,TOP1,PLEC,KANK2,UTRN,SF3B1,ESCO1,IGHG1,STK35,SFPQ,HM13,TRAP1,DDX17,SLK,SRSF7,ACTN1,MYH9,KIF1B
256	HPA	rectum; endothelial cells[High]	HPA:0400203	FALSE	0.00240699	2.61853	102	113	8	11019	DDX5,RS8,RRBP1,DKC1,NONO,FUS,LMNA,UTRN
257	HPA	colon; fibroblasts[≥Low]	HPA:0130651	FALSE	0.00319969	2.49489	106	113	8	11019	MCM4,DDX5,RRBP1,RPN1,DKC1,NONO,FUS,LMNA
258	HPA	rectum; fibroblasts[≥Medium]	HPA:0400652	FALSE	0.00367207	2.43509	108	113	8	11019	MCM4,DDX5,RRBP1,RPN1,DKC1,NONO,FUS,LMNA
259	HPA	endometrium 1; cells in endometrial stroma[≥Low]	HPA:0160251	FALSE	0.00403216	2.39446	4077	113	64	11019	ZHX2,PPWD1,TPM2,SPAG5,TPM3,NPHP1,MYO9B,TPM4,MEF2A,PRKDC,MCM4,IGHG4,H2AJ,RHOG,ACTB,PRDX4,WHAMM,RAB13,DDX5,MYH10,IGHG2,COX6C,TLN1,PHB,RS8,HNRPF,USP9X,RAB7A,SAMD9,RRBP1,H2AX,DHX9,CSPG4,TOP2A,RPN1,FANCI,NSUN2,EPS15,DKC1,KMT2A,PRDX1,NONO,FUS,APMAP,THOC2,HUWE1,COX5A,LMNA,ACSL3,TOP1,PLEC,RAB10,HERC2,KANK2,SF3B1,ESCO1,IGHG1,SFPQ,TRAP1,DDX17,SRSF7,ACTN1,GANAB,ANXA2
260	HPA	gallbladder; glandular cells[≥Low]	HPA:0220051	FALSE	0.0040479	2.39277	7664	113	98	11019	VDAC2,LMO7,ZHX2,PPWD1,TPM2,EVI5,SPAG5,MPRIP,TPM3,NPHP1,MYO9B,TPM4,RBM27,MEF2A,RAC2,ARF6,MYL6,TRUB1,PRKDC,MCM4,IGHG4,H2AJ,RHOG,ACTB,FADD,PRDX4,WHAMM,RAB13,DDX5,MYH10,BIRC6,IGHG2,MYH14,FRAS1,COX6C,TLN1,PHB,RAB1B,RS8,APC,HNRPF,FRYL,USP9X,NOMO3,RAB7A,SAMD9,RS3,NOMO2,RRBP1,H2AX,DHX9,FHL2,CSPG4,TOP2A,RPN1,FANCI,NSUN2,TSNAX,EPS15,DKC1,CASP8,ASAP1,RTN1,KMT2A,PRDX1,NONO,FUS,APMAP,THOC2,HUWE1,COX5A,CENPF,N…
261	HPA	gallbladder	HPA:0220000	FALSE	0.0040479	2.39277	7664	113	98	11019	VDAC2,LMO7,ZHX2,PPWD1,TPM2,EVI5,SPAG5,MPRIP,TPM3,NPHP1,MYO9B,TPM4,RBM27,MEF2A,RAC2,ARF6,MYL6,TRUB1,PRKDC,MCM4,IGHG4,H2AJ,RHOG,ACTB,FADD,PRDX4,WHAMM,RAB13,DDX5,MYH10,BIRC6,IGHG2,MYH14,FRAS1,COX6C,TLN1,PHB,RAB1B,RS8,APC,HNRPF,FRYL,USP9X,NOMO3,RAB7A,SAMD9,RS3,NOMO2,RRBP1,H2AX,DHX9,FHL2,CSPG4,TOP2A,RPN1,FANCI,NSUN2,TSNAX,EPS15,DKC1,CASP8,ASAP1,RTN1,KMT2A,PRDX1,NONO,FUS,APMAP,THOC2,HUWE1,COX5A,CENPF,N…
262	HPA	spleen; cells in red pulp[≥Low]	HPA:0530711	FALSE	0.00407539	2.38983	5333	113	77	11019	VDAC2,ZHX2,PPWD1,EVI5,SPAG5,MPRIP,NPHP1,MYO9B,TPM4,RBM27,MEF2A,RAC2,ARF6,MYL6,PRKDC,MCM4,H2AJ,RHOG,ACTB,FADD,PRDX4,DDX5,BIRC6,COX6C,TLN1,PHB,RAB1B,RS8,HNRPF,FRYL,USP9X,NOMO3,RAB7A,SAMD9,NOMO2,RTN3,RRBP1,H2AX,DHX9,CSPG4,TOP2A,RPN1,FANCI,NSUN2,TSNAX,EPS15,DKC1,CASP8,ASAP1,KMT2A,PRDX1,NONO,FUS,APMAP,THOC2,HUWE1,COX5A,NOMO1,LMNA,ACSL3,TOP1,PLEC,RAB10,HERC2,KANK2,UTRN,SF3B1,ESCO1,SFPQ,HM13,TRAP1,DDX17…
263	HPA	bone marrow; hematopoietic cells[≥Low]	HPA:0040081	FALSE	0.00409698	2.38754	6496	113	88	11019	ZHX2,PPWD1,TPM2,EVI5,SPAG5,MPRIP,TPM3,NPHP1,MYO9B,TPM4,MEF2A,FCRL1,RAC2,MYL6,TRUB1,PRKDC,MCM4,IGHG4,H2AJ,RHOG,ACTB,PRDX4,WHAMM,RAB13,DDX5,BIRC6,IGHG2,COX6C,TLN1,PHB,RS8,APC,HNRPF,FRYL,USP9X,NOMO3,RAB7A,SAMD9,RS3,NOMO2,RRBP1,H2AX,DHX9,FHL2,CSPG4,TOP2A,RPN1,FANCI,NSUN2,TSNAX,EPS15,DKC1,CASP8,ASAP1,KMT2A,PRDX1,NONO,FUS,APMAP,THOC2,HUWE1,COX5A,CENPF,NOMO1,LMNA,ACSL3,TOP1,PLEC,RAB10,HERC2,KANK2,UTRN,S…
264	HPA	bone marrow	HPA:0040000	FALSE	0.00409698	2.38754	6496	113	88	11019	ZHX2,PPWD1,TPM2,EVI5,SPAG5,MPRIP,TPM3,NPHP1,MYO9B,TPM4,MEF2A,FCRL1,RAC2,MYL6,TRUB1,PRKDC,MCM4,IGHG4,H2AJ,RHOG,ACTB,PRDX4,WHAMM,RAB13,DDX5,BIRC6,IGHG2,COX6C,TLN1,PHB,RS8,APC,HNRPF,FRYL,USP9X,NOMO3,RAB7A,SAMD9,RS3,NOMO2,RRBP1,H2AX,DHX9,FHL2,CSPG4,TOP2A,RPN1,FANCI,NSUN2,TSNAX,EPS15,DKC1,CASP8,ASAP1,KMT2A,PRDX1,NONO,FUS,APMAP,THOC2,HUWE1,COX5A,CENPF,NOMO1,LMNA,ACSL3,TOP1,PLEC,RAB10,HERC2,KANK2,UTRN,S…
265	HPA	lymph node; non-germinal center cells[≥Medium]	HPA:0310442	FALSE	0.00417676	2.37916	3989	113	63	11019	ZHX2,PPWD1,SPAG5,MPRIP,NPHP1,MYO9B,TPM4,MEF2A,RAC2,MYL6,PRKDC,MCM4,H2AJ,RHOG,ACTB,DDX5,COX6C,TLN1,PHB,RAB1B,RS8,HNRPF,FRYL,NOMO3,RAB7A,SAMD9,RS3,NOMO2,RRBP1,H2AX,DHX9,CSPG4,TOP2A,RPN1,FANCI,NSUN2,EPS15,DKC1,CASP8,ASAP1,KMT2A,PRDX1,FUS,APMAP,THOC2,HUWE1,COX5A,CENPF,NOMO1,LMNA,TOP1,PLEC,HERC2,KANK2,SF3B1,ESCO1,STK35,SFPQ,HM13,ACTN1,MYH9,GANAB,ANXA2
266	HPA	urinary bladder	HPA:0610000	FALSE	0.00424038	2.3726	7304	113	95	11019	VDAC2,LMO7,ZHX2,PPWD1,TPM2,EVI5,SPAG5,MPRIP,TPM3,NPHP1,MYO9B,TPM4,RBM27,MEF2A,RAC2,ARF6,MYL6,TRUB1,PRKDC,MCM4,IGHG4,H2AJ,FADD,PRDX4,WHAMM,RAB13,DDX5,MYH10,BIRC6,IGHG2,MYH14,FRAS1,COX6C,TLN1,PHB,RAB1B,RS8,APC,HNRPF,FRYL,USP9X,NOMO3,RAB7A,SAMD9,RS3,NOMO2,RRBP1,H2AX,DHX9,FHL2,CSPG4,TOP2A,RPN1,FANCI,NSUN2,TSNAX,EPS15,DKC1,CASP8,ASAP1,KMT2A,PRDX1,NONO,FUS,APMAP,THOC2,HUWE1,COX5A,CENPF,NOMO1,LMNA,ACSL3…
267	HPA	urinary bladder; urothelial cells[≥Low]	HPA:0610831	FALSE	0.00424038	2.3726	7304	113	95	11019	VDAC2,LMO7,ZHX2,PPWD1,TPM2,EVI5,SPAG5,MPRIP,TPM3,NPHP1,MYO9B,TPM4,RBM27,MEF2A,RAC2,ARF6,MYL6,TRUB1,PRKDC,MCM4,IGHG4,H2AJ,FADD,PRDX4,WHAMM,RAB13,DDX5,MYH10,BIRC6,IGHG2,MYH14,FRAS1,COX6C,TLN1,PHB,RAB1B,RS8,APC,HNRPF,FRYL,USP9X,NOMO3,RAB7A,SAMD9,RS3,NOMO2,RRBP1,H2AX,DHX9,FHL2,CSPG4,TOP2A,RPN1,FANCI,NSUN2,TSNAX,EPS15,DKC1,CASP8,ASAP1,KMT2A,PRDX1,NONO,FUS,APMAP,THOC2,HUWE1,COX5A,CENPF,NOMO1,LMNA,ACSL3…
268	HPA	hippocampus; neuronal cells[High]	HPA:0250133	FALSE	0.00473935	2.32428	1258	113	29	11019	VDAC2,PRKDC,MCM4,H2AJ,DDX5,COX6C,PHB,HNRPF,USP9X,NOMO3,NOMO2,RTN3,H2AX,DHX9,CSPG4,DKC1,NONO,FUS,APMAP,THOC2,COX5A,NOMO1,LMNA,TOP1,SF3B1,SFPQ,TRAP1,ACTN1,GANAB
269	HPA	endometrium 1; glandular cells[≥Medium]	HPA:0160052	FALSE	0.00493805	2.30644	5155	113	75	11019	VDAC2,PPWD1,TPM2,EVI5,SPAG5,MPRIP,TPM3,NPHP1,MYO9B,TPM4,MYL6,TRUB1,PRKDC,H2AJ,PRDX4,WHAMM,RAB13,DDX5,MYH10,BIRC6,MYH14,FRAS1,COX6C,TLN1,PHB,RAB1B,APC,NOMO3,RAB7A,RS3,NOMO2,RRBP1,H2AX,DHX9,CSPG4,TOP2A,RPN1,FANCI,NSUN2,EPS15,DKC1,CASP8,KMT2A,PRDX1,NONO,FUS,APMAP,THOC2,HUWE1,COX5A,CENPF,NOMO1,LMNA,ACSL3,TOP1,PLEC,RAB10,HERC2,KANK2,UTRN,SF3B1,ITPR3,ESCO1,ACSL5,STK35,SFPQ,HM13,TRAP1,SLK,ACTN1,KMT2D,MY…
270	HPA	rectum; endothelial cells[≥Medium]	HPA:0400202	FALSE	0.00497779	2.30296	185	113	10	11019	MCM4,DDX5,RS8,RRBP1,RPN1,DKC1,NONO,FUS,LMNA,UTRN
271	HPA	skin 1; endothelial cells[High]	HPA:0460203	FALSE	0.00536119	2.27074	317	113	13	11019	PRKDC,DDX5,TLN1,RAB7A,RRBP1,DKC1,FUS,COX5A,LMNA,SFPQ,TRAP1,MYH9,ANXA2
272	HPA	skin 2; endothelial cells[High]	HPA:0470203	FALSE	0.00611732	2.21344	321	113	13	11019	PRKDC,DDX5,TLN1,PHB,RAB7A,RRBP1,DKC1,FUS,LMNA,SFPQ,TRAP1,MYH9,ANXA2
273	HPA	skin 1	HPA:0460000	FALSE	0.00702782	2.15318	7246	113	94	11019	VDAC2,MYH11,LMO7,ZHX2,PPWD1,TPM2,EVI5,SPAG5,MPRIP,TPM3,NPHP1,MYO9B,TPM4,RBM27,MEF2A,RAC2,ARF6,MYL6,TRUB1,PRKDC,MCM4,IGHG4,H2AJ,RHOG,ACTB,FADD,PRDX4,RAB13,DDX5,BIRC6,IGHG2,MYH14,FRAS1,COX6C,TLN1,PHB,RAB1B,RS8,APC,HNRPF,FRYL,DSC1,USP9X,NOMO3,RAB7A,SAMD9,RS3,NOMO2,RRBP1,H2AX,DHX9,FHL2,CSPG4,TOP2A,RPN1,FANCI,NSUN2,DSG1,TSNAX,EPS15,DKC1,CASP8,KMT2A,PRDX1,NONO,FUS,APMAP,THOC2,HUWE1,COX5A,CENPF,NOMO1,LM…
274	HPA	prostate	HPA:0390000	FALSE	0.00726748	2.13862	6677	113	89	11019	VDAC2,LMO7,PPWD1,TPM2,EVI5,SPAG5,MPRIP,TPM3,NPHP1,MYO9B,TPM4,RBM27,MEF2A,RAC2,ARF6,MYL6,TRUB1,PRKDC,MCM4,IGHG4,H2AJ,PRDX4,WHAMM,RAB13,DDX5,MYH10,BIRC6,IGHG2,MYH14,FRAS1,COX6C,TLN1,PHB,RAB1B,RS8,APC,HNRPF,FRYL,USP9X,NOMO3,RAB7A,RS3,NOMO2,RRBP1,H2AX,DHX9,FHL2,CSPG4,TOP2A,RPN1,FANCI,NSUN2,EPS15,DKC1,CASP8,KMT2A,PRDX1,NONO,FUS,APMAP,THOC2,HUWE1,COX5A,NOMO1,LMNA,ACSL3,TOP1,PLEC,RAB10,HERC2,KANK2,UTRN,…
275	HPA	prostate; glandular cells[≥Low]	HPA:0390051	FALSE	0.00726748	2.13862	6677	113	89	11019	VDAC2,LMO7,PPWD1,TPM2,EVI5,SPAG5,MPRIP,TPM3,NPHP1,MYO9B,TPM4,RBM27,MEF2A,RAC2,ARF6,MYL6,TRUB1,PRKDC,MCM4,IGHG4,H2AJ,PRDX4,WHAMM,RAB13,DDX5,MYH10,BIRC6,IGHG2,MYH14,FRAS1,COX6C,TLN1,PHB,RAB1B,RS8,APC,HNRPF,FRYL,USP9X,NOMO3,RAB7A,RS3,NOMO2,RRBP1,H2AX,DHX9,FHL2,CSPG4,TOP2A,RPN1,FANCI,NSUN2,EPS15,DKC1,CASP8,KMT2A,PRDX1,NONO,FUS,APMAP,THOC2,HUWE1,COX5A,NOMO1,LMNA,ACSL3,TOP1,PLEC,RAB10,HERC2,KANK2,UTRN,…
276	HPA	lung; alveolar cells type I[≥Low]	HPA:0301361	FALSE	0.00818422	2.08702	1091	113	26	11019	ZHX2,PRKDC,MCM4,RHOG,FADD,TLN1,PHB,APC,RAB7A,H2AX,DHX9,RPN1,NSUN2,DKC1,KMT2A,NONO,FUS,THOC2,COX5A,LMNA,ACSL5,SFPQ,TRAP1,DDX17,SRSF7,ANXA2
277	HPA	oral mucosa; squamous epithelial cells[≥Low]	HPA:0330221	FALSE	0.0084639	2.07243	6257	113	85	11019	VDAC2,LMO7,ZHX2,PPWD1,TPM2,EVI5,TPM1,MPRIP,TPM3,NPHP1,MYO9B,TPM4,RBM27,MEF2A,ARF6,MYL6,TRUB1,PRKDC,MCM4,IGHG4,H2AJ,PRDX4,WHAMM,DDX5,IGHG2,MYH14,FRAS1,COX6C,TLN1,PHB,RAB1B,RS8,APC,HNRPF,FRYL,USP9X,NOMO3,RAB7A,SAMD9,NOMO2,RRBP1,H2AX,DHX9,FHL2,CSPG4,TOP2A,RPN1,FANCI,NSUN2,DSG1,TSNAX,EPS15,DKC1,CASP8,KMT2A,PRDX1,NONO,FUS,APMAP,THOC2,HUWE1,COX5A,CENPF,NOMO1,LMNA,ACSL3,TOP1,PLEC,RAB10,HERC2,KANK2,UTRN,…
278	HPA	oral mucosa	HPA:0330000	FALSE	0.0084639	2.07243	6257	113	85	11019	VDAC2,LMO7,ZHX2,PPWD1,TPM2,EVI5,TPM1,MPRIP,TPM3,NPHP1,MYO9B,TPM4,RBM27,MEF2A,ARF6,MYL6,TRUB1,PRKDC,MCM4,IGHG4,H2AJ,PRDX4,WHAMM,DDX5,IGHG2,MYH14,FRAS1,COX6C,TLN1,PHB,RAB1B,RS8,APC,HNRPF,FRYL,USP9X,NOMO3,RAB7A,SAMD9,NOMO2,RRBP1,H2AX,DHX9,FHL2,CSPG4,TOP2A,RPN1,FANCI,NSUN2,DSG1,TSNAX,EPS15,DKC1,CASP8,KMT2A,PRDX1,NONO,FUS,APMAP,THOC2,HUWE1,COX5A,CENPF,NOMO1,LMNA,ACSL3,TOP1,PLEC,RAB10,HERC2,KANK2,UTRN,…
279	HPA	rectum; fibroblasts[≥Low]	HPA:0400651	FALSE	0.00891974	2.04965	122	113	8	11019	MCM4,DDX5,RRBP1,RPN1,DKC1,NONO,FUS,LMNA
280	HPA	adrenal gland; glandular cells[≥Low]	HPA:0020051	FALSE	0.0106336	1.97332	7415	113	95	11019	VDAC2,LMO7,ZHX2,ENSG00000001630,PPWD1,TPM2,EVI5,SPAG5,MPRIP,TPM3,NPHP1,MYO9B,TPM4,RBM27,MEF2A,RAC2,ARF6,MYL6,TRUB1,PRKDC,MCM4,IGHG4,H2AJ,RHOG,FADD,PRDX4,WHAMM,DDX5,MYH10,BIRC6,IGHG2,FRAS1,COX6C,TLN1,PHB,RAB1B,RS8,APC,HNRPF,FRYL,USP9X,NOMO3,RAB7A,SAMD9,RS3,NOMO2,RTN3,RRBP1,H2AX,DHX9,FHL2,CSPG4,TOP2A,RPN1,FANCI,NSUN2,TSNAX,EPS15,DKC1,CASP8,ASAP1,KMT2A,PRDX1,NONO,FUS,APMAP,THOC2,HUWE1,COX5A,NOMO1,LM…
281	HPA	placenta; trophoblastic cells[≥Medium]	HPA:0380522	FALSE	0.0106785	1.97149	5050	113	73	11019	VDAC2,LMO7,PPWD1,TPM2,EVI5,SPAG5,MPRIP,TPM3,NPHP1,MYO9B,TPM4,RBM27,MEF2A,RYR2,ARF6,MYL6,PRKDC,IGHG4,H2AJ,FADD,PRDX4,WHAMM,DDX5,BIRC6,IGHG2,FRAS1,COX6C,TLN1,PHB,RAB1B,HNRPF,FRYL,USP9X,NOMO3,SAMD9,RS3,NOMO2,RRBP1,FHL2,CSPG4,RPN1,FANCI,NSUN2,EPS15,DKC1,CASP8,PRDX1,NONO,APMAP,THOC2,HUWE1,COX5A,NOMO1,LMNA,ACSL3,TOP1,PLEC,HERC2,UTRN,SF3B1,ESCO1,IGHG1,SFPQ,HM13,TRAP1,SLK,SRSF7,ACTN1,KMT2D,MYH9,KIF1B,GAN…
282	HPA	gallbladder; glandular cells[≥Medium]	HPA:0220052	FALSE	0.010787	1.9671	6615	113	88	11019	VDAC2,LMO7,PPWD1,TPM2,EVI5,SPAG5,MPRIP,TPM3,NPHP1,MYO9B,TPM4,RBM27,MEF2A,ARF6,MYL6,TRUB1,PRKDC,MCM4,H2AJ,ACTB,FADD,PRDX4,WHAMM,RAB13,DDX5,MYH10,BIRC6,MYH14,FRAS1,COX6C,TLN1,PHB,RAB1B,RS8,APC,HNRPF,FRYL,USP9X,NOMO3,RAB7A,SAMD9,RS3,NOMO2,RRBP1,H2AX,DHX9,FHL2,CSPG4,RPN1,FANCI,NSUN2,TSNAX,EPS15,DKC1,CASP8,ASAP1,KMT2A,PRDX1,NONO,FUS,APMAP,THOC2,HUWE1,COX5A,CENPF,NOMO1,LMNA,ACSL3,TOP1,PLEC,RAB10,HERC2,…
283	HPA	rectum; fibroblasts[High]	HPA:0400653	FALSE	0.0110223	1.95773	63	113	6	11019	DDX5,RRBP1,DKC1,NONO,FUS,LMNA
284	HPA	adrenal gland	HPA:0020000	FALSE	0.0112545	1.94868	7422	113	95	11019	VDAC2,LMO7,ZHX2,ENSG00000001630,PPWD1,TPM2,EVI5,SPAG5,MPRIP,TPM3,NPHP1,MYO9B,TPM4,RBM27,MEF2A,RAC2,ARF6,MYL6,TRUB1,PRKDC,MCM4,IGHG4,H2AJ,RHOG,FADD,PRDX4,WHAMM,DDX5,MYH10,BIRC6,IGHG2,FRAS1,COX6C,TLN1,PHB,RAB1B,RS8,APC,HNRPF,FRYL,USP9X,NOMO3,RAB7A,SAMD9,RS3,NOMO2,RTN3,RRBP1,H2AX,DHX9,FHL2,CSPG4,TOP2A,RPN1,FANCI,NSUN2,TSNAX,EPS15,DKC1,CASP8,ASAP1,KMT2A,PRDX1,NONO,FUS,APMAP,THOC2,HUWE1,COX5A,NOMO1,LM…
285	HPA	tonsil; non-germinal center cells[≥Medium]	HPA:0600442	FALSE	0.0118003	1.92811	4200	113	64	11019	ZHX2,PPWD1,EVI5,SPAG5,MPRIP,NPHP1,MYO9B,TPM4,MEF2A,RAC2,ARF6,MYL6,PRKDC,MCM4,IGHG4,H2AJ,RHOG,ACTB,DDX5,IGHG2,COX6C,TLN1,PHB,RAB1B,HNRPF,FRYL,NOMO3,SAMD9,RS3,NOMO2,RRBP1,H2AX,DHX9,CSPG4,TOP2A,RPN1,NSUN2,EPS15,DKC1,CASP8,ASAP1,KMT2A,PRDX1,NONO,FUS,APMAP,THOC2,HUWE1,COX5A,NOMO1,LMNA,TOP1,PLEC,RAB10,HERC2,ESCO1,IGHG1,SFPQ,HM13,TRAP1,DDX17,ACTN1,MYH9,GANAB
286	HPA	bronchus	HPA:0060000	FALSE	0.0118141	1.9276	7428	113	95	11019	VDAC2,LMO7,PPWD1,TPM2,EVI5,SPAG5,MPRIP,TPM3,NPHP1,MYO9B,TPM4,RBM27,MEF2A,RAC2,ARF6,MYL6,TRUB1,PRKDC,MCM4,IGHG4,H2AJ,FADD,PRDX4,WHAMM,RAB13,DDX5,MYH10,BIRC6,IGHG2,MYH14,FRAS1,COX6C,TLN1,PHB,RAB1B,RS8,APC,HNRPF,FRYL,USP9X,NOMO3,RAB7A,SAMD9,RS3,NOMO2,RTN3,RRBP1,H2AX,DHX9,CSPG4,TOP2A,RPN1,FANCI,NSUN2,TSNAX,EPS15,DKC1,CASP8,ASAP1,RTN1,KMT2A,PRDX1,NONO,FUS,APMAP,THOC2,HUWE1,COX5A,NOMO1,LMNA,ACSL3,TOP1,…
287	HPA	skin 2; cells in basal layer[High]	HPA:0471393	FALSE	0.0127048	1.89603	296	113	12	11019	PRKDC,MCM4,DDX5,PHB,RAB7A,TOP2A,DKC1,FUS,LMNA,SFPQ,TRAP1,ANXA2
288	HPA	lymph node	HPA:0310000	FALSE	0.0131568	1.88085	6530	113	87	11019	LMO7,ZHX2,PPWD1,EVI5,SPAG5,MPRIP,NPHP1,MYO9B,TPM4,RBM27,MEF2A,FCRL1,RAC2,ARF6,MYL6,PRKDC,MCM4,IGHG4,H2AJ,RHOG,ACTB,FADD,PRDX4,WHAMM,RAB13,DDX5,IGHG2,FRAS1,COX6C,TLN1,PHB,RAB1B,RS8,HNRPF,FRYL,USP9X,NOMO3,RAB7A,SAMD9,RS3,NOMO2,RRBP1,H2AX,DHX9,CSPG4,TOP2A,RPN1,FANCI,NSUN2,TSNAX,EPS15,DKC1,CASP8,ASAP1,KMT2A,PRDX1,NONO,FUS,APMAP,THOC2,HUWE1,COX5A,CENPF,NOMO1,LMNA,ACSL3,TOP1,PLEC,RAB10,HERC2,KANK2,UTRN…
289	HPA	skeletal muscle	HPA:0440000	FALSE	0.0154891	1.80997	5909	113	81	11019	VDAC2,ZHX2,PPWD1,TPM2,EVI5,TPM1,MPRIP,TPM3,NPHP1,MYO9B,TPM4,RBM27,MEF2A,RAC2,MYL6,PRKDC,MCM4,IGHG4,H2AJ,ACTB,PRDX4,WHAMM,DDX5,BIRC6,IGHG2,MYH14,FRAS1,COX6C,TLN1,PHB,RS8,APC,HNRPF,FRYL,USP9X,NOMO3,RAB7A,SAMD9,RS3,NOMO2,RTN3,RRBP1,H2AX,DHX9,CSPG4,RPN1,FANCI,NSUN2,EPS15,DKC1,CASP8,ASAP1,KMT2A,PRDX1,NONO,FUS,APMAP,THOC2,HUWE1,COX5A,NOMO1,LMNA,ACSL3,TOP1,PLEC,RAB10,KANK2,UTRN,SF3B1,ESCO1,IGHG1,XIRP2,S…
290	HPA	skeletal muscle; myocytes[≥Low]	HPA:0440341	FALSE	0.0154891	1.80997	5909	113	81	11019	VDAC2,ZHX2,PPWD1,TPM2,EVI5,TPM1,MPRIP,TPM3,NPHP1,MYO9B,TPM4,RBM27,MEF2A,RAC2,MYL6,PRKDC,MCM4,IGHG4,H2AJ,ACTB,PRDX4,WHAMM,DDX5,BIRC6,IGHG2,MYH14,FRAS1,COX6C,TLN1,PHB,RS8,APC,HNRPF,FRYL,USP9X,NOMO3,RAB7A,SAMD9,RS3,NOMO2,RTN3,RRBP1,H2AX,DHX9,CSPG4,RPN1,FANCI,NSUN2,EPS15,DKC1,CASP8,ASAP1,KMT2A,PRDX1,NONO,FUS,APMAP,THOC2,HUWE1,COX5A,NOMO1,LMNA,ACSL3,TOP1,PLEC,RAB10,KANK2,UTRN,SF3B1,ESCO1,IGHG1,XIRP2,S…
291	HPA	fallopian tube	HPA:0210000	FALSE	0.0160249	1.79521	7466	113	95	11019	VDAC2,LMO7,ZHX2,PPWD1,TPM2,EVI5,SPAG5,MPRIP,TPM3,NPHP1,MYO9B,TPM4,RBM27,MEF2A,ARF6,MYL6,TRUB1,PRKDC,MCM4,IGHG4,H2AJ,FADD,PRDX4,WHAMM,RAB13,DDX5,MYH10,BIRC6,IGHG2,MYH14,FRAS1,COX6C,TLN1,PHB,RAB1B,RS8,APC,HNRPF,FRYL,USP9X,NOMO3,RAB7A,SAMD9,RS3,NOMO2,RRBP1,H2AX,DHX9,FHL2,CSPG4,TOP2A,RPN1,FANCI,NSUN2,TSNAX,EPS15,DKC1,CASP8,ASAP1,RTN1,KMT2A,PRDX1,NONO,FUS,APMAP,THOC2,HUWE1,COX5A,NOMO1,LMNA,ACSL3,TOP1,…
292	HPA	liver; cholangiocytes[≥Low]	HPA:0291161	FALSE	0.0167915	1.77491	3965	113	61	11019	VDAC2,LMO7,PPWD1,EVI5,SPAG5,MPRIP,TPM4,RBM27,ARF6,TRUB1,PRKDC,MCM4,H2AJ,FADD,PRDX4,WHAMM,BIRC6,MYH14,COX6C,TLN1,PHB,RAB1B,APC,USP9X,NOMO3,RAB7A,SAMD9,NOMO2,RRBP1,H2AX,DHX9,CSPG4,RPN1,FANCI,EPS15,DKC1,CASP8,KMT2A,PRDX1,NONO,FUS,APMAP,THOC2,HUWE1,COX5A,NOMO1,LMNA,ACSL3,TOP1,PLEC,RAB10,KANK2,ITPR3,ESCO1,SFPQ,TRAP1,SRSF7,ACTN1,MYH9,GANAB,ANXA2
293	HPA	thyroid gland	HPA:0590000	FALSE	0.0180411	1.74374	7131	113	92	11019	VDAC2,LMO7,ZHX2,PPWD1,TPM2,EVI5,SPAG5,MPRIP,TPM3,NPHP1,MYO9B,TPM4,RBM27,MEF2A,RAC2,ARF6,MYL6,TRUB1,PRKDC,MCM4,IGHG4,H2AJ,FADD,PRDX4,WHAMM,RAB13,DDX5,MYH10,BIRC6,IGHG2,MYH14,FRAS1,COX6C,TLN1,PHB,RAB1B,RS8,APC,HNRPF,FRYL,USP9X,NOMO3,RAB7A,SAMD9,RS3,NOMO2,RTN3,RRBP1,H2AX,DHX9,CSPG4,RPN1,FANCI,NSUN2,TSNAX,EPS15,DKC1,CASP8,ASAP1,KMT2A,PRDX1,NONO,FUS,APMAP,THOC2,HUWE1,COX5A,NOMO1,LMNA,ACSL3,TOP1,PLEC,R…
294	HPA	thyroid gland; glandular cells[≥Low]	HPA:0590051	FALSE	0.0180411	1.74374	7131	113	92	11019	VDAC2,LMO7,ZHX2,PPWD1,TPM2,EVI5,SPAG5,MPRIP,TPM3,NPHP1,MYO9B,TPM4,RBM27,MEF2A,RAC2,ARF6,MYL6,TRUB1,PRKDC,MCM4,IGHG4,H2AJ,FADD,PRDX4,WHAMM,RAB13,DDX5,MYH10,BIRC6,IGHG2,MYH14,FRAS1,COX6C,TLN1,PHB,RAB1B,RS8,APC,HNRPF,FRYL,USP9X,NOMO3,RAB7A,SAMD9,RS3,NOMO2,RTN3,RRBP1,H2AX,DHX9,CSPG4,RPN1,FANCI,NSUN2,TSNAX,EPS15,DKC1,CASP8,ASAP1,KMT2A,PRDX1,NONO,FUS,APMAP,THOC2,HUWE1,COX5A,NOMO1,LMNA,ACSL3,TOP1,PLEC,R…
295	HPA	skin 1; fibrohistiocytic cells[High]	HPA:0461443	FALSE	0.018092	1.74251	408	113	14	11019	PRKDC,RHOG,DDX5,TLN1,RAB7A,RRBP1,H2AX,RPN1,DKC1,FUS,LMNA,SFPQ,TRAP1,ANXA2
296	HPA	ovary	HPA:0340000	FALSE	0.0200657	1.69755	5429	113	76	11019	MYH11,PPWD1,TPM2,EVI5,SPAG5,MPRIP,TPM3,NPHP1,MYO9B,TPM4,MEF2A,ARF6,PRKDC,MCM4,IGHG4,H2AJ,PRDX4,DDX5,MYH10,IGHG2,FRAS1,COX6C,TLN1,PHB,RAB1B,RS8,HNRPF,FRYL,DSC1,USP9X,NOMO3,RAB7A,SAMD9,RS3,NOMO2,RRBP1,H2AX,DHX9,FHL2,CSPG4,RPN1,FANCI,TSNAX,EPS15,DKC1,CASP8,ASAP1,KMT2A,PRDX1,NONO,FUS,APMAP,THOC2,HUWE1,NOMO1,LMNA,ACSL3,TOP1,PLEC,RAB10,KANK2,UTRN,SF3B1,ESCO1,IGHG1,STK35,SFPQ,HM13,TRAP1,DDX17,SLK,SRSF7,…
297	HPA	colon; endothelial cells[≥Medium]	HPA:0130202	FALSE	0.0202747	1.69305	3715	113	58	11019	PPWD1,TPM2,SPAG5,TPM1,MPRIP,TPM3,NPHP1,MEF2A,MYL6,PRKDC,MCM4,IGHG4,H2AJ,PRDX4,DDX5,IGHG2,FRAS1,COX6C,TLN1,HNRPF,FRYL,USP9X,NOMO3,RAB7A,SAMD9,NOMO2,RRBP1,H2AX,DHX9,CSPG4,RPN1,FANCI,EPS15,DKC1,KMT2A,NONO,FUS,APMAP,THOC2,HUWE1,NOMO1,LMNA,TOP1,PLEC,RAB10,HERC2,KANK2,UTRN,SF3B1,ITPR3,ESCO1,IGHG1,STK35,TRAP1,ACTN1,MYH9,KIF1B,GANAB
298	HPA	lung; alveolar cells type I[≥Medium]	HPA:0301362	FALSE	0.0209834	1.67812	887	113	22	11019	PRKDC,MCM4,TLN1,PHB,APC,RAB7A,H2AX,DHX9,NSUN2,DKC1,KMT2A,NONO,FUS,THOC2,COX5A,LMNA,ACSL5,SFPQ,TRAP1,DDX17,SRSF7,ANXA2
299	HPA	lymph node; non-germinal center cells[≥Low]	HPA:0310441	FALSE	0.0222638	1.6524	6061	113	82	11019	LMO7,ZHX2,PPWD1,EVI5,SPAG5,MPRIP,NPHP1,MYO9B,TPM4,MEF2A,FCRL1,RAC2,ARF6,MYL6,PRKDC,MCM4,IGHG4,H2AJ,RHOG,ACTB,FADD,PRDX4,WHAMM,DDX5,IGHG2,FRAS1,COX6C,TLN1,PHB,RAB1B,RS8,HNRPF,FRYL,USP9X,NOMO3,RAB7A,SAMD9,RS3,NOMO2,RRBP1,H2AX,DHX9,CSPG4,TOP2A,RPN1,FANCI,NSUN2,TSNAX,EPS15,DKC1,CASP8,ASAP1,KMT2A,PRDX1,NONO,FUS,APMAP,THOC2,HUWE1,COX5A,CENPF,NOMO1,LMNA,ACSL3,TOP1,PLEC,RAB10,HERC2,KANK2,UTRN,SF3B1,ESCO1…
300	HPA	tonsil; squamous epithelial cells[≥Medium]	HPA:0600222	FALSE	0.0228108	1.64186	4949	113	71	11019	VDAC2,LMO7,ZHX2,PPWD1,TPM2,EVI5,SPAG5,MPRIP,TPM3,NPHP1,MYO9B,TPM4,RBM27,MEF2A,ARF6,MYL6,PRKDC,MCM4,DDX5,MYH14,FRAS1,COX6C,TLN1,PHB,APC,HNRPF,USP9X,NOMO3,RAB7A,SAMD9,NOMO2,RRBP1,H2AX,DHX9,CSPG4,TOP2A,RPN1,NSUN2,EPS15,CASP8,ASAP1,KMT2A,PRDX1,NONO,FUS,APMAP,THOC2,HUWE1,COX5A,CENPF,NOMO1,LMNA,ACSL3,TOP1,PLEC,HERC2,KANK2,UTRN,SF3B1,ITPR3,ESCO1,STK35,SFPQ,HM13,TRAP1,DDX17,SRSF7,ACTN1,MYH9,GANAB,ANXA2
301	HPA	placenta	HPA:0380000	FALSE	0.023963	1.62046	7517	113	95	11019	VDAC2,LMO7,ZHX2,PPWD1,TPM2,EVI5,SPAG5,MPRIP,TPM3,NPHP1,MYO9B,TPM4,RBM27,MEF2A,RYR2,ARF6,MYL6,PRKDC,MCM4,IGHG4,H2AJ,ACTB,FADD,PRDX4,WHAMM,RAB13,DDX5,MYH10,BIRC6,IGHG2,FRAS1,COX6C,TLN1,PHB,RAB1B,RS8,APC,HNRPF,FRYL,USP9X,NOMO3,RAB7A,SAMD9,RS3,NOMO2,RTN3,RRBP1,H2AX,DHX9,FHL2,CSPG4,TOP2A,RPN1,FANCI,NSUN2,TSNAX,EPS15,DKC1,CASP8,ASAP1,KMT2A,PRDX1,NONO,FUS,APMAP,THOC2,HUWE1,COX5A,CENPF,NOMO1,LMNA,ACSL3,T…
302	HPA	bone marrow; hematopoietic cells[High]	HPA:0040083	FALSE	0.0265579	1.57581	1453	113	30	11019	ZHX2,SPAG5,PRKDC,MCM4,IGHG4,H2AJ,RHOG,IGHG2,TLN1,PHB,HNRPF,USP9X,RRBP1,H2AX,DHX9,TOP2A,FANCI,DKC1,PRDX1,NONO,FUS,APMAP,THOC2,LMNA,ACSL3,TOP1,SF3B1,IGHG1,SFPQ,TRAP1
303	HPA	salivary gland; glandular cells[≥Medium]	HPA:0420052	FALSE	0.0267464	1.57273	4872	113	70	11019	VDAC2,ZHX2,PPWD1,TPM2,EVI5,MPRIP,TPM3,NPHP1,MYO9B,TPM4,MEF2A,ARF6,MYL6,TRUB1,PRKDC,MCM4,FADD,DDX5,BIRC6,FRAS1,COX6C,TLN1,PHB,RAB1B,APC,HNRPF,FRYL,USP9X,NOMO3,RAB7A,SAMD9,RS3,NOMO2,RRBP1,H2AX,DHX9,CSPG4,RPN1,FANCI,NSUN2,EPS15,DKC1,CASP8,KMT2A,NONO,FUS,APMAP,THOC2,HUWE1,COX5A,NOMO1,LMNA,ACSL3,TOP1,PLEC,RAB10,HERC2,KANK2,UTRN,SF3B1,ESCO1,STK35,SFPQ,HM13,TRAP1,SLK,ACTN1,MYH9,KIF1B,GANAB
304	HPA	breast	HPA:0050000	FALSE	0.0273955	1.56232	7185	113	92	11019	VDAC2,MYH11,ZHX2,PPWD1,TPM2,EVI5,SPAG5,MPRIP,TPM3,NPHP1,MYO9B,TPM4,RBM27,MEF2A,RAC2,ARF6,MYL6,TRUB1,PRKDC,MCM4,IGHG4,H2AJ,ACTB,PRDX4,WHAMM,RAB13,DDX5,BIRC6,IGHG2,MYH14,FRAS1,COX6C,TLN1,PHB,RAB1B,RS8,APC,HNRPF,FRYL,DSC1,USP9X,NOMO3,RAB7A,SAMD9,RS3,NOMO2,RRBP1,H2AX,DHX9,FHL2,CSPG4,TOP2A,RPN1,FANCI,NSUN2,TSNAX,EPS15,DKC1,CASP8,ASAP1,KMT2A,PRDX1,NONO,FUS,APMAP,THOC2,HUWE1,COX5A,NOMO1,LMNA,ACSL3,TOP1,…
305	HPA	fallopian tube; glandular cells[≥Low]	HPA:0210051	FALSE	0.0274428	1.56157	5776	113	79	11019	VDAC2,LMO7,PPWD1,TPM2,EVI5,SPAG5,MPRIP,TPM3,MYO9B,TPM4,MEF2A,ARF6,MYL6,PRKDC,IGHG4,H2AJ,FADD,PRDX4,RAB13,MYH10,BIRC6,IGHG2,MYH14,FRAS1,COX6C,TLN1,PHB,RAB1B,APC,HNRPF,NOMO3,RAB7A,SAMD9,RS3,NOMO2,RRBP1,H2AX,DHX9,FHL2,CSPG4,TOP2A,RPN1,FANCI,NSUN2,EPS15,DKC1,CASP8,ASAP1,KMT2A,PRDX1,NONO,FUS,APMAP,THOC2,COX5A,NOMO1,LMNA,ACSL3,TOP1,PLEC,RAB10,HERC2,KANK2,UTRN,SF3B1,ITPR3,ESCO1,IGHG1,STK35,SFPQ,TRAP1,DD…
306	HPA	duodenum; enterocytes[≥Medium]	HPA:0151302	FALSE	0.0286591	1.54274	426	113	14	11019	MYH11,TPM1,TPM3,MCM4,DDX5,RS8,RRBP1,RPN1,DKC1,NONO,FUS,CENPF,LMNA,ACSL5
307	HPA	adipose tissue	HPA:0010000	FALSE	0.0298649	1.52484	3943	113	60	11019	PPWD1,SPAG5,MPRIP,TPM4,RBM27,MEF2A,RAC2,ARF6,TRUB1,PRKDC,MCM4,IGHG4,H2AJ,ACTB,PRDX4,WHAMM,RAB13,DDX5,IGHG2,FRAS1,COX6C,TLN1,PHB,RS8,HNRPF,USP9X,RAB7A,SAMD9,RS3,RTN3,RRBP1,H2AX,DHX9,CSPG4,RPN1,EPS15,DKC1,CASP8,KMT2A,NONO,FUS,APMAP,THOC2,HUWE1,LMNA,ACSL3,TOP1,PLEC,HERC2,KANK2,UTRN,ESCO1,IGHG1,SFPQ,TRAP1,SLK,ACTN1,MYH9,KIF1B,ANXA2
308	HPA	adipose tissue; adipocytes[≥Low]	HPA:0010011	FALSE	0.0298649	1.52484	3943	113	60	11019	PPWD1,SPAG5,MPRIP,TPM4,RBM27,MEF2A,RAC2,ARF6,TRUB1,PRKDC,MCM4,IGHG4,H2AJ,ACTB,PRDX4,WHAMM,RAB13,DDX5,IGHG2,FRAS1,COX6C,TLN1,PHB,RS8,HNRPF,USP9X,RAB7A,SAMD9,RS3,RTN3,RRBP1,H2AX,DHX9,CSPG4,RPN1,EPS15,DKC1,CASP8,KMT2A,NONO,FUS,APMAP,THOC2,HUWE1,LMNA,ACSL3,TOP1,PLEC,HERC2,KANK2,UTRN,ESCO1,IGHG1,SFPQ,TRAP1,SLK,ACTN1,MYH9,KIF1B,ANXA2
309	HPA	soft tissue 2; fibroblasts[≥Low]	HPA:0510651	FALSE	0.0305752	1.51463	4130	113	62	11019	ZHX2,PPWD1,TPM2,MPRIP,TPM3,NPHP1,MYO9B,RBM27,MEF2A,RAC2,TRUB1,PRKDC,MCM4,H2AJ,PRDX4,WHAMM,RAB13,DDX5,FRAS1,COX6C,TLN1,PHB,APC,HNRPF,USP9X,NOMO3,RAB7A,SAMD9,RS3,NOMO2,RRBP1,H2AX,DHX9,FHL2,CSPG4,RPN1,FANCI,NSUN2,EPS15,DKC1,CASP8,KMT2A,NONO,FUS,APMAP,THOC2,HUWE1,NOMO1,ACSL3,TOP1,PLEC,RAB10,HERC2,KANK2,UTRN,SF3B1,ESCO1,SFPQ,TRAP1,KIF1B,GANAB,ANXA2
310	HPA	tonsil	HPA:0600000	FALSE	0.0306634	1.51338	7788	113	97	11019	VDAC2,LMO7,ZHX2,PPWD1,TPM2,EVI5,SPAG5,MPRIP,TPM3,NPHP1,MYO9B,TPM4,RBM27,MEF2A,FCRL1,RAC2,ARF6,MYL6,TRUB1,PRKDC,MCM4,IGHG4,H2AJ,RHOG,ACTB,FADD,PRDX4,WHAMM,RAB13,DDX5,MYH10,BIRC6,IGHG2,MYH14,FRAS1,COX6C,TLN1,PHB,RAB1B,RS8,APC,HNRPF,FRYL,USP9X,NOMO3,RAB7A,SAMD9,RS3,NOMO2,RRBP1,H2AX,DHX9,CSPG4,TOP2A,RPN1,FANCI,NSUN2,TSNAX,EPS15,DKC1,CASP8,ASAP1,KMT2A,PRDX1,NONO,FUS,APMAP,THOC2,HUWE1,COX5A,CENPF,NOMO1…
311	HPA	tonsil; non-germinal center cells[High]	HPA:0600443	FALSE	0.0308882	1.51021	1321	113	28	11019	ZHX2,PPWD1,SPAG5,MYO9B,MEF2A,PRKDC,IGHG4,RHOG,ACTB,DDX5,IGHG2,TLN1,PHB,SAMD9,RRBP1,DKC1,CASP8,FUS,THOC2,COX5A,LMNA,HERC2,IGHG1,SFPQ,TRAP1,ACTN1,MYH9,GANAB
312	HPA	duodenum; paneth cells[≥Low]	HPA:0151351	FALSE	0.0329809	1.48174	278	113	11	11019	MYH11,MCM4,DDX5,RS8,RRBP1,RPN1,DKC1,NONO,FUS,LMNA,ACSL5
313	HPA	tonsil; non-germinal center cells[≥Low]	HPA:0600441	FALSE	0.03394	1.46929	6117	113	82	11019	VDAC2,ZHX2,PPWD1,EVI5,SPAG5,MPRIP,NPHP1,MYO9B,TPM4,RBM27,MEF2A,FCRL1,RAC2,ARF6,MYL6,PRKDC,MCM4,IGHG4,H2AJ,RHOG,ACTB,FADD,PRDX4,WHAMM,DDX5,MYH10,BIRC6,IGHG2,COX6C,TLN1,PHB,RAB1B,RS8,HNRPF,FRYL,USP9X,NOMO3,RAB7A,SAMD9,RS3,NOMO2,RRBP1,H2AX,DHX9,CSPG4,TOP2A,RPN1,FANCI,NSUN2,TSNAX,EPS15,DKC1,CASP8,ASAP1,KMT2A,PRDX1,NONO,FUS,APMAP,THOC2,HUWE1,COX5A,NOMO1,LMNA,TOP1,PLEC,RAB10,HERC2,KANK2,UTRN,ESCO1,IGHG…
314	HPA	breast; glandular cells[≥Medium]	HPA:0050052	FALSE	0.0366554	1.43586	5109	113	72	11019	VDAC2,ZHX2,PPWD1,TPM2,EVI5,SPAG5,MPRIP,TPM3,NPHP1,MYO9B,TPM4,MEF2A,ARF6,MYL6,PRKDC,MCM4,H2AJ,PRDX4,DDX5,BIRC6,MYH14,FRAS1,COX6C,TLN1,PHB,RAB1B,RS8,APC,HNRPF,USP9X,NOMO3,RAB7A,RS3,NOMO2,H2AX,DHX9,CSPG4,RPN1,FANCI,NSUN2,TSNAX,EPS15,DKC1,CASP8,ASAP1,KMT2A,PRDX1,NONO,FUS,APMAP,THOC2,HUWE1,COX5A,NOMO1,LMNA,ACSL3,TOP1,PLEC,RAB10,HERC2,UTRN,ITPR3,ESCO1,STK35,SFPQ,TRAP1,SLK,SRSF7,ACTN1,MYH9,KIF1B,GANAB
315	HPA	kidney; cells in glomeruli[≥Medium]	HPA:0270352	FALSE	0.040217	1.39559	3090	113	50	11019	VDAC2,LMO7,PPWD1,TPM2,MPRIP,TPM3,NPHP1,MEF2A,ARF6,MYL6,PRKDC,MCM4,IGHG4,H2AJ,WHAMM,DDX5,IGHG2,FRAS1,TLN1,PHB,RS8,HNRPF,FRYL,USP9X,RAB7A,RRBP1,H2AX,DHX9,FHL2,NSUN2,EPS15,DKC1,ASAP1,KMT2A,NONO,FUS,APMAP,THOC2,HUWE1,LMNA,PLEC,UTRN,ESCO1,IGHG1,SFPQ,TRAP1,SLK,ACTN1,MYH9,ANXA2
316	HPA	small intestine; enterocytes[≥Medium]	HPA:0481302	FALSE	0.0402558	1.39517	440	113	14	11019	MYH11,TPM1,TPM3,MCM4,DDX5,RS8,RRBP1,RPN1,DKC1,NONO,FUS,CENPF,LMNA,ACSL5
317	HPA	lung; macrophages[≥Low]	HPA:0300411	FALSE	0.0403751	1.39389	6787	113	88	11019	VDAC2,PPWD1,RS17,TPM2,EVI5,SPAG5,MPRIP,TPM3,NPHP1,MYO9B,TPM4,MEF2A,RAC2,ARF6,MYL6,TRUB1,PRKDC,MCM4,IGHG4,H2AJ,ACTB,FADD,PRDX4,WHAMM,RAB13,DDX5,BIRC6,IGHG2,FRAS1,COX6C,TLN1,PHB,RAB1B,RS8,APC,HNRPF,FRYL,USP9X,NOMO3,RAB7A,SAMD9,RS3,NOMO2,RTN3,RRBP1,H2AX,DHX9,FHL2,CSPG4,RPN1,FANCI,NSUN2,TSNAX,EPS15,DKC1,CASP8,ASAP1,PRDX1,NONO,FUS,APMAP,THOC2,HUWE1,COX5A,NOMO1,LMNA,ACSL3,PLEC,RAB10,HERC2,KANK2,UTRN,SF…
318	HPA	bronchus; respiratory epithelial cells[≥Low]	HPA:0060101	FALSE	0.0424225	1.3724	5938	113	80	11019	VDAC2,LMO7,PPWD1,TPM2,EVI5,SPAG5,MPRIP,TPM3,MYO9B,TPM4,MEF2A,RAC2,ARF6,MYL6,PRKDC,IGHG4,H2AJ,FADD,PRDX4,RAB13,MYH10,BIRC6,IGHG2,MYH14,FRAS1,COX6C,TLN1,PHB,RAB1B,APC,HNRPF,NOMO3,RAB7A,SAMD9,RS3,NOMO2,RTN3,RRBP1,H2AX,DHX9,CSPG4,TOP2A,RPN1,FANCI,NSUN2,EPS15,DKC1,CASP8,ASAP1,KMT2A,PRDX1,NONO,FUS,APMAP,THOC2,COX5A,NOMO1,LMNA,ACSL3,TOP1,PLEC,RAB10,HERC2,KANK2,UTRN,SF3B1,ITPR3,ESCO1,IGHG1,STK35,SFPQ,TRA…
319	HPA	appendix	HPA:0030000	FALSE	0.0427979	1.36858	7831	113	97	11019	VDAC2,LMO7,ZHX2,PPWD1,TPM2,EVI5,SPAG5,TPM1,MPRIP,TPM3,NPHP1,MYO9B,TPM4,RBM27,MEF2A,RAC2,ARF6,MYL6,TRUB1,PRKDC,MCM4,IGHG4,H2AJ,RHOG,ACTB,FADD,PRDX4,WHAMM,RAB13,DDX5,MYH10,BIRC6,IGHG2,MYH14,FRAS1,COX6C,TLN1,PHB,RAB1B,RS8,APC,HNRPF,FRYL,USP9X,NOMO3,RAB7A,SAMD9,RS3,NOMO2,RRBP1,H2AX,DHX9,CSPG4,TOP2A,RPN1,FANCI,NSUN2,TSNAX,EPS15,DKC1,CASP8,ASAP1,KMT2A,PRDX1,NONO,FUS,APMAP,THOC2,HUWE1,COX5A,CENPF,NOMO1,…
320	HPA	cerebellum; cells in granular layer[≥Low]	HPA:0090181	FALSE	0.0429733	1.3668	4549	113	66	11019	LMO7,ZHX2,PPWD1,TPM2,EVI5,SPAG5,MPRIP,TPM3,MYO9B,TPM4,MEF2A,ARF6,TRUB1,PRKDC,MCM4,H2AJ,FADD,PRDX4,WHAMM,DDX5,MYH14,COX6C,PHB,RAB1B,RS8,HNRPF,FRYL,USP9X,RAB7A,SAMD9,RS3,RRBP1,H2AX,DHX9,CSPG4,FANCI,TSNAX,EPS15,DKC1,CASP8,KMT2A,PRDX1,NONO,FUS,APMAP,THOC2,HUWE1,COX5A,LMNA,ACSL3,TOP1,PLEC,RAB10,HERC2,KANK2,UTRN,SF3B1,ESCO1,STK35,SFPQ,TRAP1,SLK,SRSF7,ACTN1,KMT2D,KIF1B
321	HPA	skeletal muscle; myocytes[High]	HPA:0440343	FALSE	0.0495863	1.30464	875	113	21	11019	ZHX2,TPM2,TPM1,TPM3,TPM4,MEF2A,MYL6,PRKDC,MCM4,COX6C,HNRPF,NOMO3,NOMO2,DHX9,NONO,FUS,THOC2,NOMO1,LMNA,ACSL3,SFPQ
322	CORUM	Death induced signaling complex II (FADD, CASP8, CFLAR), cytosolic, CD95L induced	CORUM:5798	FALSE	0.000886123	3.05251	3	62	3	3383	FADD,CASP8,CFLAR
323	CORUM	DISC complex (FAS, FADD, CASP8, CFLAR), membrane-associated, CD95L induced	CORUM:5799	FALSE	0.000886123	3.05251	3	62	3	3383	FADD,CASP8,CFLAR
324	CORUM	DGCR8 multiprotein complex	CORUM:3082	FALSE	0.00298985	2.52435	10	62	4	3383	DDX5,DHX9,FUS,DDX17
325	CORUM	Emerin complex 1	CORUM:5604	FALSE	0.0464626	1.3329	8	62	3	3383	LMO7,ACTB,MYH9
326	CORUM	DISC complex (CD95, FADD, CASP8)	CORUM:5808	FALSE	0.049933	1.30161	2	62	2	3383	FADD,CASP8
327	CORUM	DISC complex (FAS, FADD, CASP8)	CORUM:5800	FALSE	0.049933	1.30161	2	62	2	3383	FADD,CASP8
328	CORUM	DISC complex (FAS, FADD, CASP8)	CORUM:5860	FALSE	0.049933	1.30161	2	62	2	3383	FADD,CASP8
329	CORUM	DISC complex (FAS, FADD, CASP8)	CORUM:5473	FALSE	0.049933	1.30161	2	62	2	3383	FADD,CASP8
330	HP	Peripheral axonal atrophy	HP:0003384	FALSE	0.0137467	1.8618	4	67	3	4958	RAB7A,LMNA,KIF1B
331	HP	Shoulder girdle muscle atrophy	HP:0003724	FALSE	0.0292336	1.53412	13	67	4	4958	TPM3,ACTB,TRPV4,LMNA
332	HP	Short columella	HP:0002000	FALSE	0.0365489	1.43713	27	67	5	4958	ACTB,KMT2A,CENPF,MBD5,KMT2D
333	HP	Toe deformity	HP:0034398	FALSE	0.0496502	1.30408	123	67	9	4958	TPM2,ASXL1,USP9X,RAB7A,TRPV4,HUWE1,LMNA,ITPR3,KIF1B

## Sheet: GO_CBZ_IPs
	source	term_name	term_id	highlighted	adjusted_p_value	negative_log10_of_adjusted_p_value	term_size	query_size	intersection_size	effective_domain_size	intersections
0	GO:MF	structural constituent of muscle	GO:0008307	TRUE	7.09328e-05	4.14915	42	116	6	20212	MYL9,MYL6,MYL6B,OBSCN,DMD,ASPH
1	GO:MF	cell adhesion molecule binding	GO:0050839	TRUE	0.000394314	3.40416	561	116	15	20212	DDX3X,LAMB2,DDX6,PPIA,CKAP5,EPS15,PRDX1,KTN1,OBSCN,RAB10,UTRN,DMD,SLK,MYH9,ANXA2
2	GO:MF	protein binding	GO:0005515	FALSE	0.00054673	3.26223	14838	116	106	20212	DDX3X,VDAC2,MYL9,HMGN2,SYNE2,TTC3,ENSG00000289027,HIPK1,PPWD1,UBB,TAF5,POTEI,LAMB2,USP9Y,CD4,RYR2,PDE9A,TSPO,MYL6,PRKDC,IGHG4,ITIH6,HIPK2,DDX6,H2AJ,MAGI3,PPIA,MATN4,ACTB,SET,FADD,DHCR7,DDX5,PNO1,PCM1,MYL6B,TECR,BIRC6,RIPK3,TTC28,IGHG2,MYH14,PHB,JAK2,RS8,NAT10,TSN,HNRPF,USP9X,RAB7A,SF3B2,SAMD9,CKAP5,H2AX,FHL2,FCRL5,POTEF,RS19,HYOU1,RPN1,EPS15,DKC1,MLEC,CASP8,ENSG00000001631,ENSG00000285953,TRPA1,P…
3	GO:MF	protein-containing complex binding	GO:0044877	TRUE	0.000826984	3.0825	1752	116	27	20212	DDX3X,HMGN2,LAMB2,CD4,PPIA,ACTB,SET,FADD,DDX5,RIPK3,MYH14,RAB7A,CKAP5,CASP8,NONO,CENPF,MARF1,UTRN,SYNE1,IGHG1,RIPK1,DDX17,DMD,PHF8,CLMN,MYH9,NUMA1
4	GO:MF	anion binding	GO:0043168	TRUE	0.000890408	3.05041	2452	116	33	20212	DDX3X,HIPK1,RYR2,PRKDC,HIPK2,DDX6,MAGI3,PPIA,ACTB,DDX5,RIPK3,MYH14,JAK2,RS8,NAT10,RAB7A,HYOU1,ENSG00000001631,ENSG00000285953,DDX3Y,OGDHL,OBSCN,RAB10,ITPR3,MAST4,SDHA,RIPK1,TRAP1,DDX17,SLK,MYH9,ANXA2,ALPK2
5	GO:MF	cadherin binding	GO:0045296	FALSE	0.0018753	2.72693	335	116	11	20212	DDX3X,DDX6,CKAP5,EPS15,PRDX1,KTN1,OBSCN,RAB10,SLK,MYH9,ANXA2
6	GO:MF	cytoskeletal protein binding	GO:0008092	FALSE	0.00210695	2.67635	1002	116	19	20212	DDX3X,MYL9,SYNE2,ACTB,MYH14,CKAP5,ENSG00000001631,KTN1,CENPF,OBSCN,RAB10,UTRN,SYNE1,DAAM1,DMD,CLMN,MYH9,ANXA2,NUMA1
7	GO:MF	nucleotide binding	GO:0000166	FALSE	0.00613435	2.21223	2187	116	29	20212	DDX3X,VDAC2,HIPK1,PRKDC,HIPK2,DDX6,MAGI3,ACTB,DHCR7,DDX5,RIPK3,MYH14,JAK2,RS8,NAT10,RAB7A,HYOU1,ENSG00000285953,DDX3Y,OBSCN,RAB10,MAST4,SDHA,RIPK1,TRAP1,DDX17,SLK,MYH9,ALPK2
8	GO:MF	nucleoside phosphate binding	GO:1901265	FALSE	0.00618836	2.20842	2188	116	29	20212	DDX3X,VDAC2,HIPK1,PRKDC,HIPK2,DDX6,MAGI3,ACTB,DHCR7,DDX5,RIPK3,MYH14,JAK2,RS8,NAT10,RAB7A,HYOU1,ENSG00000285953,DDX3Y,OBSCN,RAB10,MAST4,SDHA,RIPK1,TRAP1,DDX17,SLK,MYH9,ALPK2
9	GO:MF	ATP binding	GO:0005524	FALSE	0.0062408	2.20476	1500	116	23	20212	DDX3X,HIPK1,PRKDC,HIPK2,DDX6,MAGI3,ACTB,DDX5,RIPK3,MYH14,JAK2,RS8,NAT10,HYOU1,DDX3Y,OBSCN,MAST4,RIPK1,TRAP1,DDX17,SLK,MYH9,ALPK2
10	GO:MF	heterocyclic compound binding	GO:1901363	FALSE	0.00709106	2.14929	2325	116	30	20212	DDX3X,VDAC2,HIPK1,PRKDC,HIPK2,DDX6,MAGI3,ACTB,DHCR7,DDX5,RIPK3,MYH14,JAK2,RS8,NAT10,RAB7A,HYOU1,ENSG00000285953,DDX3Y,OGDHL,OBSCN,RAB10,MAST4,SDHA,RIPK1,TRAP1,DDX17,SLK,MYH9,ALPK2
11	GO:MF	purine ribonucleoside triphosphate binding	GO:0035639	FALSE	0.00732679	2.13509	1853	116	26	20212	DDX3X,HIPK1,PRKDC,HIPK2,DDX6,MAGI3,ACTB,DDX5,RIPK3,MYH14,JAK2,RS8,NAT10,RAB7A,HYOU1,ENSG00000285953,DDX3Y,OBSCN,RAB10,MAST4,RIPK1,TRAP1,DDX17,SLK,MYH9,ALPK2
12	GO:MF	structural constituent of postsynaptic actin cytoskeleton	GO:0098973	TRUE	0.00769797	2.11362	9	116	3	20212	POTEI,ACTB,POTEF
13	GO:MF	adenyl nucleotide binding	GO:0030554	FALSE	0.0104415	1.98124	1661	116	24	20212	DDX3X,HIPK1,PRKDC,HIPK2,DDX6,MAGI3,ACTB,DHCR7,DDX5,RIPK3,MYH14,JAK2,RS8,NAT10,HYOU1,DDX3Y,OBSCN,MAST4,RIPK1,TRAP1,DDX17,SLK,MYH9,ALPK2
14	GO:MF	purine nucleotide binding	GO:0017076	FALSE	0.0116587	1.93335	2021	116	27	20212	DDX3X,HIPK1,PRKDC,HIPK2,DDX6,MAGI3,ACTB,DHCR7,DDX5,RIPK3,MYH14,JAK2,RS8,NAT10,RAB7A,HYOU1,ENSG00000285953,DDX3Y,OBSCN,RAB10,MAST4,RIPK1,TRAP1,DDX17,SLK,MYH9,ALPK2
15	GO:MF	adenyl ribonucleotide binding	GO:0032559	FALSE	0.0116917	1.93212	1560	116	23	20212	DDX3X,HIPK1,PRKDC,HIPK2,DDX6,MAGI3,ACTB,DDX5,RIPK3,MYH14,JAK2,RS8,NAT10,HYOU1,DDX3Y,OBSCN,MAST4,RIPK1,TRAP1,DDX17,SLK,MYH9,ALPK2
16	GO:MF	purine ribonucleotide binding	GO:0032555	FALSE	0.0134846	1.87016	1919	116	26	20212	DDX3X,HIPK1,PRKDC,HIPK2,DDX6,MAGI3,ACTB,DDX5,RIPK3,MYH14,JAK2,RS8,NAT10,RAB7A,HYOU1,ENSG00000285953,DDX3Y,OBSCN,RAB10,MAST4,RIPK1,TRAP1,DDX17,SLK,MYH9,ALPK2
17	GO:MF	virion binding	GO:0046790	FALSE	0.0149947	1.82406	11	116	3	20212	HIPK2,PPIA,ANXA2
18	GO:MF	ribonucleotide binding	GO:0032553	FALSE	0.0156961	1.80421	1936	116	26	20212	DDX3X,HIPK1,PRKDC,HIPK2,DDX6,MAGI3,ACTB,DDX5,RIPK3,MYH14,JAK2,RS8,NAT10,RAB7A,HYOU1,ENSG00000285953,DDX3Y,OBSCN,RAB10,MAST4,RIPK1,TRAP1,DDX17,SLK,MYH9,ALPK2
19	GO:MF	protein serine kinase activity	GO:0106310	TRUE	0.0216424	1.66469	359	116	10	20212	HIPK1,PRKDC,HIPK2,RIPK3,RS8,OBSCN,MAST4,RIPK1,SLK,ALPK2
20	GO:MF	RNA helicase activity	GO:0003724	TRUE	0.0388897	1.41017	76	116	5	20212	DDX3X,DDX6,DDX5,DDX3Y,DDX17
21	GO:MF	immunoglobulin receptor binding	GO:0034987	TRUE	0.0406612	1.39082	15	116	3	20212	IGHG4,IGHG2,IGHG1
22	GO:MF	ATP-dependent activity, acting on RNA	GO:0008186	FALSE	0.0440358	1.35619	78	116	5	20212	DDX3X,DDX6,DDX5,DDX3Y,DDX17
23	GO:BP	apoptotic signaling pathway	GO:0097190	TRUE	1.29089e-06	5.88911	607	115	19	21031	DDX3X,VDAC2,HIPK1,UBB,PRKDC,HIPK2,PPIA,FADD,DDX5,BIRC6,RIPK3,JAK2,HYOU1,CASP8,NONO,PDIA3,RIPK1,FAS,TRAP1
24	GO:BP	regulation of apoptotic process	GO:0042981	FALSE	6.15177e-06	5.211	1463	115	28	21031	DDX3X,VDAC2,UBB,TSPO,PRKDC,HIPK2,PPIA,ACTB,SET,FADD,BIRC6,RIPK3,PHB,JAK2,FHL2,HYOU1,CASP8,ENSG00000001631,NONO,PHB2,DAD1,SYNE1,PDIA3,RIPK1,FAS,TRAP1,SLK,ALPK2
25	GO:BP	apoptotic process	GO:0006915	FALSE	9.65165e-06	5.0154	1913	115	32	21031	DDX3X,VDAC2,HIPK1,UBB,RYR2,TSPO,PRKDC,HIPK2,MAGI3,PPIA,ACTB,SET,FADD,DDX5,BIRC6,RIPK3,PHB,JAK2,FHL2,HYOU1,CASP8,ENSG00000001631,NONO,PHB2,DAD1,SYNE1,PDIA3,RIPK1,FAS,TRAP1,SLK,ALPK2
26	GO:BP	regulation of programmed cell death	GO:0043067	FALSE	1.16163e-05	4.93493	1506	115	28	21031	DDX3X,VDAC2,UBB,TSPO,PRKDC,HIPK2,PPIA,ACTB,SET,FADD,BIRC6,RIPK3,PHB,JAK2,FHL2,HYOU1,CASP8,ENSG00000001631,NONO,PHB2,DAD1,SYNE1,PDIA3,RIPK1,FAS,TRAP1,SLK,ALPK2
27	GO:BP	programmed cell death	GO:0012501	FALSE	2.3256e-05	4.63346	1984	115	32	21031	DDX3X,VDAC2,HIPK1,UBB,RYR2,TSPO,PRKDC,HIPK2,MAGI3,PPIA,ACTB,SET,FADD,DDX5,BIRC6,RIPK3,PHB,JAK2,FHL2,HYOU1,CASP8,ENSG00000001631,NONO,PHB2,DAD1,SYNE1,PDIA3,RIPK1,FAS,TRAP1,SLK,ALPK2
28	GO:BP	cell death	GO:0008219	FALSE	2.44057e-05	4.61251	1988	115	32	21031	DDX3X,VDAC2,HIPK1,UBB,RYR2,TSPO,PRKDC,HIPK2,MAGI3,PPIA,ACTB,SET,FADD,DDX5,BIRC6,RIPK3,PHB,JAK2,FHL2,HYOU1,CASP8,ENSG00000001631,NONO,PHB2,DAD1,SYNE1,PDIA3,RIPK1,FAS,TRAP1,SLK,ALPK2
29	GO:BP	intrinsic apoptotic signaling pathway	GO:0097193	FALSE	3.09122e-05	4.50987	315	115	13	21031	DDX3X,VDAC2,HIPK1,UBB,PRKDC,HIPK2,PPIA,DDX5,RIPK3,JAK2,HYOU1,NONO,TRAP1
30	GO:BP	organelle organization	GO:0006996	TRUE	3.10921e-05	4.50735	3613	115	45	21031	DDX3X,VDAC2,MYL9,SYNE2,UBB,POTEI,TSPO,PRKDC,HIPK2,DDX6,PPIA,ACTB,PCM1,KRT84,MYH14,PHB,JAK2,NAT10,USP9X,RAB7A,SAMD9,CKAP5,POTEF,RS19,EPS15,DKC1,PHB2,CENPF,OBSCN,RAB10,MARF1,SYNE1,DAAM1,MAST4,CENPI,LARP4,KRT82,TEN1,DMD,SLK,PHF8,TFG,MYH9,ANXA2,NUMA1
31	GO:BP	regulation of apoptotic signaling pathway	GO:2001233	FALSE	3.78266e-05	4.4222	382	115	14	21031	DDX3X,VDAC2,UBB,PPIA,FADD,BIRC6,RIPK3,JAK2,HYOU1,NONO,PDIA3,RIPK1,FAS,TRAP1
32	GO:BP	necroptotic signaling pathway	GO:0097527	FALSE	9.7315e-05	4.01182	8	115	4	21031	FADD,RIPK3,RIPK1,FAS
33	GO:BP	developmental process	GO:0032502	TRUE	0.000108251	3.96557	6453	115	63	21031	DDX3X,MYL9,SYNE2,HIPK1,UBB,POTEI,LAMB2,USP9Y,CD4,RYR2,TSPO,MYL6,PRKDC,HIPK2,DDX6,PPIA,ACTB,FADD,DDX5,PCM1,MYL6B,KRT84,BIRC6,RIPK3,MYH14,PHB,JAK2,RS8,USP9X,RS3,RRBP1,H2AX,FHL2,POTEF,RS19,CASP8,ENSG00000001631,DDX3Y,PRDX1,THOC2,PHB2,CENPF,OBSCN,RAB10,DAD1,HERC2,MARF1,UTRN,SYNE1,CENPI,LARP4,KRT82,SDHA,RIPK1,DDX17,DMD,PHF8,CLMN,ASPH,MYH9,ANXA2,ALPK2,NUMA1
34	GO:BP	negative regulation of programmed cell death	GO:0043069	FALSE	0.000161053	3.79303	907	115	20	21031	DDX3X,VDAC2,PRKDC,HIPK2,PPIA,SET,FADD,BIRC6,JAK2,FHL2,HYOU1,CASP8,ENSG00000001631,NONO,PHB2,DAD1,SYNE1,RIPK1,FAS,TRAP1
35	GO:BP	muscle structure development	GO:0061061	FALSE	0.000275468	3.55993	678	115	17	21031	MYL9,LAMB2,RYR2,MYL6,ACTB,DDX5,MYL6B,MYH14,FHL2,CENPF,OBSCN,UTRN,SYNE1,DDX17,DMD,MYH9,ALPK2
36	GO:BP	negative regulation of apoptotic process	GO:0043066	FALSE	0.000493838	3.30642	881	115	19	21031	DDX3X,VDAC2,PRKDC,HIPK2,PPIA,SET,FADD,BIRC6,JAK2,FHL2,HYOU1,ENSG00000001631,NONO,PHB2,DAD1,SYNE1,RIPK1,FAS,TRAP1
37	GO:BP	neuron apoptotic process	GO:0051402	FALSE	0.000578379	3.23779	276	115	11	21031	UBB,HIPK2,SET,FADD,PHB,JAK2,HYOU1,CASP8,NONO,RIPK1,FAS
38	GO:BP	programmed necrotic cell death	GO:0097300	FALSE	0.000647879	3.18851	52	115	6	21031	TSPO,FADD,RIPK3,CASP8,RIPK1,FAS
39	GO:BP	multicellular organismal process	GO:0032501	FALSE	0.00102173	2.99066	7669	115	68	21031	DDX3X,MYL9,SYNE2,ENSG00000001630,HIPK1,UBB,POTEI,LAMB2,USP9Y,CD4,RYR2,FCRL1,PDE9A,TSPO,MYL6,PRKDC,HIPK2,DDX6,PPIA,ACTB,FADD,DDX5,PCM1,MYL6B,KRT84,BIRC6,RIPK3,MYH14,PHB,JAK2,RS8,USP9X,RAB7A,RS3,RRBP1,H2AX,FHL2,POTEF,RS19,CASP8,ENSG00000001631,TRPA1,DDX3Y,PRDX1,THOC2,PHB2,CENPF,OBSCN,RAB10,DAD1,HERC2,MARF1,UTRN,SYNE1,ITPR3,PDIA3,KRT82,SDHA,RIPK1,FAS,DMD,PHF8,CLMN,ASPH,MYH9,ANXA2,ALPK2,NUMA1
40	GO:BP	regulation of programmed necrotic cell death	GO:0062098	FALSE	0.00133601	2.87419	32	115	5	21031	TSPO,FADD,RIPK3,CASP8,RIPK1
41	GO:BP	anatomical structure development	GO:0048856	FALSE	0.00340455	2.46794	5899	115	56	21031	MYL9,SYNE2,HIPK1,UBB,POTEI,LAMB2,CD4,RYR2,TSPO,MYL6,PRKDC,HIPK2,DDX6,PPIA,ACTB,FADD,DDX5,PCM1,MYL6B,KRT84,BIRC6,RIPK3,MYH14,JAK2,RS8,USP9X,RS3,H2AX,FHL2,POTEF,RS19,CASP8,ENSG00000001631,PRDX1,THOC2,PHB2,CENPF,OBSCN,RAB10,DAD1,MARF1,UTRN,SYNE1,LARP4,KRT82,SDHA,RIPK1,DDX17,DMD,PHF8,CLMN,ASPH,MYH9,ANXA2,ALPK2,NUMA1
42	GO:BP	necroptotic process	GO:0070266	FALSE	0.0047806	2.32052	41	115	5	21031	FADD,RIPK3,CASP8,RIPK1,FAS
43	GO:BP	platelet aggregation	GO:0070527	TRUE	0.00493504	2.30671	73	115	6	21031	MYL9,PPIA,ACTB,JAK2,PDIA3,MYH9
44	GO:BP	intracellular signal transduction	GO:0035556	FALSE	0.00634507	2.19756	2668	115	33	21031	DDX3X,VDAC2,HIPK1,UBB,CD4,RYR2,PRKDC,HIPK2,MAGI3,PPIA,FADD,DDX5,RIPK3,PHB,JAK2,USP9X,H2AX,FHL2,HYOU1,CASP8,ENSG00000001631,PRDX1,NONO,PHB2,CENPF,OBSCN,MAST4,RIPK1,FAS,TRAP1,DMD,TFG,ASPH
45	GO:BP	extrinsic apoptotic signaling pathway	GO:0097191	FALSE	0.00764856	2.11642	228	115	9	21031	DDX3X,HIPK1,FADD,BIRC6,JAK2,CASP8,PDIA3,RIPK1,FAS
46	GO:BP	regulation of neuron apoptotic process	GO:0043523	FALSE	0.00792539	2.10098	229	115	9	21031	UBB,HIPK2,SET,PHB,JAK2,HYOU1,CASP8,NONO,RIPK1
47	GO:BP	cell differentiation	GO:0030154	FALSE	0.00831533	2.08012	4366	115	45	21031	DDX3X,MYL9,SYNE2,HIPK1,UBB,POTEI,LAMB2,CD4,TSPO,PRKDC,HIPK2,DDX6,PPIA,ACTB,FADD,DDX5,PCM1,KRT84,RIPK3,PHB,JAK2,RS8,USP9X,RS3,RRBP1,FHL2,POTEF,RS19,CASP8,DDX3Y,THOC2,CENPF,OBSCN,RAB10,MARF1,SYNE1,KRT82,RIPK1,DDX17,DMD,CLMN,MYH9,ANXA2,ALPK2,NUMA1
48	GO:BP	cellular developmental process	GO:0048869	FALSE	0.00836812	2.07737	4367	115	45	21031	DDX3X,MYL9,SYNE2,HIPK1,UBB,POTEI,LAMB2,CD4,TSPO,PRKDC,HIPK2,DDX6,PPIA,ACTB,FADD,DDX5,PCM1,KRT84,RIPK3,PHB,JAK2,RS8,USP9X,RS3,RRBP1,FHL2,POTEF,RS19,CASP8,DDX3Y,THOC2,CENPF,OBSCN,RAB10,MARF1,SYNE1,KRT82,RIPK1,DDX17,DMD,CLMN,MYH9,ANXA2,ALPK2,NUMA1
49	GO:BP	regulation of protein metabolic process	GO:0051246	TRUE	0.0108615	1.96411	2102	115	28	21031	DDX3X,ENSG00000001630,UBB,CD4,TSPO,PRKDC,HIPK2,DDX6,PPIA,ACTB,FADD,RIPK3,PHB,JAK2,NAT10,USP9X,RAB7A,RS3,CASP8,PHB2,LARP4,RIPK1,FAS,TRAP1,DMD,ASPH,MYH9,ANXA2
50	GO:BP	signaling	GO:0023052	FALSE	0.0118353	1.92682	6447	115	58	21031	DDX3X,VDAC2,HIPK1,UBB,LAMB2,USP9Y,CD4,RYR2,PDE9A,TSPO,PRKDC,IGHG4,HIPK2,MAGI3,PPIA,FADD,DDX5,BIRC6,RIPK3,IGHG2,PHB,JAK2,RS8,USP9X,RAB7A,H2AX,FHL2,FCRL5,HYOU1,EPS15,CASP8,ENSG00000001631,ENSG00000285953,TRPA1,PRDX1,NONO,PHB2,CENPF,OBSCN,UTRN,SYNE1,DAAM1,ITPR3,MAST4,PDIA3,IGHG1,RIPK1,FAS,TRAP1,DDX17,DMD,ENSG00000240720,TFG,ASPH,MYH9,ANXA2,ALPK2,NUMA1
51	GO:BP	regulation of intrinsic apoptotic signaling pathway	GO:2001242	FALSE	0.0120827	1.91783	182	115	8	21031	DDX3X,VDAC2,UBB,PPIA,RIPK3,HYOU1,NONO,TRAP1
52	GO:BP	regulation of signaling	GO:0023051	FALSE	0.0133258	1.87531	3437	115	38	21031	DDX3X,VDAC2,HIPK1,UBB,LAMB2,CD4,PDE9A,TSPO,PRKDC,HIPK2,PPIA,FADD,DDX5,BIRC6,RIPK3,PHB,JAK2,USP9X,RAB7A,FHL2,HYOU1,EPS15,CASP8,PRDX1,NONO,PHB2,OBSCN,SYNE1,ITPR3,PDIA3,RIPK1,FAS,TRAP1,DMD,TFG,ANXA2,ALPK2,NUMA1
53	GO:BP	regulation of cell communication	GO:0010646	FALSE	0.013891	1.85727	3443	115	38	21031	DDX3X,VDAC2,HIPK1,UBB,LAMB2,CD4,RYR2,PDE9A,TSPO,PRKDC,HIPK2,PPIA,FADD,DDX5,BIRC6,RIPK3,PHB,JAK2,USP9X,RAB7A,FHL2,HYOU1,CASP8,PRDX1,NONO,PHB2,OBSCN,SYNE1,ITPR3,PDIA3,RIPK1,FAS,TRAP1,DMD,TFG,ASPH,ALPK2,NUMA1
54	GO:BP	cellular response to stress	GO:0033554	TRUE	0.014075	1.85155	1770	115	25	21031	DDX3X,HIPK1,TAF5,LAMB2,TSPO,PRKDC,HIPK2,PPIA,ACTB,DDX5,RIPK3,JAK2,RS8,H2AX,HYOU1,TRPA1,PRDX1,NONO,PHB2,HERC2,MARF1,PDIA3,RIPK1,FAS,TRAP1
55	GO:BP	positive regulation of programmed necrotic cell death	GO:0062100	TRUE	0.0145718	1.83649	8	115	3	21031	TSPO,RIPK3,RIPK1
56	GO:BP	positive regulation of apoptotic signaling pathway	GO:2001235	FALSE	0.0173563	1.76054	137	115	7	21031	UBB,FADD,RIPK3,JAK2,PDIA3,RIPK1,FAS
57	GO:BP	multicellular organism development	GO:0007275	FALSE	0.0182546	1.73863	4643	115	46	21031	SYNE2,HIPK1,UBB,POTEI,LAMB2,CD4,RYR2,TSPO,PRKDC,HIPK2,DDX6,PPIA,ACTB,FADD,PCM1,KRT84,BIRC6,RIPK3,JAK2,RS8,USP9X,RS3,H2AX,FHL2,POTEF,RS19,CASP8,ENSG00000001631,PRDX1,THOC2,PHB2,CENPF,OBSCN,RAB10,DAD1,SYNE1,SDHA,RIPK1,DMD,PHF8,CLMN,ASPH,MYH9,ANXA2,ALPK2,NUMA1
58	GO:BP	activation-induced cell death of T cells	GO:0006924	TRUE	0.0217704	1.66213	9	115	3	21031	FADD,RIPK3,FAS
59	GO:BP	regulation of response to stimulus	GO:0048583	TRUE	0.0222139	1.65337	3939	115	41	21031	DDX3X,VDAC2,HIPK1,UBB,TAF5,LAMB2,CD4,PDE9A,PRKDC,IGHG4,HIPK2,PPIA,ACTB,FADD,DDX5,BIRC6,RIPK3,IGHG2,PHB,JAK2,USP9X,RAB7A,H2AX,FHL2,HYOU1,CASP8,PRDX1,NONO,PHB2,OBSCN,SYNE1,PDIA3,IGHG1,RIPK1,FAS,TRAP1,DMD,TFG,ANXA2,ALPK2,NUMA1
60	GO:BP	regulation of necroptotic process	GO:0060544	FALSE	0.0225165	1.6475	27	115	4	21031	FADD,RIPK3,CASP8,RIPK1
61	GO:BP	positive regulation of protein metabolic process	GO:0051247	FALSE	0.0233149	1.63237	1253	115	20	21031	DDX3X,UBB,CD4,PRKDC,HIPK2,PPIA,FADD,RIPK3,PHB,JAK2,NAT10,RAB7A,CASP8,PHB2,LARP4,RIPK1,FAS,ASPH,MYH9,ANXA2
62	GO:BP	homotypic cell-cell adhesion	GO:0034109	FALSE	0.0257554	1.58913	97	115	6	21031	MYL9,PPIA,ACTB,JAK2,PDIA3,MYH9
63	GO:BP	signal transduction	GO:0007165	FALSE	0.0273681	1.56275	5959	115	54	21031	DDX3X,VDAC2,HIPK1,UBB,LAMB2,USP9Y,CD4,RYR2,PDE9A,PRKDC,IGHG4,HIPK2,MAGI3,PPIA,FADD,DDX5,BIRC6,RIPK3,IGHG2,PHB,JAK2,RS8,USP9X,RAB7A,H2AX,FHL2,FCRL5,HYOU1,CASP8,ENSG00000001631,ENSG00000285953,TRPA1,PRDX1,NONO,PHB2,CENPF,OBSCN,SYNE1,DAAM1,ITPR3,MAST4,PDIA3,IGHG1,RIPK1,FAS,TRAP1,DDX17,DMD,ENSG00000240720,TFG,ASPH,MYH9,ALPK2,NUMA1
64	GO:BP	muscle tissue development	GO:0060537	TRUE	0.0326026	1.48675	420	115	11	21031	RYR2,MYL6,DDX5,MYL6B,MYH14,FHL2,CENPF,SYNE1,DDX17,DMD,ALPK2
65	GO:BP	animal organ development	GO:0048513	FALSE	0.0383657	1.41606	3039	115	34	21031	SYNE2,HIPK1,UBB,LAMB2,RYR2,TSPO,MYL6,PRKDC,HIPK2,ACTB,FADD,DDX5,PCM1,MYL6B,KRT84,BIRC6,RIPK3,MYH14,JAK2,RS8,H2AX,FHL2,CASP8,PHB2,CENPF,UTRN,SYNE1,KRT82,DDX17,DMD,PHF8,ANXA2,ALPK2,NUMA1
66	GO:BP	positive regulation of apoptotic process	GO:0043065	FALSE	0.0403567	1.39408	512	115	12	21031	DDX3X,UBB,TSPO,PRKDC,FADD,RIPK3,PHB,JAK2,CASP8,PDIA3,RIPK1,FAS
67	GO:BP	regulation of intracellular signal transduction	GO:1902531	FALSE	0.0418558	1.37824	1766	115	24	21031	DDX3X,VDAC2,UBB,CD4,HIPK2,PPIA,FADD,DDX5,RIPK3,PHB,JAK2,USP9X,FHL2,HYOU1,CASP8,PRDX1,NONO,PHB2,OBSCN,RIPK1,FAS,TRAP1,DMD,TFG
68	GO:BP	cell communication	GO:0007154	FALSE	0.043187	1.36465	6537	115	57	21031	DDX3X,VDAC2,HIPK1,UBB,LAMB2,USP9Y,CD4,RYR2,PDE9A,TSPO,PRKDC,IGHG4,HIPK2,MAGI3,PPIA,FADD,DDX5,BIRC6,RIPK3,IGHG2,MYH14,PHB,JAK2,RS8,USP9X,RAB7A,H2AX,FHL2,FCRL5,HYOU1,CASP8,ENSG00000001631,ENSG00000285953,TRPA1,PRDX1,NONO,PHB2,CENPF,OBSCN,UTRN,SYNE1,DAAM1,ITPR3,MAST4,PDIA3,IGHG1,RIPK1,FAS,TRAP1,DDX17,DMD,ENSG00000240720,TFG,ASPH,MYH9,ALPK2,NUMA1
69	GO:BP	positive regulation of molecular function	GO:0044093	TRUE	0.046219	1.33518	1097	115	18	21031	DDX3X,CD4,RYR2,HIPK2,PPIA,FADD,RIPK3,PHB,JAK2,USP9X,DKC1,CASP8,PHB2,RIPK1,FAS,DMD,ASPH,ANXA2
70	GO:BP	CD8-positive, alpha-beta cytotoxic T cell extravasation	GO:0035698	FALSE	0.0494029	1.30625	2	115	2	21031	FADD,RIPK3
71	GO:BP	regulation of CD8-positive, alpha-beta cytotoxic T cell extravasation	GO:2000452	TRUE	0.0494029	1.30625	2	115	2	21031	FADD,RIPK3
72	GO:CC	protein-containing complex	GO:0032991	TRUE	2.93443e-07	6.53248	8588	115	77	22097	DDX3X,VDAC2,MYL9,HMGN2,SYNE2,PPWD1,TAF5,POTEI,LAMB2,CD4,RYR2,MYL6,PRKDC,IGHG4,HIPK2,DDX6,H2AJ,PPIA,MATN4,ACTB,SET,FADD,DDX5,PNO1,PCM1,MYL6B,RIPK3,IGHG2,MYH14,PHB,IGLL5,JAK2,RS8,NAT10,TSN,HNRPF,RAB7A,SF3B2,CKAP5,H2AX,FCRL5,POTEF,HYOU1,RPN1,EPS15,DKC1,MLEC,CASP8,ENSG00000001631,NONO,THOC2,PHB2,COX5A,CENPF,OGDHL,RAB10,DAD1,UTRN,SYNE1,ITPR3,CENPI,PDIA3,LARP4,IGHG1,SDHA,RIPK1,TEN1,FAS,DDX17,DMD,PHF8,C…
73	GO:CC	extracellular exosome	GO:0070062	FALSE	1.4903e-06	5.82673	2109	115	33	22097	DDX3X,SYNE2,UBB,POTEI,LAMB2,TSPO,MYL6,IGHG4,H2AJ,PPIA,ACTB,DDX5,MYL6B,KRT84,IGHG2,MYH14,PHB,IGLL5,RAB7A,H2AX,POTEF,HYOU1,PRDX1,RAB10,UTRN,PDIA3,IGHG1,FAS,SLK,MYH9,GANAB,ANXA2,NUMA1
74	GO:CC	extracellular vesicle	GO:1903561	FALSE	1.97521e-06	5.70439	2133	115	33	22097	DDX3X,SYNE2,UBB,POTEI,LAMB2,TSPO,MYL6,IGHG4,H2AJ,PPIA,ACTB,DDX5,MYL6B,KRT84,IGHG2,MYH14,PHB,IGLL5,RAB7A,H2AX,POTEF,HYOU1,PRDX1,RAB10,UTRN,PDIA3,IGHG1,FAS,SLK,MYH9,GANAB,ANXA2,NUMA1
75	GO:CC	extracellular organelle	GO:0043230	FALSE	1.99834e-06	5.69933	2134	115	33	22097	DDX3X,SYNE2,UBB,POTEI,LAMB2,TSPO,MYL6,IGHG4,H2AJ,PPIA,ACTB,DDX5,MYL6B,KRT84,IGHG2,MYH14,PHB,IGLL5,RAB7A,H2AX,POTEF,HYOU1,PRDX1,RAB10,UTRN,PDIA3,IGHG1,FAS,SLK,MYH9,GANAB,ANXA2,NUMA1
76	GO:CC	extracellular membrane-bounded organelle	GO:0065010	FALSE	1.99834e-06	5.69933	2134	115	33	22097	DDX3X,SYNE2,UBB,POTEI,LAMB2,TSPO,MYL6,IGHG4,H2AJ,PPIA,ACTB,DDX5,MYL6B,KRT84,IGHG2,MYH14,PHB,IGLL5,RAB7A,H2AX,POTEF,HYOU1,PRDX1,RAB10,UTRN,PDIA3,IGHG1,FAS,SLK,MYH9,GANAB,ANXA2,NUMA1
77	GO:CC	intracellular non-membrane-bounded organelle	GO:0043232	FALSE	2.11656e-06	5.67437	6591	115	64	22097	DDX3X,VDAC2,MYL9,HMGN2,SYNE2,TTC3,ENSG00000289027,HIPK1,TAF5,POTEI,RYR2,MYL6,PRKDC,HIPK2,DDX6,H2AJ,ACTB,SET,DDX5,PNO1,PCM1,MYL6B,KRT84,BIRC6,TTC28,MYH14,JAK2,RS8,NAT10,USP9X,RAB7A,CKAP5,RS3,RRBP1,H2AX,FHL2,POTEF,DKC1,CASP8,ENSG00000001631,ENSG00000285953,DDX3Y,NONO,THOC2,PHB2,CENPF,OBSCN,RAB10,HERC2,UTRN,SYNE1,DAAM1,ITPR3,CENPI,LARP4,KRT82,SDHA,TEN1,DDX17,DMD,PHF8,MYH9,ANXA2,NUMA1
78	GO:CC	non-membrane-bounded organelle	GO:0043228	FALSE	2.1305e-06	5.67152	6592	115	64	22097	DDX3X,VDAC2,MYL9,HMGN2,SYNE2,TTC3,ENSG00000289027,HIPK1,TAF5,POTEI,RYR2,MYL6,PRKDC,HIPK2,DDX6,H2AJ,ACTB,SET,DDX5,PNO1,PCM1,MYL6B,KRT84,BIRC6,TTC28,MYH14,JAK2,RS8,NAT10,USP9X,RAB7A,CKAP5,RS3,RRBP1,H2AX,FHL2,POTEF,DKC1,CASP8,ENSG00000001631,ENSG00000285953,DDX3Y,NONO,THOC2,PHB2,CENPF,OBSCN,RAB10,HERC2,UTRN,SYNE1,DAAM1,ITPR3,CENPI,LARP4,KRT82,SDHA,TEN1,DDX17,DMD,PHF8,MYH9,ANXA2,NUMA1
79	GO:CC	cytoskeleton	GO:0005856	FALSE	3.74998e-06	5.42597	2430	115	35	22097	DDX3X,MYL9,SYNE2,ENSG00000289027,HIPK1,TAF5,POTEI,MYL6,ACTB,PCM1,MYL6B,KRT84,BIRC6,TTC28,MYH14,JAK2,RS8,USP9X,CKAP5,RS3,H2AX,POTEF,CASP8,ENSG00000001631,ENSG00000285953,CENPF,RAB10,HERC2,UTRN,SYNE1,DAAM1,KRT82,DMD,MYH9,NUMA1
80	GO:CC	cytoplasm	GO:0005737	FALSE	1.40221e-05	4.85319	12345	115	92	22097	DDX3X,VDAC2,MYL9,HMGN2,SYNE2,TTC3,ENSG00000001630,ENSG00000289027,HIPK1,UBB,POTEI,LAMB2,USP9Y,CD4,RYR2,PDE9A,TSPO,MYL6,PRKDC,HIPK2,DDX6,MAGI3,PPIA,ACTB,SET,FADD,DHCR7,DDX5,PNO1,PCM1,MYL6B,KRT84,TECR,BIRC6,RIPK3,TTC28,MYH14,PHB,JAK2,RS8,TSN,HNRPF,USP9X,RAB7A,SAMD9,CKAP5,RS3,RRBP1,FHL2,POTEF,HYOU1,RPN1,EPS15,DKC1,MLEC,CASP8,ENSG00000001631,DDX3Y,PRDX1,KTN1,PHB2,COX5A,CENPF,OGDHL,OBSCN,RAB10,DAD1,HE…
81	GO:CC	membrane protein complex	GO:0098796	FALSE	1.41841e-05	4.8482	1401	115	25	22097	VDAC2,SYNE2,CD4,RYR2,FADD,PHB,JAK2,RAB7A,RPN1,EPS15,MLEC,CASP8,PHB2,COX5A,DAD1,UTRN,SYNE1,PDIA3,SDHA,RIPK1,FAS,DMD,CLMN,ASPH,ANXA2
82	GO:CC	IgG immunoglobulin complex	GO:0071735	TRUE	1.48912e-05	4.82707	8	115	4	22097	IGHG4,IGHG2,IGLL5,IGHG1
83	GO:CC	death-inducing signaling complex	GO:0031264	TRUE	2.66966e-05	4.57354	9	115	4	22097	FADD,CASP8,RIPK1,FAS
84	GO:CC	organelle outer membrane	GO:0031968	FALSE	2.87409e-05	4.5415	254	115	11	22097	VDAC2,SYNE2,UBB,TSPO,DHCR7,CASP8,PHB2,SYNE1,ITPR3,DMD,CLMN
85	GO:CC	outer membrane	GO:0019867	FALSE	3.11142e-05	4.50704	256	115	11	22097	VDAC2,SYNE2,UBB,TSPO,DHCR7,CASP8,PHB2,SYNE1,ITPR3,DMD,CLMN
86	GO:CC	myosin II complex	GO:0016460	FALSE	6.54786e-05	4.1839	26	115	5	22097	MYL9,MYL6,MYL6B,MYH14,MYH9
87	GO:CC	supramolecular complex	GO:0099080	FALSE	8.18392e-05	4.08704	1426	115	24	22097	DDX3X,MYL9,SYNE2,POTEI,RYR2,HIPK2,DDX6,ACTB,MYL6B,KRT84,MYH14,CKAP5,FHL2,POTEF,DDX3Y,CENPF,OBSCN,SYNE1,CENPI,LARP4,KRT82,DMD,MYH9,NUMA1
88	GO:CC	membrane	GO:0016020	FALSE	0.000129977	3.88613	9864	115	78	22097	DDX3X,VDAC2,SYNE2,TTC3,ENSG00000001630,ENSG00000289027,UBB,POTEI,CD4,RYR2,FCRL1,PDE9A,TSPO,MYL6,PRKDC,IGHG4,DDX6,MAGI3,PPIA,ACTB,FADD,DHCR7,DDX5,PCM1,TECR,BIRC6,IGHG2,MYH14,PHB,JAK2,NAT10,HNRPF,USP9X,RAB7A,CKAP5,RRBP1,FCRL5,POTEF,RS19,HYOU1,RPN1,EPS15,MLEC,CASP8,ENSG00000001631,TRPA1,DDX3Y,NONO,KTN1,PHB2,COX5A,CENPF,OBSCN,RAB10,DAD1,HERC2,MARF1,UTRN,SYNE1,DAAM1,ITPR3,PDIA3,LARP4,IGHG1,SDHA,RIPK1,…
89	GO:CC	nuclear outer membrane	GO:0005640	FALSE	0.000165659	3.78078	31	115	5	22097	SYNE2,DHCR7,SYNE1,ITPR3,CLMN
90	GO:CC	cytosol	GO:0005829	FALSE	0.0001776	3.75056	5487	115	53	22097	DDX3X,MYL9,TTC3,HIPK1,UBB,USP9Y,PDE9A,TSPO,MYL6,PRKDC,DDX6,PPIA,ACTB,SET,FADD,DDX5,PNO1,PCM1,MYL6B,KRT84,BIRC6,RIPK3,MYH14,JAK2,RS8,TSN,HNRPF,USP9X,RAB7A,SAMD9,CKAP5,RPN1,EPS15,CASP8,DDX3Y,PRDX1,CENPF,OBSCN,RAB10,HERC2,DAAM1,CENPI,LARP4,KRT82,RIPK1,FAS,DDX17,DMD,SLK,TFG,MYH9,ANXA2,NUMA1
91	GO:CC	vesicle	GO:0031982	FALSE	0.000250138	3.60182	4004	115	43	22097	DDX3X,VDAC2,SYNE2,UBB,POTEI,LAMB2,CD4,TSPO,MYL6,IGHG4,H2AJ,PPIA,ACTB,DDX5,MYL6B,KRT84,BIRC6,IGHG2,MYH14,PHB,IGLL5,JAK2,RAB7A,H2AX,POTEF,HYOU1,RPN1,EPS15,MLEC,PRDX1,RAB10,UTRN,ITPR3,PDIA3,IGHG1,RIPK1,FAS,DMD,SLK,MYH9,GANAB,ANXA2,NUMA1
92	GO:CC	CD95 death-inducing signaling complex	GO:0031265	FALSE	0.000843242	3.07405	6	115	3	22097	FADD,CASP8,FAS
93	GO:CC	ripoptosome	GO:0097342	FALSE	0.000843242	3.07405	6	115	3	22097	FADD,CASP8,RIPK1
94	GO:CC	nucleoplasm	GO:0005654	FALSE	0.00105653	2.97612	4220	115	43	22097	DDX3X,SYNE2,TTC3,HIPK1,PPWD1,UBB,TAF5,PDE9A,PRKDC,HIPK2,ACTB,SET,DDX5,PNO1,PCM1,PHB,JAK2,RS8,NAT10,TSN,HNRPF,SF3B2,H2AX,FHL2,DKC1,CASP8,DDX3Y,NONO,THOC2,CENPF,OBSCN,HERC2,UTRN,SYNE1,ITPR3,CENPI,TEN1,FAS,TRAP1,DDX17,PHF8,MYH9,NUMA1
95	GO:CC	organelle	GO:0043226	FALSE	0.00184588	2.7338	16808	115	106	22097	DDX3X,VDAC2,MYL9,HMGN2,SYNE2,TTC3,ENSG00000001630,ENSG00000289027,HIPK1,PPWD1,UBB,TAF5,POTEI,LAMB2,USP9Y,CD4,RYR2,PDE9A,TSPO,MYL6,PRKDC,IGHG4,HIPK2,DDX6,H2AJ,MAGI3,PPIA,ACTB,SET,DHCR7,DDX5,PNO1,PCM1,MYL6B,KRT84,TECR,BIRC6,RIPK3,TTC28,IGHG2,MYH14,TIGD2,PHB,IGLL5,JAK2,RS8,NAT10,TSN,HNRPF,USP9X,RAB7A,SF3B2,SAMD9,CKAP5,RS3,RRBP1,H2AX,FHL2,POTEF,HYOU1,RPN1,EPS15,DKC1,MLEC,CASP8,ENSG00000001631,ENSG000…
96	GO:CC	extracellular space	GO:0005615	FALSE	0.00217639	2.66226	3303	115	36	22097	DDX3X,HMGN2,SYNE2,UBB,POTEI,LAMB2,TSPO,MYL6,IGHG4,H2AJ,PPIA,ACTB,DDX5,MYL6B,KRT84,IGHG2,MYH14,PHB,IGLL5,RAB7A,H2AX,POTEF,HYOU1,ENSG00000001631,PRDX1,OBSCN,RAB10,UTRN,PDIA3,IGHG1,FAS,SLK,MYH9,GANAB,ANXA2,NUMA1
97	GO:CC	membrane-enclosed lumen	GO:0031974	FALSE	0.00290692	2.53657	6657	115	57	22097	DDX3X,VDAC2,SYNE2,TTC3,HIPK1,PPWD1,UBB,TAF5,LAMB2,CD4,PDE9A,PRKDC,HIPK2,PPIA,ACTB,SET,DDX5,PNO1,PCM1,PHB,JAK2,RS8,NAT10,TSN,HNRPF,SF3B2,CKAP5,H2AX,FHL2,HYOU1,DKC1,CASP8,DDX3Y,NONO,THOC2,KTN1,PHB2,CENPF,OGDHL,OBSCN,HERC2,UTRN,SYNE1,ITPR3,CENPI,PDIA3,SDHA,TEN1,FAS,TRAP1,DDX17,PHF8,ASPH,MYH9,GANAB,ANXA2,NUMA1
98	GO:CC	intracellular organelle lumen	GO:0070013	FALSE	0.00290692	2.53657	6657	115	57	22097	DDX3X,VDAC2,SYNE2,TTC3,HIPK1,PPWD1,UBB,TAF5,LAMB2,CD4,PDE9A,PRKDC,HIPK2,PPIA,ACTB,SET,DDX5,PNO1,PCM1,PHB,JAK2,RS8,NAT10,TSN,HNRPF,SF3B2,CKAP5,H2AX,FHL2,HYOU1,DKC1,CASP8,DDX3Y,NONO,THOC2,KTN1,PHB2,CENPF,OGDHL,OBSCN,HERC2,UTRN,SYNE1,ITPR3,CENPI,PDIA3,SDHA,TEN1,FAS,TRAP1,DDX17,PHF8,ASPH,MYH9,GANAB,ANXA2,NUMA1
99	GO:CC	organelle lumen	GO:0043233	FALSE	0.00290692	2.53657	6657	115	57	22097	DDX3X,VDAC2,SYNE2,TTC3,HIPK1,PPWD1,UBB,TAF5,LAMB2,CD4,PDE9A,PRKDC,HIPK2,PPIA,ACTB,SET,DDX5,PNO1,PCM1,PHB,JAK2,RS8,NAT10,TSN,HNRPF,SF3B2,CKAP5,H2AX,FHL2,HYOU1,DKC1,CASP8,DDX3Y,NONO,THOC2,KTN1,PHB2,CENPF,OGDHL,OBSCN,HERC2,UTRN,SYNE1,ITPR3,CENPI,PDIA3,SDHA,TEN1,FAS,TRAP1,DDX17,PHF8,ASPH,MYH9,GANAB,ANXA2,NUMA1
100	GO:CC	myosin complex	GO:0016459	FALSE	0.00366528	2.43589	57	115	5	22097	MYL9,MYL6,MYL6B,MYH14,MYH9
101	GO:CC	catalytic complex	GO:1902494	FALSE	0.00380022	2.42019	1776	115	24	22097	PPWD1,TAF5,POTEI,PRKDC,ACTB,FADD,DDX5,RS8,NAT10,TSN,HNRPF,SF3B2,POTEF,RPN1,DKC1,MLEC,CASP8,COX5A,OGDHL,DAD1,SDHA,RIPK1,PHF8,GANAB
102	GO:CC	nuclear outer membrane-endoplasmic reticulum membrane network	GO:0042175	FALSE	0.00504812	2.29687	1217	115	19	22097	SYNE2,ENSG00000001630,ENSG00000289027,UBB,CD4,RYR2,DHCR7,TECR,RRBP1,RPN1,MLEC,KTN1,RAB10,DAD1,SYNE1,ITPR3,PDIA3,CLMN,ASPH
103	GO:CC	meiotic nuclear membrane microtubule tethering complex	GO:0034993	FALSE	0.00682565	2.16586	11	115	3	22097	SYNE2,SYNE1,CLMN
104	GO:CC	nuclear membrane microtubule tethering complex	GO:0106094	FALSE	0.00682565	2.16586	11	115	3	22097	SYNE2,SYNE1,CLMN
105	GO:CC	nuclear membrane protein complex	GO:0106083	FALSE	0.00682565	2.16586	11	115	3	22097	SYNE2,SYNE1,CLMN
106	GO:CC	immunoglobulin complex, circulating	GO:0042571	FALSE	0.00682565	2.16586	11	115	3	22097	IGHG4,IGHG2,IGHG1
107	GO:CC	microtubule organizing center attachment site	GO:0034992	FALSE	0.00682565	2.16586	11	115	3	22097	SYNE2,SYNE1,CLMN
108	GO:CC	melanosome	GO:0042470	TRUE	0.00785656	2.10477	111	115	6	22097	RAB7A,RPN1,PRDX1,PDIA3,GANAB,ANXA2
109	GO:CC	pigment granule	GO:0048770	FALSE	0.00785656	2.10477	111	115	6	22097	RAB7A,RPN1,PRDX1,PDIA3,GANAB,ANXA2
110	GO:CC	mitochondrial prohibitin complex	GO:0035632	TRUE	0.00833873	2.0789	2	115	2	22097	PHB,PHB2
111	GO:CC	supramolecular fiber	GO:0099512	FALSE	0.00988157	2.00517	1054	115	17	22097	MYL9,SYNE2,POTEI,RYR2,ACTB,MYL6B,KRT84,MYH14,CKAP5,FHL2,POTEF,OBSCN,SYNE1,KRT82,DMD,MYH9,NUMA1
112	GO:CC	supramolecular polymer	GO:0099081	FALSE	0.0108664	1.96391	1062	115	17	22097	MYL9,SYNE2,POTEI,RYR2,ACTB,MYL6B,KRT84,MYH14,CKAP5,FHL2,POTEF,OBSCN,SYNE1,KRT82,DMD,MYH9,NUMA1
113	GO:CC	endomembrane system	GO:0012505	FALSE	0.0110693	1.95588	4777	115	44	22097	DDX3X,VDAC2,SYNE2,TTC3,ENSG00000001630,ENSG00000289027,UBB,LAMB2,CD4,RYR2,PDE9A,TSPO,PPIA,SET,DHCR7,PCM1,TECR,BIRC6,PHB,JAK2,TSN,RAB7A,RRBP1,HYOU1,RPN1,EPS15,MLEC,KTN1,CENPF,RAB10,DAD1,MARF1,SYNE1,ITPR3,PDIA3,RIPK1,DMD,PHF8,CLMN,TFG,ASPH,MYH9,GANAB,ANXA2
114	GO:CC	organelle envelope	GO:0031967	FALSE	0.0123649	1.90781	1299	115	19	22097	VDAC2,SYNE2,UBB,TSPO,DHCR7,PCM1,PHB,RAB7A,CASP8,PHB2,COX5A,CENPF,SYNE1,ITPR3,SDHA,TRAP1,DMD,PHF8,CLMN
115	GO:CC	envelope	GO:0031975	FALSE	0.0123649	1.90781	1299	115	19	22097	VDAC2,SYNE2,UBB,TSPO,DHCR7,PCM1,PHB,RAB7A,CASP8,PHB2,COX5A,CENPF,SYNE1,ITPR3,SDHA,TRAP1,DMD,PHF8,CLMN
116	GO:CC	endoplasmic reticulum	GO:0005783	FALSE	0.0142507	1.84616	2055	115	25	22097	SYNE2,ENSG00000001630,ENSG00000289027,UBB,LAMB2,CD4,RYR2,PDE9A,TSPO,SET,DHCR7,TECR,TSN,RRBP1,HYOU1,RPN1,MLEC,KTN1,RAB10,DAD1,ITPR3,PDIA3,TFG,ASPH,GANAB
117	GO:CC	oligosaccharyltransferase complex	GO:0008250	FALSE	0.014887	1.82719	14	115	3	22097	RPN1,MLEC,DAD1
118	GO:CC	endoplasmic reticulum protein-containing complex	GO:0140534	FALSE	0.016043	1.79471	126	115	6	22097	HYOU1,RPN1,MLEC,DAD1,PDIA3,GANAB
119	GO:CC	contractile fiber	GO:0043292	FALSE	0.0164488	1.78387	252	115	8	22097	MYL9,SYNE2,RYR2,MYL6B,FHL2,OBSCN,SYNE1,DMD
120	GO:CC	nuclear matrix	GO:0016363	FALSE	0.0175185	1.7565	128	115	6	22097	ACTB,NONO,PHB2,CENPF,ANXA2,NUMA1
121	GO:CC	intracellular organelle	GO:0043229	FALSE	0.017944	1.74608	16018	115	101	22097	DDX3X,VDAC2,MYL9,HMGN2,SYNE2,TTC3,ENSG00000001630,ENSG00000289027,HIPK1,PPWD1,UBB,TAF5,POTEI,LAMB2,USP9Y,CD4,RYR2,PDE9A,TSPO,MYL6,PRKDC,HIPK2,DDX6,H2AJ,MAGI3,PPIA,ACTB,SET,DHCR7,DDX5,PNO1,PCM1,MYL6B,KRT84,TECR,BIRC6,RIPK3,TTC28,MYH14,TIGD2,PHB,JAK2,RS8,NAT10,TSN,HNRPF,USP9X,RAB7A,SF3B2,SAMD9,CKAP5,RS3,RRBP1,H2AX,FHL2,POTEF,HYOU1,RPN1,EPS15,DKC1,MLEC,CASP8,ENSG00000001631,ENSG00000285953,DDX3Y,PRD…
122	GO:CC	Z disc	GO:0030018	TRUE	0.022607	1.64576	134	115	6	22097	MYL9,SYNE2,RYR2,FHL2,OBSCN,DMD
123	GO:CC	actin cytoskeleton	GO:0015629	FALSE	0.0246761	1.60772	515	115	11	22097	MYL9,TAF5,POTEI,MYL6,ACTB,MYL6B,MYH14,POTEF,DAAM1,DMD,MYH9
124	GO:CC	myosin II filament	GO:0097513	TRUE	0.0249309	1.60326	3	115	2	22097	MYH14,MYH9
125	GO:CC	cell-substrate junction	GO:0030055	TRUE	0.0273766	1.56262	432	115	10	22097	SYNE2,PPIA,ACTB,JAK2,FHL2,HYOU1,RAB10,PDIA3,DMD,MYH9
126	GO:CC	sarcolemma	GO:0042383	TRUE	0.0299652	1.52338	141	115	6	22097	RYR2,PDE9A,OBSCN,UTRN,DMD,ANXA2
127	GO:CC	membrane-bounded organelle	GO:0043227	FALSE	0.0316206	1.50003	15671	115	99	22097	DDX3X,VDAC2,HMGN2,SYNE2,TTC3,ENSG00000001630,ENSG00000289027,HIPK1,PPWD1,UBB,TAF5,POTEI,LAMB2,USP9Y,CD4,RYR2,PDE9A,TSPO,MYL6,PRKDC,IGHG4,HIPK2,DDX6,H2AJ,MAGI3,PPIA,ACTB,SET,DHCR7,DDX5,PNO1,PCM1,MYL6B,KRT84,TECR,BIRC6,RIPK3,IGHG2,MYH14,TIGD2,PHB,IGLL5,JAK2,RS8,NAT10,TSN,HNRPF,USP9X,RAB7A,SF3B2,SAMD9,CKAP5,RRBP1,H2AX,FHL2,POTEF,HYOU1,RPN1,EPS15,DKC1,MLEC,CASP8,DDX3Y,PRDX1,NONO,THOC2,KTN1,PHB2,COX5A…
128	GO:CC	filopodium membrane	GO:0031527	TRUE	0.0328699	1.4832	18	115	3	22097	SYNE2,UTRN,DMD
129	GO:CC	extracellular region	GO:0005576	FALSE	0.0355807	1.44879	4213	115	39	22097	DDX3X,HMGN2,SYNE2,UBB,POTEI,LAMB2,TSPO,MYL6,IGHG4,ITIH6,H2AJ,PPIA,MATN4,ACTB,DDX5,MYL6B,KRT84,IGHG2,MYH14,PHB,IGLL5,RAB7A,H2AX,POTEF,RS19,HYOU1,ENSG00000001631,PRDX1,OBSCN,RAB10,UTRN,PDIA3,IGHG1,FAS,SLK,MYH9,GANAB,ANXA2,NUMA1
130	GO:CC	nuclear lumen	GO:0031981	FALSE	0.0399399	1.39859	5521	115	47	22097	DDX3X,SYNE2,TTC3,HIPK1,PPWD1,UBB,TAF5,PDE9A,PRKDC,HIPK2,ACTB,SET,DDX5,PNO1,PCM1,PHB,JAK2,RS8,NAT10,TSN,HNRPF,SF3B2,CKAP5,H2AX,FHL2,DKC1,CASP8,DDX3Y,NONO,THOC2,PHB2,CENPF,OBSCN,HERC2,UTRN,SYNE1,ITPR3,CENPI,SDHA,TEN1,FAS,TRAP1,DDX17,PHF8,MYH9,ANXA2,NUMA1
131	GO:CC	I band	GO:0031674	FALSE	0.0405837	1.39165	149	115	6	22097	MYL9,SYNE2,RYR2,FHL2,OBSCN,DMD
132	GO:CC	endoplasmic reticulum membrane	GO:0005789	FALSE	0.0456585	1.34048	1194	115	17	22097	SYNE2,ENSG00000001630,ENSG00000289027,UBB,CD4,RYR2,DHCR7,TECR,RRBP1,RPN1,MLEC,KTN1,RAB10,DAD1,ITPR3,PDIA3,ASPH
133	GO:CC	nuclear periphery	GO:0034399	FALSE	0.0469084	1.32875	153	115	6	22097	ACTB,NONO,PHB2,CENPF,ANXA2,NUMA1
134	GO:CC	sarcomere	GO:0030017	FALSE	0.0482742	1.31628	220	115	7	22097	MYL9,SYNE2,RYR2,FHL2,OBSCN,SYNE1,DMD
135	GO:CC	endoplasmic reticulum subcompartment	GO:0098827	FALSE	0.0484734	1.3145	1200	115	17	22097	SYNE2,ENSG00000001630,ENSG00000289027,UBB,CD4,RYR2,DHCR7,TECR,RRBP1,RPN1,MLEC,KTN1,RAB10,DAD1,ITPR3,PDIA3,ASPH
136	KEGG	Necroptosis	KEGG:04217	FALSE	2.36304e-05	4.62653	158	65	10	8484	VDAC2,H2AJ,PPIA,FADD,RIPK3,JAK2,H2AX,CASP8,RIPK1,FAS
137	KEGG	Vascular smooth muscle contraction	KEGG:04270	FALSE	0.0432646	1.36387	133	65	6	8484	MYL9,MYL6,MYL6B,MYH14,ITPR3,MYH9
138	KEGG	Apoptosis	KEGG:04210	FALSE	0.0468379	1.3294	135	65	6	8484	ACTB,FADD,CASP8,ITPR3,RIPK1,FAS
139	KEGG	Salmonella infection	KEGG:05132	FALSE	0.0492752	1.30737	249	65	8	8484	MYL9,ACTB,FADD,RIPK3,RAB7A,CASP8,RIPK1,ANXA2
140	REAC	TLR3-mediated TICAM1-dependent programmed cell death	REAC:R-HSA-9013957	FALSE	2.78667e-05	4.55491	6	90	4	10842	FADD,RIPK3,CASP8,RIPK1
141	REAC	Defective RIPK1-mediated regulated necrosis	REAC:R-HSA-9693928	FALSE	6.46097e-05	4.1897	7	90	4	10842	FADD,RIPK3,CASP8,RIPK1
142	REAC	Regulation of necroptotic cell death	REAC:R-HSA-5675482	FALSE	7.29958e-05	4.1367	31	90	6	10842	UBB,FADD,RIPK3,CASP8,RIPK1,FAS
143	REAC	RIPK1-mediated regulated necrosis	REAC:R-HSA-5213460	FALSE	7.29958e-05	4.1367	31	90	6	10842	UBB,FADD,RIPK3,CASP8,RIPK1,FAS
144	REAC	TRIF-mediated programmed cell death	REAC:R-HSA-2562578	FALSE	0.000229653	3.63893	9	90	4	10842	FADD,RIPK3,CASP8,RIPK1
145	REAC	CASP8 activity is inhibited	REAC:R-HSA-5218900	FALSE	0.000380328	3.41984	10	90	4	10842	FADD,CASP8,RIPK1,FAS
146	REAC	Dimerization of procaspase-8	REAC:R-HSA-69416	FALSE	0.000380328	3.41984	10	90	4	10842	FADD,CASP8,RIPK1,FAS
147	REAC	Regulation by c-FLIP	REAC:R-HSA-3371378	FALSE	0.000380328	3.41984	10	90	4	10842	FADD,CASP8,RIPK1,FAS
148	REAC	Microbial modulation of RIPK1-mediated regulated necrosis	REAC:R-HSA-9686347	FALSE	0.000932036	3.03057	4	90	3	10842	RIPK3,CASP8,RIPK1
149	REAC	FasL/ CD95L signaling	REAC:R-HSA-75157	FALSE	0.00231607	2.63525	5	90	3	10842	FADD,CASP8,FAS
150	REAC	Caspase activation via Death Receptors in the presence of ligand	REAC:R-HSA-140534	FALSE	0.00239477	2.62074	15	90	4	10842	FADD,CASP8,RIPK1,FAS
151	REAC	Muscle contraction	REAC:R-HSA-397014	FALSE	0.00279533	2.55357	203	90	10	10842	MYL9,HIPK1,RYR2,MYL6,HIPK2,MYL6B,ITPR3,DMD,ASPH,ANXA2
152	REAC	Regulated Necrosis	REAC:R-HSA-5218859	FALSE	0.0033532	2.47454	58	90	6	10842	UBB,FADD,RIPK3,CASP8,RIPK1,FAS
153	REAC	RHO GTPase Effectors	REAC:R-HSA-195258	FALSE	0.00507599	2.29448	319	90	12	10842	MYL9,MYL6,H2AJ,ACTB,MYH14,CKAP5,H2AX,KTN1,CENPF,DAAM1,CENPI,MYH9
154	REAC	RHO GTPases Activate ROCKs	REAC:R-HSA-5627117	FALSE	0.00662948	2.17852	19	90	4	10842	MYL9,MYL6,MYH14,MYH9
155	REAC	RHO GTPases activate CIT	REAC:R-HSA-5625900	FALSE	0.00662948	2.17852	19	90	4	10842	MYL9,MYL6,MYH14,MYH9
156	REAC	Sema4D induced cell migration and growth-cone collapse	REAC:R-HSA-416572	FALSE	0.00823439	2.08437	20	90	4	10842	MYL9,MYL6,MYH14,MYH9
157	REAC	Diseases of programmed cell death	REAC:R-HSA-9645723	FALSE	0.00943983	2.02504	103	90	7	10842	H2AJ,FADD,RIPK3,H2AX,CASP8,PRDX1,RIPK1
158	REAC	RHO GTPases activate PAKs	REAC:R-HSA-5627123	FALSE	0.0101075	1.99536	21	90	4	10842	MYL9,MYL6,MYH14,MYH9
159	REAC	Sema4D in semaphorin signaling	REAC:R-HSA-400685	FALSE	0.0176069	1.75432	24	90	4	10842	MYL9,MYL6,MYH14,MYH9
160	REAC	Caspase activation via extrinsic apoptotic signalling pathway	REAC:R-HSA-5357769	FALSE	0.020828	1.68135	25	90	4	10842	FADD,CASP8,RIPK1,FAS
161	REAC	Disease	REAC:R-HSA-1643685	FALSE	0.0222733	1.65222	1767	90	30	10842	UBB,TAF5,CD4,IGHG4,H2AJ,PPIA,ACTB,FADD,DDX5,BIRC6,RIPK3,IGHG2,PHB,JAK2,RS8,RAB7A,RRBP1,H2AX,RS19,RPN1,EPS15,CASP8,PRDX1,DAD1,ITPR3,IGHG1,RIPK1,TFG,MYH9,GANAB
162	REAC	EPHA-mediated growth cone collapse	REAC:R-HSA-3928663	FALSE	0.0330765	1.48048	28	90	4	10842	MYL9,MYL6,MYH14,MYH9
163	WP	Nanoparticle triggered regulated necrosis	WP:WP2513	FALSE	0.00044334	3.35326	12	74	4	8286	FADD,RIPK3,CASP8,RIPK1
164	WP	Pro survival signaling of neuroprotectin D1	WP:WP5182	FALSE	0.00119795	2.92156	15	74	4	8286	FADD,RIPK3,CASP8,RIPK1
165	WP	Novel intracellular components of RIG I like receptor pathway	WP:WP3865	FALSE	0.0022776	2.64252	60	74	6	8286	DDX3X,FADD,CASP8,DDX3Y,RIPK1,DDX17
166	WP	Apoptosis modulation by HSP70	WP:WP384	FALSE	0.00331079	2.48007	19	74	4	8286	FADD,CASP8,RIPK1,FAS
167	WP	Fas ligand pathway and stress induction of heat shock proteins	WP:WP314	FALSE	0.00525593	2.27935	42	74	5	8286	PRKDC,ACTB,FADD,CASP8,FAS
168	TF	Factor: Egr-1; motif: GCGGGGGCGG	TF:M07354	FALSE	0.00273015	2.56381	8150	114	72	20045	DDX3X,VDAC2,MYL9,HMGN2,SYNE2,TTC3,ENSG00000001630,ENSG00000285772,ENSG00000289027,HIPK1,TAF5,LAMB2,RYR2,PDE9A,TSPO,MYL6,HIPK2,DDX6,MAGI3,PPIA,ACTB,SET,FADD,DHCR7,PCM1,MYL6B,TECR,BIRC6,TTC28,MYH14,TIGD2,PHB,RS8,TSN,HNRPF,USP9X,CKAP5,RRBP1,H2AX,POTEF,HYOU1,RPN1,DKC1,MLEC,ENSG00000001631,ENSG00000285953,DDX3Y,THOC2,KTN1,COX5A,CENPF,OGDHL,OBSCN,RAB10,HERC2,MARF1,UTRN,DAAM1,ITPR3,SDHA,RIPK1,TEN1,FAS,T…
169	TF	Factor: EGR1; motif: NCNCCGCCCCCGCN	TF:M07208	FALSE	0.00882678	2.0542	6380	114	60	20045	DDX3X,VDAC2,MYL9,HMGN2,SYNE2,TTC3,ENSG00000289027,HIPK1,TAF5,POTEI,LAMB2,RYR2,FCRL1,PDE9A,MYL6,HIPK2,DDX6,MAGI3,PPIA,SET,FADD,DHCR7,MYL6B,TECR,BIRC6,TTC28,TIGD2,PHB,RS8,TSN,HNRPF,RAB7A,H2AX,POTEF,RS19,HYOU1,EPS15,MLEC,ENSG00000001631,ENSG00000285953,DDX3Y,THOC2,CENPF,OGDHL,OBSCN,HERC2,MARF1,UTRN,SYNE1,DAAM1,ITPR3,MAST4,SDHA,FAS,DDX17,PHF8,CLMN,TFG,MYH9,NUMA1
170	TF	Factor: EGR; motif: CGCCCCCGCNN	TF:M08878	FALSE	0.0254472	1.59436	7724	114	67	20045	DDX3X,VDAC2,MYL9,HMGN2,SYNE2,TTC3,ENSG00000001630,ENSG00000289027,HIPK1,TAF5,LAMB2,RYR2,PDE9A,TSPO,MYL6,HIPK2,DDX6,MAGI3,PPIA,ACTB,SET,FADD,PCM1,MYL6B,TECR,BIRC6,TTC28,MYH14,TIGD2,PHB,TSN,HNRPF,USP9X,SF3B2,CKAP5,RRBP1,H2AX,POTEF,HYOU1,RPN1,MLEC,ENSG00000001631,ENSG00000285953,DDX3Y,THOC2,KTN1,COX5A,CENPF,OGDHL,OBSCN,RAB10,HERC2,MARF1,UTRN,DAAM1,ITPR3,SDHA,RIPK1,TEN1,FAS,ENSG00000240720,SLK,PHF8,C…
171	MIRNA	hsa-miR-21-5p	MIRNA:hsa-miR-21-5p	FALSE	0.00817405	2.08756	636	96	15	14819	DDX3X,SYNE2,TAF5,SET,RS8,TSN,CKAP5,CASP8,ENSG00000001631,THOC2,UTRN,DAAM1,FAS,DMD,SLK
172	MIRNA	hsa-miR-484	MIRNA:hsa-miR-484	FALSE	0.00851961	2.06958	891	96	18	14819	SYNE2,HIPK1,LAMB2,DDX6,ACTB,SET,PHB,SF3B2,CKAP5,H2AX,HYOU1,PRDX1,NONO,COX5A,UTRN,SLK,MYH9,GANAB
173	MIRNA	hsa-miR-432-3p	MIRNA:hsa-miR-432-3p	FALSE	0.0435069	1.36144	67	96	5	14819	ACTB,TSN,PHB2,RAB10,DDX17
174	MIRNA	hsa-miR-1-3p	MIRNA:hsa-miR-1-3p	FALSE	0.0474599	1.32367	921	96	17	14819	SYNE2,DDX6,PPIA,ACTB,FADD,DDX5,RRBP1,TRPA1,CENPF,HERC2,UTRN,SYNE1,MAST4,PDIA3,LARP4,ASPH,ANXA2
175	HPA	skin 2; lymphocytes[≥Medium]	HPA:0471472	FALSE	9.54815e-11	10.0201	647	88	27	11019	DDX3X,HMGN2,UBB,PRKDC,HIPK2,ACTB,SET,DDX5,PHB,RAB7A,SF3B2,CKAP5,RRBP1,H2AX,RPN1,DKC1,KTN1,PHB2,COX5A,UTRN,PDIA3,SDHA,TRAP1,DDX17,MYH9,GANAB,ANXA2
176	HPA	skin 2; cells in basal layer[≥Low]	HPA:0471391	FALSE	1.67574e-10	9.77579	962	88	32	11019	DDX3X,VDAC2,HMGN2,SYNE2,UBB,CD4,PRKDC,HIPK2,SET,DDX5,TECR,PHB,RAB7A,SF3B2,CKAP5,RRBP1,H2AX,FHL2,RPN1,DKC1,KTN1,PHB2,COX5A,CENPF,UTRN,PDIA3,SDHA,TRAP1,DDX17,MYH9,GANAB,ANXA2
177	HPA	skin 2; cells in basal layer[≥Medium]	HPA:0471392	FALSE	5.3981e-10	9.26776	754	88	28	11019	DDX3X,VDAC2,HMGN2,SYNE2,UBB,PRKDC,HIPK2,SET,DDX5,PHB,RAB7A,SF3B2,CKAP5,RRBP1,H2AX,FHL2,RPN1,DKC1,KTN1,PHB2,COX5A,CENPF,PDIA3,SDHA,TRAP1,DDX17,GANAB,ANXA2
178	HPA	skin 2; melanocytes[≥Medium]	HPA:0470672	FALSE	5.43021e-10	9.26518	640	88	26	11019	DDX3X,VDAC2,SYNE2,UBB,PRKDC,HIPK2,SET,DDX5,PHB,RAB7A,SF3B2,CKAP5,RRBP1,H2AX,RPN1,DKC1,KTN1,PHB2,COX5A,UTRN,PDIA3,SDHA,TRAP1,DDX17,GANAB,ANXA2
179	HPA	skin 1; cells in basal layer[≥Low]	HPA:0461391	FALSE	6.32938e-10	9.19864	881	88	30	11019	DDX3X,VDAC2,HMGN2,SYNE2,UBB,PRKDC,HIPK2,SET,DDX5,PHB,RAB7A,SF3B2,CKAP5,RRBP1,H2AX,FHL2,RPN1,DKC1,KTN1,PHB2,COX5A,CENPF,UTRN,PDIA3,SDHA,TRAP1,DDX17,MYH9,GANAB,ANXA2
180	HPA	skin 1; endothelial cells[≥Medium]	HPA:0460202	FALSE	7.12032e-10	9.1475	593	88	25	11019	DDX3X,SYNE2,UBB,LAMB2,PRKDC,HIPK2,SET,DDX5,RAB7A,SF3B2,CKAP5,RRBP1,H2AX,FHL2,DKC1,KTN1,PHB2,COX5A,UTRN,PDIA3,TRAP1,DDX17,MYH9,GANAB,ANXA2
181	HPA	skin 2; endothelial cells[≥Low]	HPA:0470201	FALSE	7.75295e-10	9.11053	888	88	30	11019	DDX3X,HMGN2,SYNE2,UBB,LAMB2,CD4,PRKDC,HIPK2,ACTB,SET,DDX5,PHB,RAB7A,SF3B2,CKAP5,RRBP1,H2AX,FHL2,RPN1,DKC1,KTN1,PHB2,UTRN,PDIA3,TRAP1,DDX17,DMD,MYH9,GANAB,ANXA2
182	HPA	skin 2; fibrohistiocytic cells[≥Medium]	HPA:0471442	FALSE	9.63187e-10	9.01629	833	88	29	11019	DDX3X,VDAC2,HMGN2,SYNE2,UBB,LAMB2,PRKDC,HIPK2,ACTB,SET,DDX5,PHB,RAB7A,SF3B2,CKAP5,RRBP1,H2AX,RPN1,DKC1,KTN1,PHB2,COX5A,UTRN,PDIA3,SDHA,TRAP1,DDX17,GANAB,ANXA2
183	HPA	skin 1; langerhans cells[≥Low]	HPA:0461461	FALSE	1.05154e-09	8.97817	716	88	27	11019	DDX3X,VDAC2,HMGN2,SYNE2,UBB,PRKDC,HIPK2,SET,DDX5,PHB,RAB7A,SF3B2,CKAP5,RRBP1,H2AX,RPN1,DKC1,KTN1,PHB2,COX5A,UTRN,PDIA3,TRAP1,DDX17,MYH9,GANAB,ANXA2
184	HPA	skin 2; lymphocytes[≥Low]	HPA:0471471	FALSE	2.39245e-09	8.62116	802	88	28	11019	DDX3X,HMGN2,SYNE2,UBB,PRKDC,HIPK2,ACTB,SET,DDX5,PHB,RAB7A,SF3B2,CKAP5,RRBP1,H2AX,RPN1,DKC1,KTN1,PHB2,COX5A,UTRN,PDIA3,SDHA,TRAP1,DDX17,MYH9,GANAB,ANXA2
185	HPA	skin 2; endothelial cells[≥Medium]	HPA:0470202	FALSE	3.42405e-09	8.46546	637	88	25	11019	DDX3X,SYNE2,UBB,LAMB2,PRKDC,HIPK2,ACTB,SET,DDX5,PHB,RAB7A,SF3B2,CKAP5,RRBP1,H2AX,RPN1,DKC1,KTN1,UTRN,PDIA3,TRAP1,DDX17,MYH9,GANAB,ANXA2
186	HPA	skin 1; fibrohistiocytic cells[≥Low]	HPA:0461441	FALSE	4.29648e-09	8.36689	885	88	29	11019	DDX3X,HMGN2,SYNE2,UBB,LAMB2,PRKDC,HIPK2,ACTB,SET,DDX5,KRT84,PHB,RAB7A,SF3B2,CKAP5,RRBP1,H2AX,RPN1,DKC1,KTN1,PHB2,COX5A,UTRN,PDIA3,SDHA,TRAP1,DDX17,GANAB,ANXA2
187	HPA	skin 2; fibrohistiocytic cells[≥Low]	HPA:0471441	FALSE	4.81122e-09	8.31774	1021	88	31	11019	DDX3X,VDAC2,HMGN2,SYNE2,UBB,LAMB2,PRKDC,HIPK2,ACTB,SET,DDX5,PHB,RAB7A,SF3B2,CKAP5,RRBP1,H2AX,FHL2,RPN1,DKC1,KTN1,PHB2,COX5A,UTRN,PDIA3,SDHA,TRAP1,DDX17,MYH9,GANAB,ANXA2
188	HPA	skin 1; lymphocytes[≥Low]	HPA:0461471	FALSE	6.05364e-09	8.21798	712	88	26	11019	DDX3X,HMGN2,UBB,PRKDC,HIPK2,SET,DDX5,PHB,RAB7A,SF3B2,CKAP5,RRBP1,H2AX,RPN1,DKC1,KTN1,PHB2,COX5A,UTRN,PDIA3,SDHA,TRAP1,DDX17,MYH9,GANAB,ANXA2
189	HPA	skin 1; endothelial cells[≥Low]	HPA:0460201	FALSE	7.41926e-09	8.12964	841	88	28	11019	DDX3X,HMGN2,SYNE2,UBB,LAMB2,CD4,PRKDC,HIPK2,SET,DDX5,RAB7A,SF3B2,CKAP5,RRBP1,H2AX,FHL2,RPN1,DKC1,KTN1,PHB2,COX5A,UTRN,PDIA3,TRAP1,DDX17,MYH9,GANAB,ANXA2
190	HPA	skin 2; melanocytes[≥Low]	HPA:0470671	FALSE	8.79204e-09	8.05591	724	88	26	11019	DDX3X,VDAC2,SYNE2,UBB,PRKDC,HIPK2,SET,DDX5,PHB,RAB7A,SF3B2,CKAP5,RRBP1,H2AX,RPN1,DKC1,KTN1,PHB2,COX5A,UTRN,PDIA3,SDHA,TRAP1,DDX17,GANAB,ANXA2
191	HPA	skin 2; langerhans cells[≥Low]	HPA:0471461	FALSE	9.99771e-09	8.0001	789	88	27	11019	DDX3X,VDAC2,HMGN2,SYNE2,UBB,PRKDC,HIPK2,ACTB,SET,DDX5,PHB,RAB7A,SF3B2,CKAP5,RRBP1,H2AX,RPN1,DKC1,KTN1,PHB2,COX5A,UTRN,PDIA3,TRAP1,DDX17,GANAB,ANXA2
192	HPA	skin 1; lymphocytes[≥Medium]	HPA:0461472	FALSE	1.8066e-08	7.74314	574	88	23	11019	DDX3X,UBB,PRKDC,HIPK2,SET,DDX5,PHB,RAB7A,SF3B2,CKAP5,RRBP1,H2AX,DKC1,KTN1,PHB2,COX5A,PDIA3,SDHA,TRAP1,DDX17,MYH9,GANAB,ANXA2
193	HPA	skin 1; langerhans cells[≥Medium]	HPA:0461462	FALSE	2.07629e-08	7.68271	578	88	23	11019	DDX3X,VDAC2,SYNE2,UBB,PRKDC,HIPK2,SET,DDX5,PHB,RAB7A,SF3B2,CKAP5,RRBP1,H2AX,RPN1,DKC1,KTN1,PHB2,COX5A,TRAP1,DDX17,GANAB,ANXA2
194	HPA	skin 1; cells in basal layer[≥Medium]	HPA:0461392	FALSE	2.27324e-08	7.64335	637	88	24	11019	DDX3X,VDAC2,SYNE2,UBB,PRKDC,HIPK2,SET,DDX5,PHB,RAB7A,SF3B2,CKAP5,RRBP1,H2AX,FHL2,RPN1,DKC1,KTN1,PHB2,COX5A,PDIA3,TRAP1,DDX17,ANXA2
195	HPA	skin 1; cells in spinous layer[≥Low]	HPA:0461411	FALSE	2.57792e-08	7.58873	760	88	26	11019	DDX3X,VDAC2,HMGN2,SYNE2,UBB,PRKDC,HIPK2,SET,DDX5,PHB,RAB7A,SF3B2,CKAP5,RRBP1,H2AX,RPN1,DKC1,KTN1,PHB2,COX5A,UTRN,PDIA3,TRAP1,DDX17,MYH9,ANXA2
196	HPA	skin 2; langerhans cells[≥Medium]	HPA:0471462	FALSE	5.02653e-08	7.29873	662	88	24	11019	DDX3X,VDAC2,SYNE2,UBB,PRKDC,HIPK2,ACTB,SET,DDX5,PHB,RAB7A,SF3B2,CKAP5,RRBP1,H2AX,DKC1,KTN1,PHB2,COX5A,PDIA3,TRAP1,DDX17,GANAB,ANXA2
197	HPA	skin 2; melanocytes[High]	HPA:0470673	FALSE	7.82915e-08	7.10629	357	88	18	11019	UBB,PRKDC,SET,DDX5,PHB,RAB7A,SF3B2,CKAP5,RRBP1,H2AX,RPN1,DKC1,KTN1,COX5A,PDIA3,TRAP1,GANAB,ANXA2
198	HPA	skin 2; lymphocytes[High]	HPA:0471473	FALSE	8.25048e-08	7.08352	456	88	20	11019	UBB,PRKDC,HIPK2,SET,DDX5,PHB,RAB7A,SF3B2,CKAP5,RRBP1,H2AX,DKC1,COX5A,UTRN,PDIA3,SDHA,TRAP1,MYH9,GANAB,ANXA2
199	HPA	skin 1; endothelial cells[High]	HPA:0460203	FALSE	1.01143e-07	6.99506	317	88	17	11019	UBB,LAMB2,PRKDC,HIPK2,SET,DDX5,RAB7A,SF3B2,CKAP5,RRBP1,DKC1,KTN1,COX5A,PDIA3,TRAP1,MYH9,ANXA2
200	HPA	skin 2; cells in spinous layer[≥Low]	HPA:0471411	FALSE	4.95355e-07	6.30508	871	88	26	11019	DDX3X,VDAC2,HMGN2,SYNE2,UBB,PRKDC,HIPK2,SET,DDX5,PHB,RAB7A,SF3B2,CKAP5,RRBP1,H2AX,RPN1,DKC1,KTN1,PHB2,COX5A,CENPF,UTRN,PDIA3,TRAP1,DDX17,ANXA2
201	HPA	skin 2; cells in spinous layer[≥Medium]	HPA:0471412	FALSE	5.53445e-07	6.25693	683	88	23	11019	DDX3X,VDAC2,SYNE2,UBB,PRKDC,HIPK2,SET,DDX5,PHB,RAB7A,SF3B2,CKAP5,RRBP1,H2AX,DKC1,KTN1,PHB2,COX5A,CENPF,PDIA3,TRAP1,DDX17,ANXA2
202	HPA	skin 1; fibrohistiocytic cells[≥Medium]	HPA:0461442	FALSE	8.64124e-07	6.06342	699	88	23	11019	DDX3X,SYNE2,UBB,LAMB2,PRKDC,HIPK2,SET,DDX5,KRT84,RAB7A,SF3B2,CKAP5,RRBP1,H2AX,RPN1,DKC1,KTN1,PHB2,COX5A,PDIA3,TRAP1,GANAB,ANXA2
203	HPA	skin 1; cells in granular layer[≥Low]	HPA:0460181	FALSE	1.19704e-06	5.92189	711	88	23	11019	DDX3X,VDAC2,SYNE2,UBB,PRKDC,HIPK2,SET,DDX5,PHB,RAB7A,SF3B2,CKAP5,RRBP1,H2AX,RPN1,DKC1,KTN1,PHB2,COX5A,UTRN,PDIA3,TRAP1,DDX17
204	HPA	lung; endothelial cells[≥Medium]	HPA:0300202	FALSE	1.25972e-06	5.89973	651	88	22	11019	HMGN2,TAF5,PRKDC,HIPK2,DDX5,PHB,RAB7A,SF3B2,CKAP5,RRBP1,H2AX,DKC1,NONO,THOC2,KTN1,PHB2,SYNE1,PDIA3,RIPK1,TRAP1,GANAB,NUMA1
205	HPA	skin 1; cells in spinous layer[≥Medium]	HPA:0461412	FALSE	1.29224e-06	5.88866	592	88	21	11019	DDX3X,VDAC2,SYNE2,UBB,PRKDC,HIPK2,SET,DDX5,PHB,SF3B2,CKAP5,RRBP1,H2AX,RPN1,DKC1,KTN1,PHB2,COX5A,TRAP1,DDX17,ANXA2
206	HPA	skin 2; cells in granular layer[≥Low]	HPA:0470181	FALSE	1.48187e-06	5.82919	719	88	23	11019	DDX3X,VDAC2,SYNE2,UBB,PRKDC,HIPK2,SET,DDX5,PHB,RAB7A,SF3B2,CKAP5,RRBP1,H2AX,RPN1,DKC1,KTN1,PHB2,COX5A,UTRN,PDIA3,TRAP1,DDX17
207	HPA	lung; endothelial cells[≥Low]	HPA:0300201	FALSE	2.14022e-06	5.66954	798	88	24	11019	HMGN2,TAF5,PRKDC,HIPK2,FADD,DDX5,PHB,RAB7A,SF3B2,CKAP5,RRBP1,H2AX,DKC1,NONO,THOC2,KTN1,PHB2,SYNE1,PDIA3,RIPK1,TRAP1,GANAB,ANXA2,NUMA1
208	HPA	skin 1; cells in granular layer[≥Medium]	HPA:0460182	FALSE	2.70944e-06	5.56712	558	88	20	11019	DDX3X,VDAC2,SYNE2,UBB,PRKDC,HIPK2,SET,DDX5,PHB,RAB7A,SF3B2,CKAP5,RRBP1,H2AX,RPN1,DKC1,KTN1,PHB2,TRAP1,DDX17
209	HPA	skin 1; lymphocytes[High]	HPA:0461473	FALSE	2.74766e-06	5.56104	394	88	17	11019	UBB,PRKDC,HIPK2,SET,DDX5,RAB7A,SF3B2,CKAP5,RRBP1,H2AX,DKC1,KTN1,PHB2,COX5A,PDIA3,TRAP1,ANXA2
210	HPA	skin 2; endothelial cells[High]	HPA:0470203	FALSE	7.84695e-06	5.1053	321	88	15	11019	UBB,LAMB2,PRKDC,HIPK2,SET,DDX5,PHB,RAB7A,SF3B2,CKAP5,RRBP1,DKC1,TRAP1,MYH9,ANXA2
211	HPA	adipose tissue	HPA:0010000	FALSE	2.28665e-05	4.6408	3943	88	56	11019	DDX3X,HMGN2,HIPK1,PPWD1,UBB,TAF5,LAMB2,PDE9A,PRKDC,IGHG4,HIPK2,DDX6,H2AJ,ACTB,SET,DDX5,KRT84,TECR,IGHG2,PHB,JAK2,RS8,NAT10,HNRPF,USP9X,RAB7A,SF3B2,SAMD9,CKAP5,RS3,RRBP1,H2AX,RPN1,EPS15,DKC1,CASP8,DDX3Y,NONO,THOC2,KTN1,PHB2,OBSCN,HERC2,UTRN,SYNE1,PDIA3,LARP4,IGHG1,SDHA,RIPK1,TRAP1,SLK,PHF8,MYH9,ANXA2,NUMA1
212	HPA	adipose tissue; adipocytes[≥Low]	HPA:0010011	FALSE	2.28665e-05	4.6408	3943	88	56	11019	DDX3X,HMGN2,HIPK1,PPWD1,UBB,TAF5,LAMB2,PDE9A,PRKDC,IGHG4,HIPK2,DDX6,H2AJ,ACTB,SET,DDX5,KRT84,TECR,IGHG2,PHB,JAK2,RS8,NAT10,HNRPF,USP9X,RAB7A,SF3B2,SAMD9,CKAP5,RS3,RRBP1,H2AX,RPN1,EPS15,DKC1,CASP8,DDX3Y,NONO,THOC2,KTN1,PHB2,OBSCN,HERC2,UTRN,SYNE1,PDIA3,LARP4,IGHG1,SDHA,RIPK1,TRAP1,SLK,PHF8,MYH9,ANXA2,NUMA1
213	HPA	skin 1; fibrohistiocytic cells[High]	HPA:0461443	FALSE	2.96585e-05	4.52785	408	88	16	11019	PRKDC,HIPK2,SET,DDX5,RAB7A,SF3B2,CKAP5,RRBP1,H2AX,RPN1,DKC1,KTN1,PHB2,PDIA3,TRAP1,ANXA2
214	HPA	ovary; ovarian stroma cells[≥Medium]	HPA:0340462	FALSE	8.997e-05	4.0459	2067	88	37	11019	DDX3X,HMGN2,UBB,TAF5,PRKDC,IGHG4,HIPK2,DDX6,H2AJ,SET,DHCR7,DDX5,IGHG2,PHB,HNRPF,RAB7A,SF3B2,CKAP5,RRBP1,H2AX,FHL2,RPN1,EPS15,DKC1,NONO,THOC2,KTN1,PHB2,UTRN,SYNE1,PDIA3,IGHG1,TRAP1,DDX17,MYH9,ANXA2,NUMA1
215	HPA	skin 2; cells in granular layer[≥Medium]	HPA:0470182	FALSE	9.03927e-05	4.04387	562	88	18	11019	DDX3X,VDAC2,UBB,PRKDC,SET,DDX5,PHB,RAB7A,SF3B2,CKAP5,RRBP1,H2AX,DKC1,KTN1,PHB2,COX5A,TRAP1,DDX17
216	HPA	skin 2; fibrohistiocytic cells[High]	HPA:0471443	FALSE	0.000183982	3.73522	467	88	16	11019	UBB,LAMB2,PRKDC,ACTB,SET,DDX5,PHB,SF3B2,CKAP5,RRBP1,H2AX,DKC1,KTN1,PDIA3,TRAP1,ANXA2
217	HPA	skin 2; eccrine glands[≥Medium]	HPA:0471422	FALSE	0.000399517	3.39846	72	88	7	11019	DDX3X,SYNE2,PHB,CKAP5,RPN1,COX5A,PDIA3
218	HPA	lung; alveolar cells type I[High]	HPA:0301363	FALSE	0.000542517	3.26559	507	88	16	11019	HMGN2,TAF5,PRKDC,HIPK2,PHB,SF3B2,H2AX,DKC1,NONO,THOC2,SYNE1,PDIA3,RIPK1,TRAP1,DDX17,NUMA1
219	HPA	tonsil; non-germinal center cells[High]	HPA:0600443	FALSE	0.000593672	3.22645	1321	88	27	11019	PPWD1,UBB,TAF5,PRKDC,IGHG4,DDX6,ACTB,SET,DDX5,IGHG2,PHB,JAK2,SF3B2,SAMD9,RRBP1,DKC1,CASP8,THOC2,KTN1,COX5A,HERC2,SYNE1,IGHG1,TRAP1,MYH9,GANAB,NUMA1
220	HPA	breast; adipocytes[≥Medium]	HPA:0050012	FALSE	0.000595928	3.22481	1491	88	29	11019	DDX3X,HMGN2,PPWD1,UBB,TAF5,LAMB2,PRKDC,IGHG4,HIPK2,DDX5,IGHG2,PHB,RS8,HNRPF,RAB7A,SF3B2,CKAP5,H2AX,RPN1,DKC1,NONO,THOC2,HERC2,SYNE1,IGHG1,TRAP1,PHF8,ANXA2,NUMA1
221	HPA	lung; alveolar cells type I[≥Low]	HPA:0301361	FALSE	0.000732734	3.13505	1091	88	24	11019	HMGN2,SYNE2,TAF5,PRKDC,HIPK2,FADD,PHB,RAB7A,SF3B2,CKAP5,H2AX,RPN1,DKC1,NONO,THOC2,KTN1,COX5A,SYNE1,PDIA3,RIPK1,TRAP1,DDX17,ANXA2,NUMA1
222	HPA	lung; endothelial cells[High]	HPA:0300203	FALSE	0.000855568	3.06775	293	88	12	11019	HMGN2,PRKDC,HIPK2,PHB,SF3B2,CKAP5,RRBP1,NONO,SYNE1,RIPK1,TRAP1,NUMA1
223	HPA	skin 2; cells in basal layer[High]	HPA:0471393	FALSE	0.000950464	3.02206	296	88	12	11019	SYNE2,PRKDC,SET,DDX5,PHB,RAB7A,SF3B2,CKAP5,DKC1,KTN1,TRAP1,ANXA2
224	HPA	breast; adipocytes[≥Low]	HPA:0050011	FALSE	0.00101988	2.99145	2781	88	42	11019	DDX3X,HMGN2,PPWD1,UBB,TAF5,LAMB2,PRKDC,IGHG4,HIPK2,DDX6,SET,DDX5,IGHG2,PHB,RS8,HNRPF,RAB7A,SF3B2,CKAP5,RS3,RRBP1,H2AX,RPN1,EPS15,DKC1,NONO,THOC2,KTN1,PHB2,RAB10,HERC2,UTRN,SYNE1,PDIA3,LARP4,IGHG1,SDHA,RIPK1,TRAP1,PHF8,ANXA2,NUMA1
225	HPA	skin 1; sebaceous glands[≥Low]	HPA:0461481	FALSE	0.00113366	2.94552	202	88	10	11019	DDX3X,VDAC2,UBB,SET,SF3B2,CKAP5,PHB2,CENPF,DDX17,GANAB
226	HPA	lung; alveolar cells type I[≥Medium]	HPA:0301362	FALSE	0.00115776	2.93638	887	88	21	11019	HMGN2,TAF5,PRKDC,HIPK2,PHB,RAB7A,SF3B2,CKAP5,H2AX,DKC1,NONO,THOC2,KTN1,COX5A,SYNE1,PDIA3,RIPK1,TRAP1,DDX17,ANXA2,NUMA1
227	HPA	soft tissue 2; fibroblasts[≥Medium]	HPA:0510652	FALSE	0.00159074	2.7984	2619	88	40	11019	DDX3X,HMGN2,PPWD1,UBB,TAF5,LAMB2,PRKDC,HIPK2,H2AJ,SET,DHCR7,DDX5,PHB,HNRPF,USP9X,SF3B2,SAMD9,CKAP5,RS3,RRBP1,H2AX,RPN1,EPS15,CASP8,NONO,THOC2,KTN1,OBSCN,RAB10,HERC2,UTRN,SYNE1,PDIA3,RIPK1,TRAP1,PHF8,TFG,GANAB,ANXA2,NUMA1
228	HPA	skin 1; sebaceous glands[≥Medium]	HPA:0461482	FALSE	0.00160368	2.79488	165	88	9	11019	DDX3X,VDAC2,UBB,SET,SF3B2,CKAP5,PHB2,CENPF,DDX17
229	HPA	skin 2; eccrine glands[≥Low]	HPA:0471421	FALSE	0.00167479	2.77604	89	88	7	11019	DDX3X,SYNE2,PHB,CKAP5,RPN1,COX5A,PDIA3
230	HPA	cerebellum; cells in molecular layer[High]	HPA:0090193	FALSE	0.00198031	2.70327	918	88	21	11019	DDX3X,UBB,TAF5,PRKDC,HIPK2,H2AJ,SET,DHCR7,DDX5,HNRPF,SF3B2,H2AX,DKC1,NONO,THOC2,KTN1,COX5A,OGDHL,TRAP1,PHF8,NUMA1
231	HPA	lung; alveolar cells type II[High]	HPA:0301373	FALSE	0.00395461	2.4029	662	88	17	11019	DDX3X,HMGN2,PRKDC,HIPK2,RAB7A,SF3B2,RRBP1,H2AX,DKC1,NONO,KTN1,SYNE1,PDIA3,RIPK1,TRAP1,DDX17,NUMA1
232	HPA	spleen; cells in red pulp[≥Medium]	HPA:0530712	FALSE	0.00406388	2.39106	3143	88	44	11019	DDX3X,HMGN2,HIPK1,UBB,TAF5,CD4,MYL6,PRKDC,HIPK2,H2AJ,ACTB,SET,DHCR7,DDX5,BIRC6,PHB,JAK2,HNRPF,USP9X,RAB7A,SF3B2,SAMD9,CKAP5,RRBP1,H2AX,RPN1,EPS15,DKC1,CASP8,PRDX1,NONO,THOC2,KTN1,PHB2,COX5A,HERC2,UTRN,SYNE1,RIPK1,TRAP1,CLMN,GANAB,ANXA2,NUMA1
233	HPA	esophagus; squamous epithelial cells[High]	HPA:0190223	FALSE	0.00461287	2.33603	1652	88	29	11019	VDAC2,PPWD1,UBB,TAF5,PRKDC,HIPK2,DDX6,SET,DHCR7,DDX5,TECR,PHB,USP9X,RAB7A,SF3B2,CKAP5,DKC1,NONO,THOC2,KTN1,COX5A,RAB10,HERC2,MAST4,LARP4,TRAP1,PHF8,ANXA2,NUMA1
234	HPA	cerebral cortex; glial cells[High]	HPA:0100123	FALSE	0.00478927	2.31973	744	88	18	11019	UBB,TAF5,PRKDC,HIPK2,H2AJ,PHB,HNRPF,SF3B2,RRBP1,H2AX,DKC1,NONO,THOC2,KTN1,TRAP1,PHF8,TFG,NUMA1
235	HPA	adipose tissue; adipocytes[≥Medium]	HPA:0010012	FALSE	0.00531822	2.27423	2236	88	35	11019	DDX3X,HMGN2,PPWD1,UBB,TAF5,LAMB2,PRKDC,IGHG4,HIPK2,H2AJ,SET,DDX5,IGHG2,PHB,HNRPF,RAB7A,SF3B2,SAMD9,CKAP5,RRBP1,H2AX,DKC1,CASP8,NONO,KTN1,OBSCN,HERC2,SYNE1,PDIA3,IGHG1,RIPK1,TRAP1,PHF8,ANXA2,NUMA1
236	HPA	skin 1; melanocytes[High]	HPA:0460673	FALSE	0.00590416	2.22884	986	88	21	11019	TAF5,PRKDC,SET,DDX5,HNRPF,RAB7A,SF3B2,CKAP5,RS3,H2AX,RPN1,NONO,THOC2,KTN1,COX5A,PDIA3,TRAP1,PHF8,GANAB,ANXA2,NUMA1
237	HPA	caudate; glial cells[High]	HPA:0080123	FALSE	0.00592073	2.22762	683	88	17	11019	HMGN2,UBB,TAF5,PRKDC,HIPK2,H2AJ,SET,DDX5,PHB,SF3B2,H2AX,DKC1,NONO,THOC2,KTN1,TRAP1,NUMA1
238	HPA	kidney; cells in glomeruli[≥Medium]	HPA:0270352	FALSE	0.00659001	2.18111	3090	88	43	11019	DDX3X,VDAC2,HMGN2,SYNE2,PPWD1,UBB,TAF5,MYL6,PRKDC,IGHG4,H2AJ,SET,DHCR7,DDX5,TECR,IGHG2,PHB,JAK2,RS8,HNRPF,USP9X,RAB7A,SF3B2,CKAP5,RRBP1,H2AX,FHL2,EPS15,DKC1,NONO,THOC2,KTN1,UTRN,SYNE1,PDIA3,IGHG1,TRAP1,SLK,PHF8,TFG,MYH9,ANXA2,NUMA1
239	HPA	bone marrow; hematopoietic cells[≥Medium]	HPA:0040082	FALSE	0.00794283	2.10002	4256	88	53	11019	DDX3X,HMGN2,UBB,TAF5,CD4,FCRL1,MYL6,PRKDC,IGHG4,HIPK2,DDX6,H2AJ,ACTB,SET,DHCR7,DDX5,PCM1,IGHG2,PHB,JAK2,RS8,HNRPF,USP9X,SF3B2,CKAP5,RS3,RRBP1,H2AX,RPN1,EPS15,DKC1,DDX3Y,PRDX1,NONO,THOC2,KTN1,PHB2,COX5A,RAB10,HERC2,UTRN,SYNE1,PDIA3,LARP4,IGHG1,TRAP1,DDX17,CLMN,TFG,MYH9,GANAB,ANXA2,NUMA1
240	HPA	skin 1; hair follicles[≥Low]	HPA:0461451	FALSE	0.0082786	2.08204	367	88	12	11019	VDAC2,UBB,SET,KRT84,SF3B2,RRBP1,RPN1,PHB2,CENPF,SDHA,DDX17,ANXA2
241	HPA	rectum; endothelial cells[≥Low]	HPA:0400201	FALSE	0.00837653	2.07694	254	88	10	11019	DDX5,RS8,RRBP1,FHL2,RPN1,DKC1,ENSG00000001631,NONO,UTRN,PDIA3
242	HPA	tonsil; non-germinal center cells[≥Medium]	HPA:0600442	FALSE	0.0128113	1.89241	4200	88	52	11019	DDX3X,HMGN2,HIPK1,PPWD1,UBB,TAF5,CD4,MYL6,PRKDC,IGHG4,DDX6,H2AJ,ACTB,SET,DHCR7,DDX5,IGHG2,PHB,JAK2,HNRPF,SF3B2,SAMD9,CKAP5,RS3,RRBP1,H2AX,RPN1,EPS15,DKC1,CASP8,PRDX1,NONO,THOC2,KTN1,PHB2,COX5A,RAB10,HERC2,SYNE1,PDIA3,LARP4,IGHG1,SDHA,RIPK1,TRAP1,DDX17,PHF8,CLMN,TFG,MYH9,GANAB,NUMA1
243	HPA	tonsil; germinal center cells[≥Medium]	HPA:0600432	FALSE	0.0147476	1.83128	4100	88	51	11019	DDX3X,HIPK1,PPWD1,UBB,TAF5,MYL6,PRKDC,HIPK2,DDX6,H2AJ,ACTB,SET,DHCR7,DDX5,PCM1,BIRC6,PHB,RS8,HNRPF,USP9X,RAB7A,SF3B2,SAMD9,RS3,RRBP1,H2AX,RPN1,EPS15,DKC1,CASP8,DDX3Y,PRDX1,NONO,THOC2,KTN1,PHB2,COX5A,CENPF,RAB10,HERC2,SYNE1,LARP4,SDHA,RIPK1,TRAP1,DDX17,PHF8,TFG,MYH9,GANAB,NUMA1
244	HPA	ovary; ovarian stroma cells[≥Low]	HPA:0340461	FALSE	0.0151916	1.8184	3986	88	50	11019	DDX3X,HMGN2,SYNE2,PPWD1,UBB,TAF5,PRKDC,IGHG4,HIPK2,DDX6,H2AJ,SET,DHCR7,DDX5,IGHG2,PHB,RS8,HNRPF,USP9X,RAB7A,SF3B2,CKAP5,RRBP1,H2AX,FHL2,RPN1,EPS15,DKC1,CASP8,PRDX1,NONO,THOC2,KTN1,PHB2,OBSCN,RAB10,UTRN,SYNE1,PDIA3,LARP4,IGHG1,SDHA,RIPK1,TRAP1,DDX17,PHF8,TFG,MYH9,ANXA2,NUMA1
245	HPA	breast; myoepithelial cells[≥Medium]	HPA:0050092	FALSE	0.0184585	1.7338	3779	88	48	11019	DDX3X,VDAC2,MYL9,HMGN2,PPWD1,UBB,TAF5,LAMB2,PDE9A,MYL6,PRKDC,HIPK2,H2AJ,ACTB,SET,DHCR7,DDX5,PHB,JAK2,RS8,HNRPF,USP9X,RAB7A,SF3B2,CKAP5,RS3,H2AX,FHL2,RPN1,DKC1,PRDX1,NONO,THOC2,KTN1,PHB2,RAB10,SYNE1,ITPR3,PDIA3,LARP4,SDHA,RIPK1,TRAP1,PHF8,CLMN,MYH9,ANXA2,NUMA1
246	HPA	endometrium 1	HPA:0160000	FALSE	0.0186419	1.72951	7055	88	73	11019	DDX3X,VDAC2,HMGN2,SYNE2,HIPK1,PPWD1,UBB,TAF5,LAMB2,PDE9A,MYL6,PRKDC,IGHG4,HIPK2,DDX6,H2AJ,ACTB,SET,FADD,DHCR7,DDX5,PCM1,MYL6B,TECR,BIRC6,IGHG2,MYH14,PHB,JAK2,RS8,HNRPF,USP9X,RAB7A,SF3B2,SAMD9,CKAP5,RS3,RRBP1,H2AX,FHL2,RPN1,EPS15,DKC1,CASP8,PRDX1,NONO,THOC2,KTN1,PHB2,COX5A,CENPF,OBSCN,RAB10,HERC2,UTRN,SYNE1,ITPR3,MAST4,PDIA3,LARP4,IGHG1,SDHA,RIPK1,TRAP1,DDX17,SLK,PHF8,CLMN,TFG,MYH9,GANAB,ANXA2,NUM…
247	HPA	nasopharynx; respiratory epithelial cells[High]	HPA:0320103	FALSE	0.0228432	1.64124	1798	88	29	11019	VDAC2,SYNE2,PPWD1,UBB,TAF5,PRKDC,HIPK2,SET,DHCR7,MYH14,HNRPF,RAB7A,SF3B2,RRBP1,DKC1,NONO,THOC2,KTN1,PHB2,COX5A,SYNE1,PDIA3,LARP4,TRAP1,DDX17,PHF8,CLMN,ANXA2,NUMA1
248	HPA	skin 1	HPA:0460000	FALSE	0.0242699	1.61493	7246	88	74	11019	DDX3X,VDAC2,MYL9,HMGN2,SYNE2,HIPK1,PPWD1,UBB,TAF5,LAMB2,CD4,MYL6,PRKDC,IGHG4,HIPK2,DDX6,H2AJ,ACTB,SET,FADD,DHCR7,DDX5,PCM1,MYL6B,KRT84,BIRC6,IGHG2,MYH14,PHB,JAK2,RS8,NAT10,HNRPF,USP9X,RAB7A,SF3B2,SAMD9,CKAP5,RS3,RRBP1,H2AX,FHL2,RPN1,EPS15,DKC1,CASP8,DDX3Y,PRDX1,NONO,THOC2,KTN1,PHB2,COX5A,CENPF,OBSCN,RAB10,HERC2,UTRN,SYNE1,MAST4,PDIA3,LARP4,IGHG1,SDHA,RIPK1,TRAP1,DDX17,SLK,PHF8,TFG,MYH9,GANAB,ANXA…
249	HPA	lung; alveolar cells type II[≥Low]	HPA:0301371	FALSE	0.0267877	1.57206	1533	88	26	11019	DDX3X,HMGN2,SYNE2,TAF5,PRKDC,HIPK2,FADD,RAB7A,SF3B2,RRBP1,H2AX,RPN1,DKC1,NONO,THOC2,KTN1,PHB2,COX5A,SYNE1,PDIA3,SDHA,RIPK1,TRAP1,DDX17,GANAB,NUMA1
250	HPA	skin 1; melanocytes[≥Low]	HPA:0460671	FALSE	0.0270602	1.56767	5302	88	60	11019	DDX3X,VDAC2,SYNE2,PPWD1,UBB,TAF5,MYL6,PRKDC,IGHG4,HIPK2,DDX6,H2AJ,SET,FADD,DHCR7,DDX5,MYL6B,IGHG2,PHB,JAK2,RS8,NAT10,HNRPF,USP9X,RAB7A,SF3B2,SAMD9,CKAP5,RS3,RRBP1,H2AX,RPN1,EPS15,DKC1,CASP8,DDX3Y,PRDX1,NONO,THOC2,KTN1,PHB2,COX5A,OBSCN,RAB10,HERC2,UTRN,SYNE1,PDIA3,LARP4,IGHG1,SDHA,RIPK1,TRAP1,DDX17,SLK,PHF8,TFG,GANAB,ANXA2,NUMA1
251	HPA	skin 1; hair follicles[≥Medium]	HPA:0461452	FALSE	0.0277883	1.55614	293	88	10	11019	VDAC2,UBB,SET,SF3B2,RRBP1,RPN1,PHB2,SDHA,DDX17,ANXA2
252	HPA	rectum; endothelial cells[≥Medium]	HPA:0400202	FALSE	0.0281505	1.55051	185	88	8	11019	DDX5,RS8,RRBP1,RPN1,DKC1,NONO,UTRN,PDIA3
253	HPA	tonsil; non-germinal center cells[≥Low]	HPA:0600441	FALSE	0.0296303	1.52826	6117	88	66	11019	DDX3X,VDAC2,HMGN2,HIPK1,PPWD1,UBB,TAF5,CD4,FCRL1,MYL6,PRKDC,IGHG4,HIPK2,DDX6,H2AJ,ACTB,SET,FADD,DHCR7,DDX5,PCM1,MYL6B,BIRC6,IGHG2,PHB,JAK2,RS8,HNRPF,USP9X,RAB7A,SF3B2,SAMD9,CKAP5,RS3,RRBP1,H2AX,HYOU1,RPN1,EPS15,DKC1,CASP8,DDX3Y,PRDX1,NONO,THOC2,KTN1,PHB2,COX5A,RAB10,HERC2,UTRN,SYNE1,PDIA3,LARP4,IGHG1,SDHA,RIPK1,TRAP1,DDX17,PHF8,CLMN,TFG,MYH9,GANAB,ANXA2,NUMA1
254	HPA	oral mucosa; squamous epithelial cells[≥Low]	HPA:0330221	FALSE	0.0299034	1.52428	6257	88	67	11019	DDX3X,VDAC2,MYL9,HMGN2,SYNE2,HIPK1,PPWD1,UBB,TAF5,MYL6,PRKDC,IGHG4,HIPK2,DDX6,H2AJ,SET,DHCR7,DDX5,PCM1,MYL6B,TECR,IGHG2,MYH14,PHB,JAK2,RS8,NAT10,HNRPF,USP9X,RAB7A,SF3B2,SAMD9,CKAP5,RRBP1,H2AX,FHL2,RPN1,EPS15,DKC1,CASP8,DDX3Y,PRDX1,NONO,THOC2,KTN1,PHB2,COX5A,CENPF,OBSCN,RAB10,HERC2,UTRN,SYNE1,ITPR3,MAST4,PDIA3,LARP4,IGHG1,SDHA,RIPK1,TRAP1,DDX17,SLK,TFG,GANAB,ANXA2,NUMA1
255	HPA	oral mucosa	HPA:0330000	FALSE	0.0299034	1.52428	6257	88	67	11019	DDX3X,VDAC2,MYL9,HMGN2,SYNE2,HIPK1,PPWD1,UBB,TAF5,MYL6,PRKDC,IGHG4,HIPK2,DDX6,H2AJ,SET,DHCR7,DDX5,PCM1,MYL6B,TECR,IGHG2,MYH14,PHB,JAK2,RS8,NAT10,HNRPF,USP9X,RAB7A,SF3B2,SAMD9,CKAP5,RRBP1,H2AX,FHL2,RPN1,EPS15,DKC1,CASP8,DDX3Y,PRDX1,NONO,THOC2,KTN1,PHB2,COX5A,CENPF,OBSCN,RAB10,HERC2,UTRN,SYNE1,ITPR3,MAST4,PDIA3,LARP4,IGHG1,SDHA,RIPK1,TRAP1,DDX17,SLK,TFG,GANAB,ANXA2,NUMA1
256	HPA	skin 1; cells in basal layer[High]	HPA:0461393	FALSE	0.0351276	1.45435	191	88	8	11019	SYNE2,PRKDC,HIPK2,DDX5,SF3B2,DKC1,KTN1,COX5A
257	HPA	urinary bladder	HPA:0610000	FALSE	0.035754	1.44668	7304	88	74	11019	DDX3X,VDAC2,HMGN2,SYNE2,HIPK1,PPWD1,UBB,TAF5,LAMB2,PDE9A,MYL6,PRKDC,IGHG4,HIPK2,DDX6,H2AJ,SET,FADD,DHCR7,DDX5,PCM1,MYL6B,TECR,BIRC6,IGHG2,MYH14,PHB,JAK2,RS8,NAT10,HNRPF,USP9X,RAB7A,SF3B2,SAMD9,CKAP5,RS3,RRBP1,H2AX,FHL2,RPN1,EPS15,DKC1,CASP8,DDX3Y,PRDX1,NONO,THOC2,KTN1,PHB2,COX5A,CENPF,OBSCN,RAB10,HERC2,UTRN,SYNE1,ITPR3,MAST4,PDIA3,LARP4,IGHG1,SDHA,RIPK1,TRAP1,DDX17,SLK,PHF8,CLMN,TFG,MYH9,GANAB,AN…
258	HPA	urinary bladder; urothelial cells[≥Low]	HPA:0610831	FALSE	0.035754	1.44668	7304	88	74	11019	DDX3X,VDAC2,HMGN2,SYNE2,HIPK1,PPWD1,UBB,TAF5,LAMB2,PDE9A,MYL6,PRKDC,IGHG4,HIPK2,DDX6,H2AJ,SET,FADD,DHCR7,DDX5,PCM1,MYL6B,TECR,BIRC6,IGHG2,MYH14,PHB,JAK2,RS8,NAT10,HNRPF,USP9X,RAB7A,SF3B2,SAMD9,CKAP5,RS3,RRBP1,H2AX,FHL2,RPN1,EPS15,DKC1,CASP8,DDX3Y,PRDX1,NONO,THOC2,KTN1,PHB2,COX5A,CENPF,OBSCN,RAB10,HERC2,UTRN,SYNE1,ITPR3,MAST4,PDIA3,LARP4,IGHG1,SDHA,RIPK1,TRAP1,DDX17,SLK,PHF8,CLMN,TFG,MYH9,GANAB,AN…
259	HPA	rectum; fibroblasts[High]	HPA:0400653	FALSE	0.0358986	1.44492	63	88	5	11019	DDX5,RRBP1,DKC1,NONO,PDIA3
260	HPA	skin 2; cells in spinous layer[High]	HPA:0471413	FALSE	0.0394978	1.40343	248	88	9	11019	UBB,PRKDC,SET,DDX5,PHB,SF3B2,CKAP5,DKC1,KTN1
261	HPA	oral mucosa; squamous epithelial cells[≥Medium]	HPA:0330222	FALSE	0.0395371	1.403	4358	88	52	11019	DDX3X,VDAC2,HMGN2,SYNE2,PPWD1,UBB,TAF5,PRKDC,HIPK2,DDX6,H2AJ,SET,DHCR7,DDX5,PCM1,TECR,PHB,NAT10,HNRPF,USP9X,RAB7A,SF3B2,SAMD9,CKAP5,RRBP1,H2AX,RPN1,EPS15,DKC1,CASP8,DDX3Y,PRDX1,NONO,THOC2,KTN1,PHB2,COX5A,OBSCN,RAB10,HERC2,UTRN,SYNE1,ITPR3,PDIA3,LARP4,SDHA,RIPK1,TRAP1,TFG,GANAB,ANXA2,NUMA1
262	HPA	rectum; endothelial cells[High]	HPA:0400203	FALSE	0.0404186	1.39342	102	88	6	11019	DDX5,RS8,RRBP1,DKC1,NONO,UTRN
263	HPA	pancreas; pancreatic endocrine cells[≥Low]	HPA:0351181	FALSE	0.0413145	1.3839	5628	88	62	11019	DDX3X,VDAC2,HMGN2,SYNE2,HIPK1,PPWD1,UBB,TAF5,PDE9A,MYL6,PRKDC,DDX6,H2AJ,SET,FADD,DHCR7,DDX5,PCM1,MYL6B,BIRC6,MYH14,NAT10,HNRPF,USP9X,RAB7A,SF3B2,SAMD9,CKAP5,RRBP1,H2AX,FHL2,HYOU1,RPN1,EPS15,DKC1,CASP8,DDX3Y,PRDX1,NONO,THOC2,KTN1,PHB2,COX5A,OGDHL,OBSCN,RAB10,HERC2,UTRN,SYNE1,ITPR3,PDIA3,LARP4,SDHA,RIPK1,TRAP1,DDX17,SLK,PHF8,CLMN,TFG,GANAB,NUMA1
264	HPA	breast	HPA:0050000	FALSE	0.044289	1.3537	7185	88	73	11019	DDX3X,VDAC2,MYL9,HMGN2,SYNE2,HIPK1,PPWD1,UBB,TAF5,LAMB2,PDE9A,MYL6,PRKDC,IGHG4,HIPK2,DDX6,H2AJ,ACTB,SET,DHCR7,DDX5,PCM1,MYL6B,TECR,BIRC6,IGHG2,MYH14,PHB,JAK2,RS8,NAT10,HNRPF,USP9X,RAB7A,SF3B2,SAMD9,CKAP5,RS3,RRBP1,H2AX,FHL2,RPN1,EPS15,DKC1,CASP8,DDX3Y,PRDX1,NONO,THOC2,KTN1,PHB2,COX5A,RAB10,HERC2,UTRN,SYNE1,ITPR3,MAST4,PDIA3,LARP4,IGHG1,SDHA,RIPK1,TRAP1,DDX17,SLK,PHF8,CLMN,TFG,MYH9,GANAB,ANXA2,NUM…
265	HPA	skin 2	HPA:0470000	FALSE	0.0443874	1.35274	7036	88	72	11019	DDX3X,VDAC2,MYL9,HMGN2,SYNE2,HIPK1,PPWD1,UBB,TAF5,LAMB2,CD4,PRKDC,IGHG4,HIPK2,DDX6,H2AJ,ACTB,SET,FADD,DHCR7,DDX5,PCM1,TECR,BIRC6,IGHG2,MYH14,PHB,RS8,NAT10,HNRPF,USP9X,RAB7A,SF3B2,SAMD9,CKAP5,RS3,RRBP1,H2AX,FHL2,RPN1,EPS15,DKC1,DDX3Y,PRDX1,NONO,THOC2,KTN1,PHB2,COX5A,CENPF,OBSCN,RAB10,HERC2,UTRN,SYNE1,ITPR3,MAST4,PDIA3,LARP4,IGHG1,SDHA,RIPK1,TRAP1,DDX17,DMD,SLK,PHF8,TFG,MYH9,GANAB,ANXA2,NUMA1
266	HPA	liver; cholangiocytes[≥Medium]	HPA:0291162	FALSE	0.0450245	1.34655	1964	88	30	11019	DDX3X,VDAC2,HMGN2,UBB,TAF5,PRKDC,SET,MYH14,PHB,USP9X,SF3B2,RRBP1,H2AX,EPS15,DKC1,NONO,THOC2,KTN1,PHB2,COX5A,ITPR3,PDIA3,LARP4,SDHA,TRAP1,CLMN,MYH9,GANAB,ANXA2,NUMA1
267	CORUM	RIPK1-FADD-caspase-8 complex	CORUM:6414	FALSE	0.000693613	3.15888	3	49	3	3383	FADD,CASP8,RIPK1
268	CORUM	prohibitin 2 complex, mitochondrial	CORUM:6289	FALSE	0.00679529	2.16779	5	49	3	3383	VDAC2,PHB,PHB2
269	CORUM	DISC complex (FAS, FADD, CASP8)	CORUM:5473	FALSE	0.0498959	1.30194	2	49	2	3383	FADD,CASP8
270	CORUM	DISC complex (FAS, FADD, CASP8)	CORUM:5800	FALSE	0.0498959	1.30194	2	49	2	3383	FADD,CASP8
271	CORUM	DISC complex (CD95, FADD, CASP8)	CORUM:5808	FALSE	0.0498959	1.30194	2	49	2	3383	FADD,CASP8
272	CORUM	DISC complex (FAS, FADD, CASP8)	CORUM:5860	FALSE	0.0498959	1.30194	2	49	2	3383	FADD,CASP8

## Sheet: GO_enriched_proteins
protein_names	IP/beads control	FADD IP/CBZ	FADD IP/medium	FLIP IP/CBZ	FLIP IP/medium	pRIPK1 IP/CBZ	pRIPK1 IP/medium	Description	Accession
NONO	99.56	180.23	170.77	181.61	167.98	113.89	136.5	Non-POU domain-containing octamer-binding protein OS=Homo sapiens OX=9606 GN=NONO PE=1 SV=4	Q15233|NONO_HUMAN
ACTB	193.84	121.89	206.81	167.88	165.45			Actin cytoplasmic 1 OS=Homo sapiens OX=9606 GN=ACTB PE=1 SV=1	P60709|ACTB_HUMAN
MYH9	203.96	132.92	230.42	116.36	40.06		42.9	Myosin-9 OS=Homo sapiens OX=9606 GN=MYH9 PE=1 SV=4	P35579|MYH9_HUMAN
CASP8		143.29	122.02	213.63	200.2	64.1		Caspase-8 OS=Homo sapiens OX=9606 GN=CASP8 PE=1 SV=1	Q14790|CASP8_HUMAN
PRDX1	121.85	60.43	83.97	116.09	52.54	84.78	111.9	Peroxiredoxin-1 OS=Homo sapiens OX=9606 GN=PRDX1 PE=1 SV=1	Q06830|PRDX1_HUMAN
PRKDC	86.91	74.42	84.27	62.54	93.84	39.19	92.06	DNA-dependent protein kinase catalytic subunit OS=Homo sapiens OX=9606 GN=PRKDC PE=1 SV=3	P78527|PRKDC_HUMAN
RAB10	109.89	71.02		75.95	71.53	89.53	67.95	Ras-related protein Rab-10 OS=Homo sapiens OX=9606 GN=RAB10 PE=1 SV=1	P61026|RAB10_HUMAN
DDX5	40.83	81.76	54.43	76.07	83.64	75.6	40.36	Probable ATP-dependent RNA helicase DDX5 OS=Homo sapiens OX=9606 GN=DDX5 PE=1 SV=1	P17844|DDX5_HUMAN
ANXA2	89.53		95.25	102.4		33.61	41.54	Annexin A2 OS=Homo sapiens OX=9606 GN=ANXA2 PE=1 SV=2	P07355|ANXA2_HUMAN
VDAC2		68.24		100.38	53.22	88.66	47.76	Voltage-dependent anion-selective channel protein 2 OS=Homo sapiens OX=9606 GN=VDAC2 PE=1 SV=2	P45880|VDAC2_HUMAN
FADD		123.34	119.71					FAS-associated death domain protein OS=Homo sapiens OX=9606 GN=FADD PE=1 SV=1	Q13158|FADD_HUMAN
DAD1	95.28				49.65	93.59		Dolichyl-diphosphooligosaccharide--protein glycosyltransferase subunit DAD1 OS=Homo sapiens OX=9606 GN=DAD1 PE=1 SV=3	P61803|DAD1_HUMAN
PPIA	47.82	47.53		42.9	61.12	31.47		Peptidyl-prolyl cis-trans isomerase A OS=Homo sapiens OX=9606 GN=PPIA PE=1 SV=2	P62937|PPIA_HUMAN
PHB				100.65		61.57	57.91	Prohibitin OS=Homo sapiens OX=9606 GN=PHB PE=1 SV=1	P35232|PHB_HUMAN
UTRN	38.41	39.9	39.36	37.59	27.56		36.89	Utrophin OS=Homo sapiens OX=9606 GN=UTRN PE=1 SV=2	P46939|UTRN_HUMAN
RIPK1		113.16		50.52		46.12		Receptor-interacting serine/threonine-protein kinase 1 OS=Homo sapiens OX=9606 GN=RIPK1 PE=1 SV=3	Q13546|RIPK1_HUMAN
ALPK2	37.95	25.76		36.86	21.79	29.72	41.13	Alpha-protein kinase 2 OS=Homo sapiens OX=9606 GN=ALPK2 PE=1 SV=3	Q86TB3|ALPK2_HUMAN
TSPO	37.44		27.09	37.58	38.6		37.99	Translocator protein OS=Homo sapiens OX=9606 GN=TSPO PE=1 SV=3	P30536|TSPO_HUMAN
DDX3X	31.51	78.18				64.3		ATP-dependent RNA helicase DDX3X OS=Homo sapiens OX=9606 GN=DDX3X PE=1 SV=3	O00571|DDX3X_HUMAN
HYOU1		84.45		42.73		20.09		Hypoxia up-regulated protein 1 OS=Homo sapiens OX=9606 GN=HYOU1 PE=1 SV=1	Q9Y4L1|HYOU1_HUMAN
TRAP1						64.7	73.11	Heat shock protein 75 kDa mitochondrial OS=Homo sapiens OX=9606 GN=TRAP1 PE=1 SV=3	Q12931|TRAP1_HUMAN
FHL2	43.94		29.49			25.67	26.55	Four and a half LIM domains protein 2 OS=Homo sapiens OX=9606 GN=FHL2 PE=1 SV=3	Q14192|FHL2_HUMAN
SLK	38.41	39.9	45.7					STE20-like serine/threonine-protein kinase OS=Homo sapiens OX=9606 GN=SLK PE=1 SV=1	Q9H2G2|SLK_HUMAN
FASN			28.65	40.15	43.42			Fatty acid synthase OS=Homo sapiens OX=9606 GN=FASN PE=1 SV=3	P49327|FAS_HUMAN
DMD	38.41	39.9			27.56			Dystrophin OS=Homo sapiens OX=9606 GN=DMD PE=1 SV=3	P11532|DMD_HUMAN
BIRC6		41.48					25.57	Baculoviral IAP repeat-containing protein 6 OS=Homo sapiens OX=9606 GN=BIRC6 PE=1 SV=2	Q9NR09|BIRC6_HUMAN
DDX6		66.6						Probable ATP-dependent RNA helicase DDX6 OS=Homo sapiens OX=9606 GN=DDX6 PE=1 SV=2	P26196|DDX6_HUMAN
PDIA3				61.02				Protein disulfide-isomerase A3 OS=Homo sapiens OX=9606 GN=PDIA3 PE=1 SV=4	P30101|PDIA3_HUMAN
LAMB2				28.28		25.47		Laminin subunit beta-2 OS=Homo sapiens OX=9606 GN=LAMB2 PE=1 SV=2	P55268|LAMB2_HUMAN
RIPK3		47.18						Receptor-interacting serine/threonine-protein kinase 3 OS=Homo sapiens OX=9606 GN=RIPK3 PE=1 SV=2	Q9Y572|RIPK3_HUMAN
EPS15		20.65					25.89	Epidermal growth factor receptor substrate 15 OS=Homo sapiens OX=9606 GN=EPS15 PE=1 SV=2	P42566|EPS15_HUMAN
OBSCN		24.48		20.23				Obscurin OS=Homo sapiens OX=9606 GN=OBSCN PE=1 SV=3	Q5VST9|OBSCN_HUMAN
KTN1				40.48				Kinectin OS=Homo sapiens OX=9606 GN=KTN1 PE=1 SV=1	Q86UP2|KTN1_HUMAN
SYNE1		40.45						Nesprin-1 OS=Homo sapiens OX=9606 GN=SYNE1 PE=1 SV=4	Q8NF91|SYNE1_HUMAN
SET		31.11						Protein SET OS=Homo sapiens OX=9606 GN=SET PE=1 SV=3	Q01105|SET_HUMAN
CKAP5		28.74						Cytoskeleton-associated protein 5 OS=Homo sapiens OX=9606 GN=CKAP5 PE=1 SV=3	Q14008|CKAP5_HUMAN
JAK2		28.74						Tyrosine-protein kinase JAK2 OS=Homo sapiens OX=9606 GN=JAK2 PE=1 SV=2	O60674|JAK2_HUMAN
HIPK2				28.28				Homeodomain-interacting protein kinase 2 OS=Homo sapiens OX=9606 GN=HIPK2 PE=1 SV=2	Q9H2X6|HIPK2_HUMAN
HIPK1				28.28				Homeodomain-interacting protein kinase 1 OS=Homo sapiens OX=9606 GN=HIPK1 PE=1 SV=1	Q86Z02|HIPK1_HUMAN
UBB						27.68		Polyubiquitin-B OS=Homo sapiens OX=9606 GN=UBB PE=1 SV=1	P0CG47|UBB_HUMAN
PHB2						23.36		Prohibitin-2 OS=Homo sapiens OX=9606 GN=PHB2 PE=1 SV=2	Q99623|PHB2_HUMAN
GO:0030018 Z disc
GO:0097527 necroptotic signaling pathway
GO:0034987 immunoglobulin receptor binding
GO:0006924 activation-induced cell death of T cells
GO:0035632 mitochondrial prohibitin complex
GO:0060544 regulation of necroptotic process
REAC:R-HSA-9693928 Defective RIPK1-mediated regulated necrosis
REAC:R-HSA-9013957 TLR3-mediated TICAM1-dependent programmed cell death
REAC:R-HSA-5675482 Regulation of necroptotic cell death
REAC:R-HSA-9645723 Diseases of programmed cell death
GO:0106310 protein serine kinase activity
GO:0051246 regulation of protein metabolic process
GO:0097300 programmed necrotic cell death
REAC:R-HSA-9686347 Microbial modulation of RIPK1-mediated regulated necrosis
REAC:R-HSA-5213460 RIPK1-mediated regulated necrosis
GO:0043067 regulation of programmed cell death
GO:0062098 regulation of programmed necrotic cell death
GO:0097190 apoptotic signaling pathway
GO:0003724 RNA helicase activity
GO:0044093 positive regulation of molecular function
GO:0070527 platelet aggregation
GO:0048583 regulation of response to stimulus
GO:0031527 filopodium membrane
GO:0062100 positive regulation of programmed necrotic cell death
GO:2000452 regulation of CD8-positive, alpha-beta cytotoxic T cell extravasation
GO:0033554 cellular response to stress
GO:0070266 necroptotic process
GO:0043069 negative regulation of programmed cell death
REAC:R-HSA-2562578 TRIF-mediated programmed cell death
GO:0050839 cell adhesion molecule binding
GO:0042470 melanosome
GO:0042383 sarcolemma
WP:WP2513 Nanoparticle triggered regulated necrosis
