# Supplementary material for: Oligomerised RIPK1 is the main core component of the CD95 necrosome
Source: EMBO J. 2025 Apr 16;44(11):3231–65. doi: 10.1038/s44318-025-00433-0 (PMC12130296; doi:10.1038/s44318-025-00433-0)
Supplement: Supplementary file 14 — Appendix Source Data [file 44318_2025_433_MOESM14_ESM.zip]

Archive with 9 entries (9 files):
- S1A.pptx
- S1B.pptx
- S1C.pptx
- S1D.pptx
- S2A.pptx
- S2B.pptx
- S2C.pptx
- S2D.pptx
- S2E.pptx
